# Supplementary material for: The InBIO barcoding initiative database: DNA barcodes of Iberian Trichoptera, documenting biodiversity for freshwater biomonitoring in a Mediterranean hotspot
Source: Biodivers Data J. 2023 Jan 19;11:e97484. doi: 10.3897/BDJ.11.e97484 (PMC10848855; doi:10.3897/BDJ.11.e97484)
Supplement: Supplementary material 1 — IBI-Trichoptera 01 library - Specimen details [file bdj-11-e97484-s001.txt]

id	occurrenceID	catalogNumber	fieldNumber	identificationRemarks	basisOfRecord	institutionCode	phylum	class	order	family	genus	scientificName	identifiedBy	associatedOccurrences	associatedTaxa	collectionCode	eventID	locationRemarks	eventTime	habitat	samplingProtocol	locationID	eventDate	recordedBy	country	stateProvince	locality	decimalLatitude	decimalLongitude	coordinatePrecision	georeferenceSources	maximumDepthInMeters	minimumDepthInMeters	maximumElevationInMeters	minimumElevationInMeters	eventRemarks	lifestage	sex	preparations	rightsHolder	rights	language
IBITR006-16	IBITR006-16	INV00013	INV00013	BOLD:AAJ1835	DNA Barcode	Universidade de Santiago de Compostela	Arthropoda	Insecta	Trichoptera	Leptoceridae	Adicella	Adicella reducta	Jesus Martinez										2012-06-05	M. Gonzalez, J. Martinez	Spain	Galicia	Pontevedra, Bandeira	42.7298	-8.30386					340	340		Adult	M	Leg	Barcode of Life Datasystems	Creative Commons - Share Alike	en
IBITR011-16	IBITR011-16	INV00058	INV00058	BOLD:AAF7946	DNA Barcode	Universidade de Santiago de Compostela	Arthropoda	Insecta	Trichoptera	Thremmatidae	Thremma	Thremma gallicum	Jesus Martinez								Net		2012-06-06	M. Gonzalez, J. Martinez	Spain	Galicia	A Coruna, Capilla de San Paio, Serra de Outes	42.8855	-8.94358					134	134		Adult	M	Leg	Barcode of Life Datasystems	Creative Commons - Share Alike	en
IBITR015-20	IBITR015-20	INV00023	INV00023	BOLD:AAO1569	DNA Barcode	Universidade de Santiago de Compostela	Arthropoda	Insecta	Trichoptera	Philopotamidae	Philopotamus	Philopotamus perversus	Jesus Martinez										2012-06-06	M. Gonzalez, J. Martinez	Spain	Galicia	A Coruna, Outes, Capilla de San Paio, Serra de Outes	42.8855	-8.9436					134	134		Adult	M	Leg	Barcode of Life Datasystems	Creative Commons - Share Alike	en
IBITR020-20	IBITR020-20	INV00044	INV00044	BOLD:AEC8711	DNA Barcode	Universidade de Santiago de Compostela	Arthropoda	Insecta	Trichoptera	Rhyacophilidae	Rhyacophila	Rhyacophila obelix	Jesus Martinez										2014-08-30	L. Martin	Spain	Galicia	Pontevedra, Oia, Burgueira	42.0308	-8.8035					374	374		Adult	M	Leg	Barcode of Life Datasystems	Creative Commons - Share Alike	en
IBITR028-20	IBITR028-20	INV00321	INV00321	BOLD:AAO2353	DNA Barcode	Research Center in Biodiversity and Genetic Resources	Arthropoda	Insecta	Trichoptera	Limnephilidae	Allogamus	Allogamus ligonifer	Jesus Martinez										2015-04-27	J. M. Grosso-Silva	Portugal	Braganca	Braganca, Rio Azibo, proximo de Bragada	41.6291	-6.8606					751	751		Juvenil	F	Leg	Barcode of Life Datasystems	Creative Commons - Share Alike	en
IBITR031-20	IBITR031-20	INV00330	INV00330	BOLD:AAD5575	DNA Barcode	Research Center in Biodiversity and Genetic Resources	Arthropoda	Insecta	Trichoptera	Rhyacophilidae	Rhyacophila	Rhyacophila adjuncta	Jesus Martinez										2015-04-27	J. M. Grosso-Silva	Portugal	Braganca	Braganca, Rio Azibo, proximo de Bragada	41.6291	-6.8606					751	751		Adult	F	Leg	Barcode of Life Datasystems	Creative Commons - Share Alike	en
IBITR052-20	IBITR052-20	INV00468	INV00468	BOLD:AAM0930	DNA Barcode	Research Center in Biodiversity and Genetic Resources	Arthropoda	Insecta	Trichoptera	Glossosomatidae	Glossosoma	Glossosoma privatum	Jesus Martinez										2015-04-29	J. M. Grosso-Silva	Portugal	Braganca	Braganca, Rio Sabor, a oeste do Alto do Espinheiro	41.5582	-6.7327					669	669		Adult	M	Leg	Barcode of Life Datasystems	Creative Commons - Share Alike	en
IBITR054-20	IBITR054-20	INV00475	INV00475	BOLD:AAO1660	DNA Barcode	Research Center in Biodiversity and Genetic Resources	Arthropoda	Insecta	Trichoptera	Brachycentridae	Micrasema	Micrasema moestum	Jesus Martinez										2015-04-29	J. M. Grosso-Silva	Portugal	Braganca	Braganca, Rio Igrejas, a nordeste de Varge	41.8727	-6.6782					631	631		Adult	M	Leg	Barcode of Life Datasystems	Creative Commons - Share Alike	en
IBITR058-20	IBITR058-20	INV00482	INV00482	BOLD:AAJ1835	DNA Barcode	Research Center in Biodiversity and Genetic Resources	Arthropoda	Insecta	Trichoptera	Leptoceridae	Adicella	Adicella reducta	Jesus Martinez										2015-04-29	J. M. Grosso-Silva	Portugal	Braganca	Braganca, Rio Igrejas, a nordeste de Varge	41.8727	-6.6782					631	631		Adult	M	Leg	Barcode of Life Datasystems	Creative Commons - Share Alike	en
IBITR073-20	IBITR073-20	INV00839	INV00839	BOLD:AEC8346	DNA Barcode	Research Center in Biodiversity and Genetic Resources	Arthropoda	Insecta	Trichoptera	Hydroptilidae	Ithytrichia	Ithytrichia clavata	Jesus Martinez										2015-06-16	J. M. Grosso-Silva	Portugal	Braganca	Vimioso, Margem direita do rio Angueira, a sudoeste do Cast	41.4551	-6.5921					353	353		Adult	F	Leg	Barcode of Life Datasystems	Creative Commons - Share Alike	en
IBITR074-20	IBITR074-20	INV00846	INV00846	BOLD:AAJ1160	DNA Barcode	Research Center in Biodiversity and Genetic Resources	Arthropoda	Insecta	Trichoptera	Leptoceridae	Leptocerus	Leptocerus tineiformis	Jesus Martinez										2015-06-16	J. M. Grosso-Silva	Portugal	Braganca	Vimioso, Margem direita do rio Angueira, a sudoeste do Cast	41.4551	-6.5921					353	353		Adult	F	Leg	Barcode of Life Datasystems	Creative Commons - Share Alike	en
IBITR075-20	IBITR075-20	INV01163	INV01163	BOLD:AEC7102	DNA Barcode	Research Center in Biodiversity and Genetic Resources	Arthropoda	Insecta	Trichoptera	Glossosomatidae	Agapetus	Agapetus segovicus											2015-06-21	Martin Corley, Rui Andrade	Portugal	Braganca	Braganca, Franca	41.9052	-6.7757					850	850		Adult	F	Leg	Barcode of Life Datasystems	Creative Commons - Share Alike	en
IBITR088-20	IBITR088-20	INV02253	INV02253	BOLD:ABU7930	DNA Barcode	Research Center in Biodiversity and Genetic Resources	Arthropoda	Insecta	Trichoptera	Limnephilidae	Potamophylax	Potamophylax cingulatus	Luis Martin										2016-08-27	Sonia Ferreira, Martin Corley, Ana Rita Goncalves	Portugal	Guarda	Seia, Vale do Rossim	40.3932	-7.6009					1411	1411		Adult	F	Leg	Barcode of Life Datasystems	Creative Commons - Share Alike	en
IBITR095-20	IBITR095-20	INV02464	17-B6: T10	BOLD:AAL4393	DNA Barcode	Research Center in Biodiversity and Genetic Resources	Arthropoda	Insecta	Trichoptera	Polycentropodidae	Plectrocnemia	Plectrocnemia laetabilis											2015-09-08	Lorenzo Quaglietta	Portugal	Vila Real	Vila Pouca de Aguiar, Tinhela de Baixo	41.504	-7.594					846	846		Adult	F	Leg	Barcode of Life Datasystems	Creative Commons - Share Alike	en
IBITR101-20	IBITR101-20	INV02470	11-E1: G-45	BOLD:AAO2482	DNA Barcode	Research Center in Biodiversity and Genetic Resources	Arthropoda	Insecta	Trichoptera	Calamoceratidae	Calamoceras	Calamoceras marsupus	Jesus Martinez										2015-06-03	Lorenzo Quaglietta	Portugal	Braganca	Macedo de Cavaleiros, Limaos	41.5025	-6.8661					489	489		Adult	M	Leg	Barcode of Life Datasystems	Creative Commons - Share Alike	en
IBITR105-20	IBITR105-20	INV02474	10-F10: G-46	BOLD:AEC6981	DNA Barcode	Research Center in Biodiversity and Genetic Resources	Arthropoda	Insecta	Trichoptera	Goeridae	Larcasia	Larcasia partita	Jesus Martinez										2015-06-01	Lorenzo Quaglietta	Portugal	Braganca	Braganca, Bragada	41.6368	-6.868					758	758		Adult	F	Leg	Barcode of Life Datasystems	Creative Commons - Share Alike	en
IBITR106-20	IBITR106-20	INV02475	12-G8: G-380	BOLD:AAJ1835	DNA Barcode	Research Center in Biodiversity and Genetic Resources	Arthropoda	Insecta	Trichoptera	Leptoceridae	Adicella	Adicella reducta	Jesus Martinez										2015-06-21	Lorenzo Quaglietta	Portugal	Braganca	Braganca, Portelo	41.9348	-6.7143					736	736		Adult	M	Leg	Barcode of Life Datasystems	Creative Commons - Share Alike	en
IBITR108-20	IBITR108-20	INV02477	11-B7: Azibeiro-1	BOLD:ABA7173	DNA Barcode	Research Center in Biodiversity and Genetic Resources	Arthropoda	Insecta	Trichoptera	Glossosomatidae	Catagapetus	Catagapetus maclachlani											2015-06-02	Lorenzo Quaglietta	Portugal	Braganca	Braganca, Veigas	41.6157	-6.8984					670	670		Adult	F	Leg	Barcode of Life Datasystems	Creative Commons - Share Alike	en
IBITR111-20	IBITR111-20	INV02678	INV02678	BOLD:AAF0933	DNA Barcode	Research Center in Biodiversity and Genetic Resources	Arthropoda	Insecta	Trichoptera	Hydropsychidae	Hydropsyche	Hydropsyche exocellata	Luis Martin										2017-07-16	Sonia Ferreira, Martin Corley	Portugal	Braganca	Vila Flor, Estacao de Abreiro	41.3453	-7.2813					177	177		Adult	M	Leg	Barcode of Life Datasystems	Creative Commons - Share Alike	en
IBITR116-20	IBITR116-20	INV02764	INV02764	BOLD:AEC8026	DNA Barcode	Research Center in Biodiversity and Genetic Resources	Arthropoda	Insecta	Trichoptera	Leptoceridae	Athripsodes	Athripsodes tavaresi	Luis Martin										2017-07-18	Sonia Ferreira, Martin Corley	Portugal	Braganca	Braganca, Franca	41.9052	-6.7757					850	850		Adult	M	Leg	Barcode of Life Datasystems	Creative Commons - Share Alike	en
IBITR122-20	IBITR122-20	INV02921	INV02921	BOLD:AAF7459	DNA Barcode	Research Center in Biodiversity and Genetic Resources	Arthropoda	Insecta	Trichoptera	Psychomyiidae	Tinodes	Tinodes assimilis	Jesus Martinez										2016-06-01	Sonia Ferreira, Martin Corley, Rui Andrade	Portugal	Braganca	Alfandega da Fe, Quinta do Zacarias	41.3441	-6.9204					256	256		Adult	F	Leg	Barcode of Life Datasystems	Creative Commons - Share Alike	en
IBITR126-20	IBITR126-20	INV02928	INV02928	BOLD:AAE7232	DNA Barcode	Research Center in Biodiversity and Genetic Resources	Arthropoda	Insecta	Trichoptera	Hydroptilidae	Agraylea	Agraylea sexmaculata											2016-06-02	Sonia Ferreira, Martin Corley, Rui Andrade	Portugal	Braganca	Alfandega da Fe, Quinta do Zacarias	41.3441	-6.9204					256	256		Adult	F	Leg	Barcode of Life Datasystems	Creative Commons - Share Alike	en
IBITR129-20	IBITR129-20	INV02949	INV02949	BOLD:AEC7678	DNA Barcode	Research Center in Biodiversity and Genetic Resources	Arthropoda	Insecta	Trichoptera	Rhyacophilidae	Rhyacophila	Rhyacophila munda	Jesus Martinez										2016-06-03	Sonia Ferreira, Martin Corley, Rui Andrade	Portugal	Braganca	Miranda do Douro, Freixiosa	41.4248	-6.3084					600	600		Adult	F	Leg	Barcode of Life Datasystems	Creative Commons - Share Alike	en
IBITR137-20	IBITR137-20	INV03273	INV03273	BOLD:AED0841	DNA Barcode	Research Center in Biodiversity and Genetic Resources	Arthropoda	Insecta	Trichoptera	Leptoceridae	Athripsodes	Athripsodes inaequalis											2016-08-28	Sonia Ferreira, Martin Corley, Ana Rita Goncalves	Portugal	Braganca	Alfandega da Fe, Quinta do Zacarias	41.3441	-6.9204					256	256		Adult	F	Leg	Barcode of Life Datasystems	Creative Commons - Share Alike	en
IBITR141-20	IBITR141-20	INV03546	INV03546	BOLD:ABU6618	DNA Barcode	Research Center in Biodiversity and Genetic Resources	Arthropoda	Insecta	Trichoptera	Ecnomidae	Ecnomus	Ecnomus deceptor	Luis Martin										2016-08-28	Sonia Ferreira, Martin Corley, Ana Rita Goncalves	Portugal	Braganca	Alfandega da Fe, Quinta do Zacarias	41.3441	-6.9204					256	256		Adult	M	Leg	Barcode of Life Datasystems	Creative Commons - Share Alike	en
IBITR145-20	IBITR145-20	INV03592	INV03592	BOLD:AEC7586	DNA Barcode	Research Center in Biodiversity and Genetic Resources	Arthropoda	Insecta	Trichoptera	Hydropsychidae	Hydropsyche	Hydropsyche lobata	Luis Martin										2016-08-30	Sonia Ferreira, Martin Corley, Ana Rita Goncalves	Portugal	Braganca	Vimioso, Vimioso	41.591	-6.5612					426	426		Adult	M	Leg	Barcode of Life Datasystems	Creative Commons - Share Alike	en
IBITR146-20	IBITR146-20	INV03605	INV03605	BOLD:ABU6618	DNA Barcode	Research Center in Biodiversity and Genetic Resources	Arthropoda	Insecta	Trichoptera	Ecnomidae	Ecnomus	Ecnomus deceptor	Luis Martin										2016-08-30	Sonia Ferreira, Martin Corley, Ana Rita Goncalves	Portugal	Braganca	Vimioso, Vimioso	41.591	-6.5612					426	426		Adult	M	Leg	Barcode of Life Datasystems	Creative Commons - Share Alike	en
IBITR148-20	IBITR148-20	INV03616	INV03616	BOLD:AEC6836	DNA Barcode	Research Center in Biodiversity and Genetic Resources	Arthropoda	Insecta	Trichoptera	Limnephilidae	Potamophylax	Potamophylax latipennis	Luis Martin										2016-08-31	Sonia Ferreira, Martin Corley, Ana Rita Goncalves	Portugal	Braganca	Braganca, Franca	41.9052	-6.7757					850	850		Adult	M	Leg	Barcode of Life Datasystems	Creative Commons - Share Alike	en
IBITR161-20	IBITR161-20	INV03685	INV03685	BOLD:AAE6322	DNA Barcode	Research Center in Biodiversity and Genetic Resources	Arthropoda	Insecta	Trichoptera	Limnephilidae	Limnephilus	Limnephilus hirsutus	Luis Martin										2016-09-02	Sonia Ferreira, Martin Corley, Ana Rita Goncalves	Portugal	Braganca	Vinhais, Dine	41.9093	-6.9331					730	730		Adult	M	Leg	Barcode of Life Datasystems	Creative Commons - Share Alike	en
IBITR165-20	IBITR165-20	INV03725	24-h4: Up G-50	BOLD:AAO2216	DNA Barcode	Research Center in Biodiversity and Genetic Resources	Arthropoda	Insecta	Trichoptera	Philopotamidae	Wormaldia	Wormaldia beaumonti	Luis Martin										2016-10-02	Lorenzo Quaglietta	Portugal	Braganca	Braganca, Coelhoso	41.6699	-6.6622					544	544		Adult	M	Leg	Barcode of Life Datasystems	Creative Commons - Share Alike	en
IBITR174-20	IBITR174-20	INV04268	INV04268	BOLD:AAI7978	DNA Barcode	Research Center in Biodiversity and Genetic Resources	Arthropoda	Insecta	Trichoptera	Leptoceridae	Athripsodes	Athripsodes braueri	Luis Martin										2017-07-25	Luis Martin, Sonia Ferreira, Martin Corley	Portugal	Guarda	Seia, Central Hidroelectrica da Ponte de Jugais	40.3846	-7.7049					570	570		Adult	M	Leg	Barcode of Life Datasystems	Creative Commons - Share Alike	en
IBITR179-20	IBITR179-20	INV04289	INV04289	BOLD:AAJ7690	DNA Barcode	Universidade de Santiago de Compostela	Arthropoda	Insecta	Trichoptera	Sericostomatidae	Sericostoma	Sericostoma pyrenaicum	Luis Martin										2015-07-04	M. Gonzalez, J. Martinez, L. Martin	Spain	La Rioja	Viniegra de Abajo, Venta de Viniegra. Puente Riguelo. Barranco Riguel	42.1774	-2.8854					864	864		Adult	M	Leg	Barcode of Life Datasystems	Creative Commons - Share Alike	en
IBITR187-20	IBITR187-20	INV04423	INV04423	BOLD:AAB9068	DNA Barcode	Research Center in Biodiversity and Genetic Resources	Arthropoda	Insecta	Trichoptera	Psychomyiidae	Tinodes	Tinodes waeneri	Luis Martin										2017-03-24	Sonia Ferreira, Martin Corley	Portugal	Porto	Valongo, Vale de Couce	41.1569	-8.4839					42	42		Adult	M	Leg	Barcode of Life Datasystems	Creative Commons - Share Alike	en
IBITR200-20	IBITR200-20	INV04576	INV04576	BOLD:AAB9068	DNA Barcode	Research Center in Biodiversity and Genetic Resources	Arthropoda	Insecta	Trichoptera	Psychomyiidae	Tinodes	Tinodes waeneri	Luis Martin										2017-03-28	Sonia Ferreira, Martin Corley	Portugal	Beja	Mertola, South Corte Gafo de Cima	37.6944	-7.6927					125	125		Adult	F	Leg	Barcode of Life Datasystems	Creative Commons - Share Alike	en
IBITR203-20	IBITR203-20	INV04581	INV04581	BOLD:AAB9068	DNA Barcode	Research Center in Biodiversity and Genetic Resources	Arthropoda	Insecta	Trichoptera	Psychomyiidae	Tinodes	Tinodes waeneri	Luis Martin										2017-03-31	Sonia Ferreira, Martin Corley, Vanessa Mata	Portugal	Braganca	Figueira de Castelo Rodrigo, Ribeira do Mosteiro	41.0571	-6.9063					206	206		Adult	M	Leg	Barcode of Life Datasystems	Creative Commons - Share Alike	en
IBITR220-20	IBITR220-20	INV04689	INV04689	BOLD:AAM0930	DNA Barcode	Universidade de Santiago de Compostela	Arthropoda	Insecta	Trichoptera	Glossosomatidae	Glossosoma	Glossosoma privatum	Luis Martin										2008-08-21	J. Martinez, L. Martin	Spain	Galicia	Ourense, Sierra Invernadeiro, Cortellos da Ribeira Grande. Puente del camino	42.1292	-7.3039					912	912		Adult	M	Leg	Barcode of Life Datasystems	Creative Commons - Share Alike	en
IBITR241-20	IBITR241-20	INV04716	INV04716	BOLD:AAF7459	DNA Barcode	Universidade de Santiago de Compostela	Arthropoda	Insecta	Trichoptera	Psychomyiidae	Tinodes	Tinodes assimilis	Luis Martin										2009-03-29	L. Martin	Spain	Galicia	Pontevedra, Sierra Lousado, A Mouta, Burgueira	42.0095	-8.8245					285	285		Adult	M	Leg	Barcode of Life Datasystems	Creative Commons - Share Alike	en
IBITR247-20	IBITR247-20	INV04722	INV04722	BOLD:AAB1966	DNA Barcode	Universidade de Santiago de Compostela	Arthropoda	Insecta	Trichoptera	Hydropsychidae	Hydropsyche	Hydropsyche instabilis	Luis Martin										2007-09-09	M. Gonzalez, J. Martinez	Spain	Galicia	Lugo, Sierra Courel, Esperante Camping	42.6426	-7.1363					594	594		Adult	M	Leg	Barcode of Life Datasystems	Creative Commons - Share Alike	en
IBITR252-20	IBITR252-20	INV04731	INV04731	BOLD:AAH3018	DNA Barcode	Universidade de Santiago de Compostela	Arthropoda	Insecta	Trichoptera	Brachycentridae	Micrasema	Micrasema servatum	Luis Martin										2008-08-21	J. Martinez, L. Martin	Spain	Galicia	Ourense, Sierra Invernadeiro, Cortellos da Ribeira Grande. Puente del camino	42.1292	-7.3039					912	912		Adult	M	Leg	Barcode of Life Datasystems	Creative Commons - Share Alike	en
IBITR261-20	IBITR261-20	INV04744	INV04744	BOLD:ABY2452	DNA Barcode	Universidade de Santiago de Compostela	Arthropoda	Insecta	Trichoptera	Limnephilidae	Stenophylax	Stenophylax fissus	Luis Martin										2006-10-05	M. Gonzalez, J. Martinez	Spain	Galicia	Ourense, Sierra Invernadeiro, Cortellos da Ribeira Pequena	42.1174	-7.3435					1025	1025		Adult	M	Leg	Barcode of Life Datasystems	Creative Commons - Share Alike	en
IBITR263-20	IBITR263-20	INV04746	INV04746	BOLD:AAC4985	DNA Barcode	Universidade de Santiago de Compostela	Arthropoda	Insecta	Trichoptera	Limnephilidae	Micropterna	Micropterna sequax	Luis Martin										2007-08-12	M. Gonzalez, J. Martinez	Spain	Galicia	Lugo, Sierra Ancares, Monte da Vara	42.8028	-6.8886					1230	1230		Adult	M	Leg	Barcode of Life Datasystems	Creative Commons - Share Alike	en
IBITR265-20	IBITR265-20	INV04749	INV04749	BOLD:AAJ7690	DNA Barcode	Universidade de Santiago de Compostela	Arthropoda	Insecta	Trichoptera	Sericostomatidae	Sericostoma	Sericostoma pyrenaicum	Luis Martin										2008-08-21	J. Martinez, L. Martin	Spain	Galicia	Ourense, Sierra Invernadeiro, Cortellos da Ribeira Grande. Puente del camino	42.1292	-7.3435					912	912		Adult	M	Leg	Barcode of Life Datasystems	Creative Commons - Share Alike	en
IBITR271-20	IBITR271-20	INV04757	INV04757	BOLD:AEM3903	DNA Barcode	Universidade de Santiago de Compostela	Arthropoda	Insecta	Trichoptera	Rhyacophilidae	Rhyacophila	Rhyacophila terrai	Luis Martin										2006-10-05	M. Gonzalez, J. Martinez	Spain	Galicia	Ourense, Sierra Invernadeiro, Cortellos da Ribeira Pequena. Seixo Blanco	42.1172	-7.3454					998	998		Adult	M	Leg	Barcode of Life Datasystems	Creative Commons - Share Alike	en
IBITR273-20	IBITR273-20	INV04759	INV04759	BOLD:AEC9946	DNA Barcode	Universidade de Santiago de Compostela	Arthropoda	Insecta	Trichoptera	Glossosomatidae	Agapetus	Agapetus incertulus	Luis Martin										2009-10-22	M. Gonzalez, J. Martinez, L. Martin	Spain	Castilla-La Mancha	Albacete, Sierra de los Molares, Los Chatos, La Tobica	38.3838	-2.4406					856	856		Adult	M	Leg	Barcode of Life Datasystems	Creative Commons - Share Alike	en
IBITR292-20	IBITR292-20	INV04788	INV04788	BOLD:AED0538	DNA Barcode	Universidade de Santiago de Compostela	Arthropoda	Insecta	Trichoptera	Hydropsychidae	Hydropsyche	Hydropsyche iberomaroccana	Luis Martin										2007-06-15	M. Gonzalez, J. Martinez	Spain	Andalusia	Cordoba, Villaviciosa de Cordoba, Cerro de la Fuente de Bernardo. Villaviciosa de Co	37.9669	-4.9864					323	323		Adult	M	Leg	Barcode of Life Datasystems	Creative Commons - Share Alike	en
IBITR302-20	IBITR302-20	INV04798	INV04798	BOLD:AAM4952	DNA Barcode	Universidade de Santiago de Compostela	Arthropoda	Insecta	Trichoptera	Sericostomatidae	Sericostoma	Sericostoma vittatum	Luis Martin										2009-06-18	M. Gonzalez, J. Martinez, L. Martin	Spain	Castilla-La Mancha	Albacete, Sierra de los Molares, Arroyofrio, Calar del Mundo	38.4047	-2.5128					1033	1033		Adult	M	Leg	Barcode of Life Datasystems	Creative Commons - Share Alike	en
IBITR313-20	IBITR313-20	INV04810	INV04810	BOLD:AAF7929	DNA Barcode	Universidade de Santiago de Compostela	Arthropoda	Insecta	Trichoptera	Rhyacophilidae	Rhyacophila	Rhyacophila intermedia	Jesus Martinez										2005-07-07	J. Martinez, N. Bonada, S. Pauls, R. Holzenthal, J. Huisman	France	Nouvelle-Aquitaine	Pyrenees Atlantiques, Arette, Pedaing d Chousse, Arrec de Ste Gracie	43.0072	-0.7486					954	954		Adult	M	Leg	Barcode of Life Datasystems	Creative Commons - Share Alike	en
IBITR315-20	IBITR315-20	INV04817	INV04817	BOLD:ACB2223	DNA Barcode	Universidade de Santiago de Compostela	Arthropoda	Insecta	Trichoptera	Leptoceridae	Setodes	Setodes argentipunctellus	Jesus Martinez										2006-08-09	J. Martinez	Spain	Asturias	Sierra del Gavilan, Arganza, El Puente, Tineo	43.2597	-6.4972					300	300		Adult	M	Leg	Barcode of Life Datasystems	Creative Commons - Share Alike	en
IBITR316-20	IBITR316-20	INV04818	INV04818	BOLD:AAB1494	DNA Barcode	Universidade de Santiago de Compostela	Arthropoda	Insecta	Trichoptera	Leptoceridae	Mystacides	Mystacides azureus	Jesus Martinez										2006-08-09	J. Martinez	Spain	Asturias	Sierra del Gavilan, Arganza, El Puente, Tineo	43.2597	-6.4972					300	300		Adult	M	Leg	Barcode of Life Datasystems	Creative Commons - Share Alike	en
IBITR325-20	IBITR325-20	INV04856	INV04856	BOLD:AAJ1835	DNA Barcode	Research Center in Biodiversity and Genetic Resources	Arthropoda	Insecta	Trichoptera	Leptoceridae	Adicella	Adicella reducta	Luis Martin										2017-05-22	Sonia Ferreira	Portugal	Porto	Vila do Conde, Campus Agrario de Vairao	41.3283	-8.6728					107	107		Adult	M	Leg	Barcode of Life Datasystems	Creative Commons - Share Alike	en
IBITR327-20	IBITR327-20	INV05352	INV05352	BOLD:ACB2223	DNA Barcode	Research Center in Biodiversity and Genetic Resources	Arthropoda	Insecta	Trichoptera	Leptoceridae	Setodes	Setodes argentipunctellus	Luis Martin										2017-07-19	Sonia Ferreira, Martin Corley	Portugal	Braganca	Vinhais, Dine	41.9093	-6.9331					730	730		Adult	M	Leg	Barcode of Life Datasystems	Creative Commons - Share Alike	en
IBITR331-20	IBITR331-20	INV05457	INV05457	BOLD:AAO1593	DNA Barcode	Research Center in Biodiversity and Genetic Resources	Arthropoda	Insecta	Trichoptera	Philopotamidae	Chimarra	Chimarra marginata	Luis Martin										2017-07-25	Luis Martin, Sonia Ferreira, Martin Corley	Portugal	Guarda	Seia, Central Hidroelectrica da Ponte de Jugais	40.3846	-7.7049					569	569		Adult	M	Leg	Barcode of Life Datasystems	Creative Commons - Share Alike	en
IBITR333-20	IBITR333-20	INV05473	INV05473	BOLD:AAD7208	DNA Barcode	Research Center in Biodiversity and Genetic Resources	Arthropoda	Insecta	Trichoptera	Leptoceridae	Oecetis	Oecetis testacea	Luis Martin										2017-07-25	Sonia Ferreira, Martin Corley, L. Martin	Portugal	Guarda	Seia, Central Hidroelectrica da Ponte de Jugais	40.3846	-7.7049								Adult	M	Leg	Barcode of Life Datasystems	Creative Commons - Share Alike	en
IBITR348-20	IBITR348-20	INV05488	INV05488	BOLD:AAJ8091	DNA Barcode	Research Center in Biodiversity and Genetic Resources	Arthropoda	Insecta	Trichoptera	Beraeidae	Beraea	Beraea alva	Luis Martin										2017-07-25	Sonia Ferreira, Martin Corley, L. Martin	Portugal	Guarda	Manteigas, Albarcas	40.3566	-7.5587								Adult	M	Leg	Barcode of Life Datasystems	Creative Commons - Share Alike	en
IBITR369-20	IBITR369-20	INV05791	INV05791		DNA Barcode	Universidade de Santiago de Compostela	Arthropoda	Insecta	Trichoptera	Rhyacophilidae	Rhyacophila	Rhyacophila dorsalis albarracina	Luis Martin										2015-07-04	M. Gonzalez, J. Martinez, L. Martin	Spain	La Rioja	Ventrosa, Venta de Viniegra	42.1822	-2.8617					805	805		Adult	M	Leg	Barcode of Life Datasystems	Creative Commons - Share Alike	en
IBITR382-20	IBITR382-20	INV05806	INV05806	BOLD:AAI0887	DNA Barcode	Universidade de Santiago de Compostela	Arthropoda	Insecta	Trichoptera	Rhyacophilidae	Rhyacophila	Rhyacophila relicta	Luis Martin										2012-07-18	M. Gonzalez, J. Martinez, L. Martin	Spain	Castilla y Leon	Palencia, Parque Natural Fuentes Carrionas y Fuente Cobre, Vidrieros, camino hacia albergue de pescadores	42.9394	-4.6575					1335	1335		Adult	M	Leg	Barcode of Life Datasystems	Creative Commons - Share Alike	en
IBITR410-20	IBITR410-20	INV05947	INV05947	BOLD:AEC8711	DNA Barcode	Universidade de Santiago de Compostela	Arthropoda	Insecta	Trichoptera	Rhyacophilidae	Rhyacophila	Rhyacophila obelix	Luis Martin										2013-04-06	J. Martinez, L. Martin	Spain	Galicia	Pontevedra, Vilagarcia de Arousa, Vilagarcia de Arousa	42.6268	-8.7141					375	375		Adult	M	Leg	Barcode of Life Datasystems	Creative Commons - Share Alike	en
IBITR417-20	IBITR417-20	INV05956	INV05956	BOLD:AAE5138	DNA Barcode	Universidade de Santiago de Compostela	Arthropoda	Insecta	Trichoptera	Hydropsychidae	Hydropsyche	Hydropsyche dinarica	Luis Martin										2015-07-06	M. Gonzalez, J. Martinez, L. Martin	Spain	La Rioja	Parque Natural Sierra de Cebollera, Camino a Puente Ra	42.045	-2.6864					1296	1296		Adult	M	Leg	Barcode of Life Datasystems	Creative Commons - Share Alike	en
IBITR425-20	IBITR425-20	INV05967	INV05967		DNA Barcode	Universidade de Santiago de Compostela	Arthropoda	Insecta	Trichoptera	Ptilocolepidae	Ptilocolepus	Ptilocolepus granulatus	Jesus Martinez										2015-07-02	M. Gonzalez, J. Martinez, L. Martin	Spain	La Rioja	Monte Benacia, Carretera Estacion de Esqui Monte Benacia	42.2819	-2.9608					1438	1438		Adult	F	Leg	Barcode of Life Datasystems	Creative Commons - Share Alike	en
IBITR427-20	IBITR427-20	INV05970	INV05970	BOLD:AAB5626	DNA Barcode	Universidade de Santiago de Compostela	Arthropoda	Insecta	Trichoptera	Odontoceridae	Odontocerum	Odontocerum albicorne	Jesus Martinez										2011-08-13	M. Gonzalez, J. Martinez, L. Martin	Spain	Galicia	Lugo, Monte da Vara, Ancares										Adult	M	Leg	Barcode of Life Datasystems	Creative Commons - Share Alike	en
IBITR428-20	IBITR428-20	INV05971	INV05971	BOLD:AAB5626	DNA Barcode	Universidade de Santiago de Compostela	Arthropoda	Insecta	Trichoptera	Odontoceridae	Odontocerum	Odontocerum albicorne	Jesus Martinez										2014-08-23	J. Martinez	Spain	Asturias	Cudillero										Adult	M	Leg	Barcode of Life Datasystems	Creative Commons - Share Alike	en
IBITR431-20	IBITR431-20	INV05974	INV05974	BOLD:AAH6898	DNA Barcode	Universidade de Santiago de Compostela	Arthropoda	Insecta	Trichoptera	Brachycentridae	Micrasema	Micrasema minimum	Jesus Martinez										2015-07-03	M. Gonzalez, J. Martinez, L. Martin	Spain	La Rioja	San Millan de la Cogolla, Anguiano	42.2519	-2.9258					1182	1182		Adult	M	Leg	Barcode of Life Datasystems	Creative Commons - Share Alike	en
IBITR436-20	IBITR436-20	INV06590	P1	BOLD:AAD1893	DNA Barcode	Research Center in Biodiversity and Genetic Resources	Arthropoda	Insecta	Trichoptera	Hydropsychidae	Cheumatopsyche	Cheumatopsyche lepida	Luis Martin										2018-05-16	Sonia Ferreira, Martin Corley, Daniel Oliveira	Portugal	Guarda	Figueira de Castelo Rodrigo, Quinta do Chegao, Rio Agueda	41.018	-6.9337								Adult	M	Leg	Barcode of Life Datasystems	Creative Commons - Share Alike	en
IBITR437-20	IBITR437-20	INV06592	P3	BOLD:AAI7978	DNA Barcode	Research Center in Biodiversity and Genetic Resources	Arthropoda	Insecta	Trichoptera	Leptoceridae	Athripsodes	Athripsodes alentexanus	Luis Martin										2018-05-13	Sonia Ferreira, Martin Corley, Daniel Oliveira	Portugal	Castelo Branco	Idanha-a-Nova, Segura	39.8212	-6.9737								Adult	M	Leg	Barcode of Life Datasystems	Creative Commons - Share Alike	en
IBITR005-16	IBITR005-16	INV00012	INV00012	BOLD:AAJ1835	DNA Barcode	Universidade de Santiago de Compostela	Arthropoda	Insecta	Trichoptera	Leptoceridae	Adicella	Adicella reducta	Jesus Martinez										2012-06-05	M. Gonzalez, J. Martinez	Spain	Galicia	Pontevedra, Bandeira	42.7298	-8.30386					340	340		Adult	M	Leg	Barcode of Life Datasystems	Creative Commons - Share Alike	en
IBITR018-20	IBITR018-20	INV00035	INV00035	BOLD:AAD5575	DNA Barcode	Universidade de Santiago de Compostela	Arthropoda	Insecta	Trichoptera	Rhyacophilidae	Rhyacophila	Rhyacophila adjuncta	Jesus Martinez										1975-05-03	Victor Monserrat, M. Gonzalez	Spain	Castilla y Leon	Avila, Piedralaves, Piedralaves	40.3395	-4.7048					1074	1074		Adult	M	Leg	Barcode of Life Datasystems	Creative Commons - Share Alike	en
IBITR023-20	IBITR023-20	INV00054	INV00054	BOLD:AAI0810	DNA Barcode	Universidade de Santiago de Compostela	Arthropoda	Insecta	Trichoptera	Sericostomatidae	Schizopelex	Schizopelex festiva	Jesus Martinez										2012-06-05	M. Gonzalez, J. Martinez	Spain	Galicia	Pontevedra, Bandeira, Bandeira	42.7298	-8.3039					340	340		Adult	M	Leg	Barcode of Life Datasystems	Creative Commons - Share Alike	en
IBITR027-20	IBITR027-20	INV00320	INV00320	BOLD:AEC6981	DNA Barcode	Research Center in Biodiversity and Genetic Resources	Arthropoda	Insecta	Trichoptera	Goeridae	Larcasia	Larcasia partita	Jesus Martinez										2015-04-27	J. M. Grosso-Silva	Portugal	Braganca	Braganca, Rio Azibo, proximo de Bragada	41.6291	-6.8606					751	751		Adult	M	Leg	Barcode of Life Datasystems	Creative Commons - Share Alike	en
IBITR042-20	IBITR042-20	INV00427	INV00427	BOLD:AEC8086	DNA Barcode	Research Center in Biodiversity and Genetic Resources	Arthropoda	Insecta	Trichoptera	Psychomyiidae	Psychomyia	Psychomyia pusilla	Jesus Martinez										2015-04-28	J. M. Grosso-Silva	Portugal	Braganca	Vimioso, Rio Macas, junto ao Moinho do Sobreiral	41.6232	-6.5559					476	476		Adult	M	Leg	Barcode of Life Datasystems	Creative Commons - Share Alike	en
IBITR044-20	IBITR044-20	INV00432	INV00432	BOLD:AAO1593	DNA Barcode	Research Center in Biodiversity and Genetic Resources	Arthropoda	Insecta	Trichoptera	Philopotamidae	Chimarra	Chimarra marginata	Jesus Martinez										2015-04-28	J. M. Grosso-Silva	Portugal	Braganca	Vimioso, Rio Sabor, junto ao Moinho da Ponte	41.5582	-6.677					327	327		Adult	M	Leg	Barcode of Life Datasystems	Creative Commons - Share Alike	en
IBITR051-20	IBITR051-20	INV00465	INV00465	BOLD:AEC7364	DNA Barcode	Research Center in Biodiversity and Genetic Resources	Arthropoda	Insecta	Trichoptera	Philopotamidae	Philopotamus	Philopotamus variegatus	Jesus Martinez										2015-04-29	J. M. Grosso-Silva	Portugal	Braganca	Braganca, Rio Calabor, junto a foz do seu afluente ribeiro d	41.9323	-6.7211					730	730		Adult	M	Leg	Barcode of Life Datasystems	Creative Commons - Share Alike	en
IBITR063-20	IBITR063-20	INV00504	INV00504	BOLD:ACR2507	DNA Barcode	Research Center in Biodiversity and Genetic Resources	Arthropoda	Insecta	Trichoptera	Polycentropodidae	Polycentropus	Polycentropus flavomaculatus	Jesus Martinez										2015-04-30	J. M. Grosso-Silva	Portugal	Braganca	Braganca, Rio Sabor, a sudeste de Gimonde	41.7918	-6.687					526	526		Adult	M	Leg	Barcode of Life Datasystems	Creative Commons - Share Alike	en
IBITR064-20	IBITR064-20	INV00506	INV00506	BOLD:AAO1593	DNA Barcode	Research Center in Biodiversity and Genetic Resources	Arthropoda	Insecta	Trichoptera	Philopotamidae	Chimarra	Chimarra marginata	Jesus Martinez										2015-04-30	J. M. Grosso-Silva	Portugal	Braganca	Braganca, Rio Sabor, a sudeste de Gimonde	41.7918	-6.687					526	526		Adult	M	Leg	Barcode of Life Datasystems	Creative Commons - Share Alike	en
IBITR065-20	IBITR065-20	INV00513	INV00513	BOLD:AAI0810	DNA Barcode	Research Center in Biodiversity and Genetic Resources	Arthropoda	Insecta	Trichoptera	Sericostomatidae	Schizopelex	Schizopelex festiva	Jesus Martinez										2015-05-22	J. M. Grosso-Silva	Portugal	Vila Real	Alijo, Ribeira de S. Mamede, junto a Caveira - S. Mamede	41.2626	-7.44					451	451		Adult	M	Leg	Barcode of Life Datasystems	Creative Commons - Share Alike	en
IBITR067-20	IBITR067-20	INV00521	INV00521	BOLD:AAF7459	DNA Barcode	Research Center in Biodiversity and Genetic Resources	Arthropoda	Insecta	Trichoptera	Psychomyiidae	Tinodes	Tinodes assimilis	Jesus Martinez										2015-06-28	J. M. Grosso-Silva	Portugal	Aveiro	Santa Maria da Feira, Pereira - Argoncilhe	41.0267	-8.5322					138	138		Adult	M	Leg	Barcode of Life Datasystems	Creative Commons - Share Alike	en
IBITR089-20	IBITR089-20	INV02256	INV02256	BOLD:AAK8602	DNA Barcode	Research Center in Biodiversity and Genetic Resources	Arthropoda	Insecta	Trichoptera	Limnephilidae	Limnephilus	Limnephilus vittatus	Luis Martin										2016-08-27	Sonia Ferreira, Martin Corley, Ana Rita Goncalves	Portugal	Guarda	Seia, Vale do Rossim	40.3932	-7.6009					1411	1411		Adult	M	Leg	Barcode of Life Datasystems	Creative Commons - Share Alike	en
IBITR102-20	IBITR102-20	INV02471	18-H8: G-453	BOLD:AAO1570	DNA Barcode	Research Center in Biodiversity and Genetic Resources	Arthropoda	Insecta	Trichoptera	Philopotamidae	Philopotamus	Philopotamus montanus caurelensis	Jesus Martinez										2015-09-14	Lorenzo Quaglietta	Portugal	Braganca	Vinhais, Rebordaim	41.9158	-6.9701					777	777		Adult	M	Leg	Barcode of Life Datasystems	Creative Commons - Share Alike	en
IBITR110-20	IBITR110-20	INV02669	INV02669	BOLD:AEC7586	DNA Barcode	Research Center in Biodiversity and Genetic Resources	Arthropoda	Insecta	Trichoptera	Hydropsychidae	Hydropsyche	Hydropsyche lobata	Luis Martin										2017-07-16	Sonia Ferreira, Martin Corley	Portugal	Braganca	Vila Flor, Estacao de Abreiro	41.3453	-7.2813					177	177		Adult	M	Leg	Barcode of Life Datasystems	Creative Commons - Share Alike	en
IBITR112-20	IBITR112-20	INV02695	INV02695	BOLD:AEC7914	DNA Barcode	Research Center in Biodiversity and Genetic Resources	Arthropoda	Insecta	Trichoptera	Psychomyiidae	Paduniella	Paduniella vandeli	Luis Martin										2017-07-16	Sonia Ferreira, Martin Corley	Portugal	Braganca	Vila Flor, Estacao de Abreiro	41.3453	-7.2813					177	177		Adult	M	Leg	Barcode of Life Datasystems	Creative Commons - Share Alike	en
IBITR121-20	IBITR121-20	INV02920	INV02920	BOLD:AAF0933	DNA Barcode	Research Center in Biodiversity and Genetic Resources	Arthropoda	Insecta	Trichoptera	Hydropsychidae	Hydropsyche	Hydropsyche exocellata											2016-06-01	Sonia Ferreira, Martin Corley, Rui Andrade	Portugal	Braganca	Alfandega da Fe, Quinta do Zacarias	41.3441	-6.9204					256	256		Adult	F	Leg	Barcode of Life Datasystems	Creative Commons - Share Alike	en
IBITR123-20	IBITR123-20	INV02922	INV02922	BOLD:AAF0933	DNA Barcode	Research Center in Biodiversity and Genetic Resources	Arthropoda	Insecta	Trichoptera	Hydropsychidae	Hydropsyche	Hydropsyche exocellata											2016-06-01	Sonia Ferreira, Martin Corley, Rui Andrade	Portugal	Braganca	Alfandega da Fe, Quinta do Zacarias	41.3441	-6.9204					256	256		Adult	F	Leg	Barcode of Life Datasystems	Creative Commons - Share Alike	en
IBITR128-20	IBITR128-20	INV02948	INV02948	BOLD:AAD8965	DNA Barcode	Research Center in Biodiversity and Genetic Resources	Arthropoda	Insecta	Trichoptera	Leptoceridae	Ceraclea	Ceraclea sobradieli	Jesus Martinez										2016-06-03	Sonia Ferreira, Martin Corley, Rui Andrade	Portugal	Braganca	Miranda do Douro, Freixiosa	41.4248	-6.3084					600	600		Adult	M	Leg	Barcode of Life Datasystems	Creative Commons - Share Alike	en
IBITR130-20	IBITR130-20	INV02951	INV02951	BOLD:AED0879	DNA Barcode	Research Center in Biodiversity and Genetic Resources	Arthropoda	Insecta	Trichoptera	Limnephilidae	Stenophylax	Stenophylax mucronatus	Jesus Martinez										2016-06-03	Sonia Ferreira, Martin Corley, Rui Andrade	Portugal	Braganca	Miranda do Douro, Freixiosa	41.4248	-6.3084					600	600		Adult	M	Leg	Barcode of Life Datasystems	Creative Commons - Share Alike	en
IBITR131-20	IBITR131-20	INV02957	INV02957	BOLD:AAE8973	DNA Barcode	Research Center in Biodiversity and Genetic Resources	Arthropoda	Insecta	Trichoptera	Limnephilidae	Stenophylax	Stenophylax vibex	Jesus Martinez										2016-06-04	Sonia Ferreira, Martin Corley, Rui Andrade	Portugal	Braganca	Braganca, Carrazedo	41.7664	-6.9023					890	890		Adult	F	Leg	Barcode of Life Datasystems	Creative Commons - Share Alike	en
IBITR135-20	IBITR135-20	INV02979	INV02979	BOLD:AAF0933	DNA Barcode	Research Center in Biodiversity and Genetic Resources	Arthropoda	Insecta	Trichoptera	Hydropsychidae	Hydropsyche	Hydropsyche exocellata											2016-06-05	Sonia Ferreira, Martin Corley, Rui Andrade	Portugal	Braganca	Miranda do Douro, Freixiosa	41.4248	-6.3084					600	600		Adult	F	Leg	Barcode of Life Datasystems	Creative Commons - Share Alike	en
IBITR143-20	IBITR143-20	INV03563	INV03563	BOLD:AAB1494	DNA Barcode	Research Center in Biodiversity and Genetic Resources	Arthropoda	Insecta	Trichoptera	Leptoceridae	Mystacides	Mystacides azureus	Luis Martin										2016-08-28	Sonia Ferreira, Martin Corley, Ana Rita Goncalves	Portugal	Braganca	Alfandega da Fe, Quinta do Zacarias	41.3441	-6.9204					256	256		Adult	F	Leg	Barcode of Life Datasystems	Creative Commons - Share Alike	en
IBITR154-20	IBITR154-20	INV03653	INV03653	BOLD:AAB6375	DNA Barcode	Research Center in Biodiversity and Genetic Resources	Arthropoda	Insecta	Trichoptera	Limnephilidae	Limnephilus	Limnephilus sparsus	Luis Martin										2016-09-01	Sonia Ferreira, Martin Corley, Ana Rita Goncalves	Portugal	Braganca	Braganca, Lama Grande	41.9792	-6.7938					1358	1358		Adult	F	Leg	Barcode of Life Datasystems	Creative Commons - Share Alike	en
IBITR168-20	IBITR168-20	INV03900	INV03900	BOLD:AEC7678	DNA Barcode	Research Center in Biodiversity and Genetic Resources	Arthropoda	Insecta	Trichoptera	Rhyacophilidae	Rhyacophila	Rhyacophila munda	Luis Martin										2016-07-03	Lorenzo Quaglietta	Portugal	Braganca	Braganca, Coelhoso	41.6693	-6.6623					542	542		Adult	M	Leg	Barcode of Life Datasystems	Creative Commons - Share Alike	en
IBITR186-20	IBITR186-20	INV04420	INV04420	BOLD:AEC7678	DNA Barcode	Research Center in Biodiversity and Genetic Resources	Arthropoda	Insecta	Trichoptera	Rhyacophilidae	Rhyacophila	Rhyacophila munda	Luis Martin										2017-03-24	Sonia Ferreira, Martin Corley	Portugal	Porto	Valongo, Vale de Couce	41.1569	-8.4839					42	42		Adult	M	Leg	Barcode of Life Datasystems	Creative Commons - Share Alike	en
IBITR189-20	IBITR189-20	INV04501	INV04501	BOLD:AEC7586	DNA Barcode	Research Center in Biodiversity and Genetic Resources	Arthropoda	Insecta	Trichoptera	Hydropsychidae	Hydropsyche	Hydropsyche lobata	Luis Martin										2017-03-30	Sonia Ferreira, Martin Corley, Vanessa Mata	Portugal	Castelo Branco	Idanha-a-Nova, Segura	39.8212	-6.9737					189	189		Adult	M	Leg	Barcode of Life Datasystems	Creative Commons - Share Alike	en
IBITR191-20	IBITR191-20	INV04510	INV04510	BOLD:AAD8965	DNA Barcode	Research Center in Biodiversity and Genetic Resources	Arthropoda	Insecta	Trichoptera	Leptoceridae	Ceraclea	Ceraclea sobradieli	Luis Martin										2017-03-30	Sonia Ferreira, Martin Corley, Vanessa Mata	Portugal	Castelo Branco	Idanha-a-Nova, Segura	39.8212	-6.9737					189	189		Adult	M	Leg	Barcode of Life Datasystems	Creative Commons - Share Alike	en
IBITR192-20	IBITR192-20	INV04524	INV04524	BOLD:AAE7232	DNA Barcode	Research Center in Biodiversity and Genetic Resources	Arthropoda	Insecta	Trichoptera	Hydroptilidae	Agraylea	Agraylea sexmaculata	Luis Martin										2017-03-30	Sonia Ferreira, Martin Corley, Vanessa Mata	Portugal	Castelo Branco	Idanha-a-Nova, Segura	39.8212	-6.9737					189	189		Adult	M	Leg	Barcode of Life Datasystems	Creative Commons - Share Alike	en
IBITR199-20	IBITR199-20	INV04573	INV04573	BOLD:AAG5761	DNA Barcode	Research Center in Biodiversity and Genetic Resources	Arthropoda	Insecta	Trichoptera	Limnephilidae	Mesophylax	Mesophylax aspersus	Luis Martin										2017-03-27	Sonia Ferreira, Martin Corley	Portugal	Beja	Mertola, Moinho do Alferes	37.5024	-7.6894					107	107		Adult	M	Leg	Barcode of Life Datasystems	Creative Commons - Share Alike	en
IBITR205-20	IBITR205-20	INV04655	INV04655	BOLD:AED0879	DNA Barcode	Research Center in Biodiversity and Genetic Resources	Arthropoda	Insecta	Trichoptera	Limnephilidae	Stenophylax	Stenophylax mucronatus	Luis Martin										2017-04-01	Sonia Ferreira, Martin Corley, Vanessa Mata	Portugal	Braganca	Vimioso, Margem direita do rio Angueira, a sudoeste do Cast	41.4549	-6.5936					353	353		Adult	M	Leg	Barcode of Life Datasystems	Creative Commons - Share Alike	en
IBITR221-20	IBITR221-20	INV04690	INV04690	BOLD:AAL2306	DNA Barcode	Universidade de Santiago de Compostela	Arthropoda	Insecta	Trichoptera	Ptilocolepidae	Ptilocolepus	Ptilocolepus extensus	Luis Martin										2009-06-03	L. Martin	Spain	Galicia	Pontevedra, Sierra Lousado, Ponte Chequeda	42.0296	-8.8018					385	385		Adult	M	Leg	Barcode of Life Datasystems	Creative Commons - Share Alike	en
IBITR229-20	IBITR229-20	INV04703	INV04703	BOLD:AED0151	DNA Barcode	Universidade de Santiago de Compostela	Arthropoda	Insecta	Trichoptera	Philopotamidae	Wormaldia	Wormaldia variegata mattheyi	Luis Martin										2008-08-21	J. Martinez, L. Martin	Spain	Galicia	Ourense, Sierra Invernadeiro, Cortellos da Ribeira Grande. Puente del camino	42.1292	-7.3039					912	912		Adult	M	Leg	Barcode of Life Datasystems	Creative Commons - Share Alike	en
IBITR231-20	IBITR231-20	INV04705	INV04705	BOLD:AAL4393	DNA Barcode	Universidade de Santiago de Compostela	Arthropoda	Insecta	Trichoptera	Polycentropodidae	Plectrocnemia	Plectrocnemia laetabilis	Luis Martin										2008-08-21	J. Martinez, L. Martin	Spain	Galicia	Ourense, Sierra Invernadeiro, Cortellos da Ribeira Grande	42.1325	-7.3176					945	945		Adult	M	Leg	Barcode of Life Datasystems	Creative Commons - Share Alike	en
IBITR240-20	IBITR240-20	INV04715	INV04715	BOLD:AAL9978	DNA Barcode	Universidade de Santiago de Compostela	Arthropoda	Insecta	Trichoptera	Psychomyiidae	Tinodes	Tinodes foedellus	Luis Martin										2009-06-03	L. Martin	Spain	Galicia	Pontevedra, Sierra Lousado, Ponte Chequeda	42.0296	-8.8018					385	385		Adult	M	Leg	Barcode of Life Datasystems	Creative Commons - Share Alike	en
IBITR246-20	IBITR246-20	INV04721	INV04721	BOLD:AAB9587	DNA Barcode	Universidade de Santiago de Compostela	Arthropoda	Insecta	Trichoptera	Hydropsychidae	Hydropsyche	Hydropsyche ambigua	Luis Martin										2007-09-09	M. Gonzalez, J. Martinez	Spain	Galicia	Lugo, Sierra Courel, Esperante Camping	42.6426	-7.1363					594	594		Adult	M	Leg	Barcode of Life Datasystems	Creative Commons - Share Alike	en
IBITR248-20	IBITR248-20	INV04723	INV04723	BOLD:ABZ1867	DNA Barcode	Universidade de Santiago de Compostela	Arthropoda	Insecta	Trichoptera	Hydropsychidae	Hydropsyche	Hydropsyche instabilis	Luis Martin										2007-09-09	M. Gonzalez, J. Martinez	Spain	Galicia	Lugo, Sierra Courel, Esperante Camping	42.6426	-7.1363					594	594		Adult	M	Leg	Barcode of Life Datasystems	Creative Commons - Share Alike	en
IBITR250-20	IBITR250-20	INV04725	INV04725	BOLD:AED0962	DNA Barcode	Universidade de Santiago de Compostela	Arthropoda	Insecta	Trichoptera	Hydropsychidae	Hydropsyche	Hydropsyche tibialis	Luis Martin										2009-03-29	L. Martin	Spain	Galicia	Pontevedra, Sierra Lousado, A Mouta, Burgueira	42.0095	-8.8245					285	285		Adult	M	Leg	Barcode of Life Datasystems	Creative Commons - Share Alike	en
IBITR254-20	IBITR254-20	INV04733	INV04733	BOLD:AEC6981	DNA Barcode	Universidade de Santiago de Compostela	Arthropoda	Insecta	Trichoptera	Goeridae	Larcasia	Larcasia partita	Luis Martin										2006-06-08	M. Gonzalez, J. Martinez	Spain	Galicia	Lugo, Sierra Courel, Esperante Camping	42.6426	-7.1363					594	594		Adult	M	Leg	Barcode of Life Datasystems	Creative Commons - Share Alike	en
IBITR259-20	IBITR259-20	INV04742	INV04742	BOLD:AEC6836	DNA Barcode	Universidade de Santiago de Compostela	Arthropoda	Insecta	Trichoptera	Limnephilidae	Potamophylax	Potamophylax latipennis	Luis Martin										2008-08-22	J. Martinez, L. Martin	Spain	Galicia	Ourense, Sierra Invernadeiro, Cortellos da Ribeira Pequena	42.1231	-7.3511					1025	1025		Adult	M	Leg	Barcode of Life Datasystems	Creative Commons - Share Alike	en
IBITR262-20	IBITR262-20	INV04745	INV04745	BOLD:AAI0072	DNA Barcode	Universidade de Santiago de Compostela	Arthropoda	Insecta	Trichoptera	Limnephilidae	Stenophylax	Stenophylax permistus	Luis Martin										2006-10-05	M. Gonzalez, J. Martinez	Spain	Galicia	Ourense, Sierra Invernadeiro, Cortellos da Ribeira Pequena	42.1174	-7.3435					1025	1025		Adult	M	Leg	Barcode of Life Datasystems	Creative Commons - Share Alike	en
IBITR267-20	IBITR267-20	INV04753	INV04753	BOLD:AAO2491	DNA Barcode	Universidade de Santiago de Compostela	Arthropoda	Insecta	Trichoptera	Beraeidae	Beraea	Beraea malatebrera	Luis Martin										2008-08-22	J. Martinez, L. Martin	Spain	Galicia	Ourense, Sierra Invernadeiro, Cortellos da Ribeira Pequena	42.1292	-7.3636					1130	1130		Adult	M	Leg	Barcode of Life Datasystems	Creative Commons - Share Alike	en
IBITR281-20	IBITR281-20	INV04776	INV04776	BOLD:AAB9068	DNA Barcode	Universidade de Santiago de Compostela	Arthropoda	Insecta	Trichoptera	Psychomyiidae	Tinodes	Tinodes waeneri	Luis Martin										2007-06-15	M. Gonzalez, J. Martinez	Spain	Andalusia	Cordoba, Parque Natural Fuentes Carrionas y Fuente Cobre, Cerro de la Fuente de Bernardo. Villaviciosa de Co	37.9669	-4.9864					323	323		Adult	M	Leg	Barcode of Life Datasystems	Creative Commons - Share Alike	en
IBITR299-20	IBITR299-20	INV04795	INV04795	BOLD:AAM3837	DNA Barcode	Universidade de Santiago de Compostela	Arthropoda	Insecta	Trichoptera	Limnephilidae	Allogamus	Allogamus mortoni	Luis Martin										2009-10-20	M. Gonzalez, J. Martinez, L. Martin	Spain	Castilla-La Mancha	Albacete, Sierra de los Molares, Arroyofrio, Calar del Mundo	38.4047	-2.5128					1033	1033		Adult	M	Leg	Barcode of Life Datasystems	Creative Commons - Share Alike	en
IBITR320-20	IBITR320-20	INV04822	INV04822	BOLD:AAJ7690	DNA Barcode	Universidade de Santiago de Compostela	Arthropoda	Insecta	Trichoptera	Sericostomatidae	Sericostoma	Sericostoma vittatum	Luis Martin										2006-07-25	M. Gonzalez, J. Martinez	Spain	Galicia	Lugo, Sierra Ancares, Cabanasvellas	42.8128	-6.8961					1246	1246		Adult	M	Leg	Barcode of Life Datasystems	Creative Commons - Share Alike	en
IBITR328-20	IBITR328-20	INV05353	INV05353	BOLD:ACB2223	DNA Barcode	Research Center in Biodiversity and Genetic Resources	Arthropoda	Insecta	Trichoptera	Leptoceridae	Setodes	Setodes argentipunctellus	Luis Martin										2017-07-19	Sonia Ferreira, Martin Corley	Portugal	Braganca	Vinhais, Dine	41.9093	-6.9331					730	730		Adult	M	Leg	Barcode of Life Datasystems	Creative Commons - Share Alike	en
IBITR335-20	IBITR335-20	INV05475	INV05475	BOLD:AAL0051	DNA Barcode	Research Center in Biodiversity and Genetic Resources	Arthropoda	Insecta	Trichoptera	Polycentropodidae	Polycentropus	Polycentropus corniger	Luis Martin										2017-07-25	Sonia Ferreira, Martin Corley, L. Martin	Portugal	Guarda	Seia, Central Hidroelectrica da Ponte de Jugais	40.3846	-7.7049								Adult	M	Leg	Barcode of Life Datasystems	Creative Commons - Share Alike	en
IBITR337-20	IBITR337-20	INV05477	INV05477	BOLD:AEC8395	DNA Barcode	Research Center in Biodiversity and Genetic Resources	Arthropoda	Insecta	Trichoptera	Hydroptilidae	Hydroptila	Hydroptila fuentaldeala	Luis Martin										2017-07-25	Sonia Ferreira, Martin Corley, L. Martin	Portugal	Guarda	Manteigas, Albarcas	40.3566	-7.5587								Adult	M	Leg	Barcode of Life Datasystems	Creative Commons - Share Alike	en
IBITR338-20	IBITR338-20	INV05478	INV05478	BOLD:AAK8602	DNA Barcode	Research Center in Biodiversity and Genetic Resources	Arthropoda	Insecta	Trichoptera	Limnephilidae	Limnephilus	Limnephilus vittatus	Luis Martin										2017-07-24	Sonia Ferreira, Martin Corley, L. Martin	Portugal	Guarda	Manteigas, Sao Pedro	40.3239	-7.5761					1508	1508		Adult	M	Leg	Barcode of Life Datasystems	Creative Commons - Share Alike	en
IBITR346-20	IBITR346-20	INV05486	INV05486	BOLD:ABZ0751	DNA Barcode	Research Center in Biodiversity and Genetic Resources	Arthropoda	Insecta	Trichoptera	Sericostomatidae	Sericostoma	Sericostoma vittatum	Luis Martin										2017-07-25	Sonia Ferreira, Martin Corley, L. Martin	Portugal	Guarda	Seia, Central Hidroelectrica da Ponte de Jugais	40.3846	-7.7049								Adult	M	Leg	Barcode of Life Datasystems	Creative Commons - Share Alike	en
IBITR353-20	IBITR353-20	INV05493	INV05493	BOLD:AAB9587	DNA Barcode	Research Center in Biodiversity and Genetic Resources	Arthropoda	Insecta	Trichoptera	Hydropsychidae	Hydropsyche	Hydropsyche ambigua	Luis Martin										2017-07-25	Sonia Ferreira, Martin Corley, L. Martin	Portugal	Guarda	Manteigas, Albarcas	40.3566	-7.5587								Adult	M	Leg	Barcode of Life Datasystems	Creative Commons - Share Alike	en
IBITR354-20	IBITR354-20	INV05494	INV05494	BOLD:AAB5092	DNA Barcode	Research Center in Biodiversity and Genetic Resources	Arthropoda	Insecta	Trichoptera	Hydropsychidae	Hydropsyche	Hydropsyche siltalai	Luis Martin										2017-07-25	Sonia Ferreira, Martin Corley, L. Martin	Portugal	Guarda	Manteigas, Albarcas	40.3566	-7.5587								Adult	M	Leg	Barcode of Life Datasystems	Creative Commons - Share Alike	en
IBITR360-20	IBITR360-20	INV05502	INV05502	BOLD:ABU6618	DNA Barcode	Research Center in Biodiversity and Genetic Resources	Arthropoda	Insecta	Trichoptera	Ecnomidae	Ecnomus	Ecnomus deceptor	Luis Martin										2017-07-25	Sonia Ferreira, Martin Corley, L. Martin	Portugal		Guarda, Seia, Central Hidroelectrica da Ponte de Jugais	40.3846	-7.7049								Adult	M	Leg	Barcode of Life Datasystems	Creative Commons - Share Alike	en
IBITR362-20	IBITR362-20	INV05504	INV05504	BOLD:AEC8059	DNA Barcode	Research Center in Biodiversity and Genetic Resources	Arthropoda	Insecta	Trichoptera	Rhyacophilidae	Rhyacophila	Rhyacophila lusitanica	Luis Martin										2017-07-25	Sonia Ferreira, Martin Corley, L. Martin	Portugal		Guarda, Seia, Central Hidroelectrica da Ponte de Jugais	40.3846	-7.7049								Adult	F	Leg	Barcode of Life Datasystems	Creative Commons - Share Alike	en
IBITR363-20	IBITR363-20	INV05505	INV05505	BOLD:AAO2260	DNA Barcode	Research Center in Biodiversity and Genetic Resources	Arthropoda	Insecta	Trichoptera	Hydropsychidae	Hydropsyche	Hydropsyche pictetorum	Luis Martin										2017-07-25	Sonia Ferreira, Martin Corley, L. Martin	Portugal		Guarda, Seia, Central Hidroelectrica da Ponte de Jugais	40.3846	-7.7049								Adult	M	Leg	Barcode of Life Datasystems	Creative Commons - Share Alike	en
IBITR365-20	IBITR365-20	INV05508	INV05508	BOLD:AEC9755	DNA Barcode	Research Center in Biodiversity and Genetic Resources	Arthropoda	Insecta	Trichoptera	Odontoceridae	Odontocerum	Odontocerum lusitanicum	Luis Martin										2017-07-23	Sonia Ferreira, Martin Corley, L. Martin	Portugal	Guarda	Seia, Seia, Barragem do Covao do Curral	40.3723	-7.6431								Adult	M	Leg	Barcode of Life Datasystems	Creative Commons - Share Alike	en
IBITR372-20	IBITR372-20	INV05794	INV05794	BOLD:AAC4103	DNA Barcode	Universidade de Santiago de Compostela	Arthropoda	Insecta	Trichoptera	Rhyacophilidae	Rhyacophila	Rhyacophila dorsalis	Jesus Martinez										2016-07-04	M. Gonzalez, J. Martinez, L. Martin	Spain	Aragon	Teruel, El Maestrazgo, Pitarque	40.6575	-0.5808					926	926		Adult	M	Leg	Barcode of Life Datasystems	Creative Commons - Share Alike	en
IBITR375-20	IBITR375-20	INV05797	INV05797		DNA Barcode	Universidade de Santiago de Compostela	Arthropoda	Insecta	Trichoptera	Rhyacophilidae	Rhyacophila	Rhyacophila obliterata	Luis Martin										2015-10-20	M. Gonzalez, J. Martinez, L. Martin	Spain	La Rioja	Parque Natural Sierra de Cebollera, Camino a Puente Ra	42.045	-2.6864					1283	1283		Adult	M	Leg	Barcode of Life Datasystems	Creative Commons - Share Alike	en
IBITR378-20	IBITR378-20	INV05800	INV05800		DNA Barcode	Universidade de Santiago de Compostela	Arthropoda	Insecta	Trichoptera	Rhyacophilidae	Rhyacophila	Rhyacophila laufferi	Luis Martin										2010-07-28	M. Gonzalez, J. Martinez	Spain	Galicia	Lugo, Sierra Courel, Devesa da Rogueira	42.6108	-7.1128					1000	1000		Adult	M	Leg	Barcode of Life Datasystems	Creative Commons - Share Alike	en
IBITR379-20	IBITR379-20	INV05803	INV05803	BOLD:AAM4449	DNA Barcode	Universidade de Santiago de Compostela	Arthropoda	Insecta	Trichoptera	Rhyacophilidae	Rhyacophila	Rhyacophila munda	Luis Martin										2013-06-21	M. Gonzalez, J. Martinez, L. Martin	Spain	Castilla-La Mancha	Albacete, Calar del Mundo, Majada Carrascas, Cortijo de Pinero	38.4111	-2.3275					639	639		Adult	M	Leg	Barcode of Life Datasystems	Creative Commons - Share Alike	en
IBITR383-20	IBITR383-20	INV05807	INV05807	BOLD:AAI0887	DNA Barcode	Universidade de Santiago de Compostela	Arthropoda	Insecta	Trichoptera	Rhyacophilidae	Rhyacophila	Rhyacophila relicta	Luis Martin										2012-07-18	M. Gonzalez, J. Martinez, L. Martin	Spain	Castilla y Leon	Palencia, Parque Natural Fuentes Carrionas y Fuente Cobre, Vidrieros, camino hacia albergue de pescadores	42.9394	-4.6575					1335	1335		Adult	M	Leg	Barcode of Life Datasystems	Creative Commons - Share Alike	en
IBITR388-20	IBITR388-20	INV05812	INV05812	BOLD:AAE6313	DNA Barcode	Universidade de Santiago de Compostela	Arthropoda	Insecta	Trichoptera	Glossosomatidae	Agapetus	Agapetus delicatulus	Luis Martin										2015-07-04	M. Gonzalez, J. Martinez, L. Martin	Spain	La Rioja	Anguiano, Area recreativa Valvanera. Carretera hacia Monaste	42.2275	-2.8331					788	788		Adult	M	Leg	Barcode of Life Datasystems	Creative Commons - Share Alike	en
IBITR392-20	IBITR392-20	INV05816	INV05816	BOLD:AAJ7120	DNA Barcode	Universidade de Santiago de Compostela	Arthropoda	Insecta	Trichoptera	Glossosomatidae	Agapetus	Agapetus fuscipes	Jesus Martinez										2016-07-02	M. Gonzalez, J. Martinez, L. Martin	Spain	Aragon	Teruel, Riodeva, Amanaderos, Barranco de los Amanaderos, Camarena d	40.1006	-1.1033					1330	1330		Adult	F	Leg	Barcode of Life Datasystems	Creative Commons - Share Alike	en
IBITR400-20	IBITR400-20	INV05830	INV05830	BOLD:AAM0930	DNA Barcode	Universidade de Santiago de Compostela	Arthropoda	Insecta	Trichoptera	Glossosomatidae	Glossosoma	Glossosoma privatum	Jesus Martinez										2015-07-02	M. Gonzalez, J. Martinez, L. Martin	Spain	La Rioja	Ezcaray, Posadas, Monte Guirindola	42.2231	-3.0422					1064	1064		Adult	M	Leg	Barcode of Life Datasystems	Creative Commons - Share Alike	en
IBITR415-20	IBITR415-20	INV05953	INV05953		DNA Barcode	Universidade de Santiago de Compostela	Arthropoda	Insecta	Trichoptera	Polycentropodidae	Plectrocnemia	Plectrocnemia geniculata	Luis Martin										2015-07-03	M. Gonzalez, J. Martinez, L. Martin	Spain	La Rioja	San Millan de la Cogolla, Pazuengos	42.2553	-2.9256					1142	1142		Adult	M	Leg	Barcode of Life Datasystems	Creative Commons - Share Alike	en
IBITR002-16	IBITR002-16	INV00009	INV00009	BOLD:AAB4052	DNA Barcode	Universidade de Santiago de Compostela	Arthropoda	Insecta	Trichoptera	Lepidostomatidae	Lepidostoma	Lepidostoma hirtum	Jesus Martinez										2012-06-06	M. Gonzalez, J. Martinez	Spain	Galicia	A Coruna, Capilla de San Paio, Serra de Outes	42.8855	-8.94358					134	134		Adult	M	Leg	Barcode of Life Datasystems	Creative Commons - Share Alike	en
IBITR010-16	IBITR010-16	INV00057	INV00057	BOLD:AAF7946	DNA Barcode	Universidade de Santiago de Compostela	Arthropoda	Insecta	Trichoptera	Thremmatidae	Thremma	Thremma gallicum	Jesus Martinez								Net		2012-06-06	M. Gonzalez, J. Martinez	Spain	Galicia	A Coruna, Capilla de San Paio, Serra de Outes	42.8855	-8.94358					134	134		Adult	M	Leg	Barcode of Life Datasystems	Creative Commons - Share Alike	en
IBITR016-20	IBITR016-20	INV00024	INV00024	BOLD:AAO1569	DNA Barcode	Universidade de Santiago de Compostela	Arthropoda	Insecta	Trichoptera	Philopotamidae	Philopotamus	Philopotamus perversus	Jesus Martinez										2012-06-06	M. Gonzalez, J. Martinez	Spain	Galicia	A Coruna, Outes, Capilla de San Paio, Serra de Outes	42.8855	-8.9436					134	134		Adult	M	Leg	Barcode of Life Datasystems	Creative Commons - Share Alike	en
IBITR024-20	IBITR024-20	INV00184	INV00184	BOLD:AAN2950	DNA Barcode	Research Center in Biodiversity and Genetic Resources	Arthropoda	Insecta	Trichoptera	Leptoceridae	Ceraclea	Ceraclea albimacula	Jesus Martinez										2015-06-16	J. M. Grosso-Silva	Portugal	Braganca	Vimioso, Margem direita do rio Angueira, a sudoeste do Cast	41.4551	-6.5921					353	353		Adult	F	Leg	Barcode of Life Datasystems	Creative Commons - Share Alike	en
IBITR025-20	IBITR025-20	INV00186	INV00186	BOLD:AAB5092	DNA Barcode	Research Center in Biodiversity and Genetic Resources	Arthropoda	Insecta	Trichoptera	Hydropsychidae	Hydropsyche	Hydropsyche siltalai	Jesus Martinez										2015-06-21	Rui Andrade	Portugal	Braganca	Braganca, Franca	41.9052	-6.7757					850	850		Adult	F	Leg	Barcode of Life Datasystems	Creative Commons - Share Alike	en
IBITR034-20	IBITR034-20	INV00341	INV00341	BOLD:AEC6981	DNA Barcode	Research Center in Biodiversity and Genetic Resources	Arthropoda	Insecta	Trichoptera	Goeridae	Larcasia	Larcasia partita	Jesus Martinez										2015-04-27	J. M. Grosso-Silva	Portugal	Braganca	Braganca, Rio Azibo, proximo de Bragada	41.6291	-6.8606					751	751		Adult	M	Leg	Barcode of Life Datasystems	Creative Commons - Share Alike	en
IBITR036-20	IBITR036-20	INV00419	INV00419	BOLD:AAO1593	DNA Barcode	Research Center in Biodiversity and Genetic Resources	Arthropoda	Insecta	Trichoptera	Philopotamidae	Chimarra	Chimarra marginata	Jesus Martinez										2015-04-28	J. M. Grosso-Silva	Portugal	Braganca	Vimioso, Rio Macas, junto ao Moinho do Sobreiral	41.6232	-6.5559					476	476		Adult	F	Leg	Barcode of Life Datasystems	Creative Commons - Share Alike	en
IBITR037-20	IBITR037-20	INV00421	INV00421	BOLD:AAO2260	DNA Barcode	Research Center in Biodiversity and Genetic Resources	Arthropoda	Insecta	Trichoptera	Hydropsychidae	Hydropsyche	Hydropsyche pictetorum	Jesus Martinez										2015-04-28	J. M. Grosso-Silva	Portugal	Braganca	Vimioso, Rio Macas, junto ao Moinho do Sobreiral	41.6232	-6.5559					476	476		Adult	M	Leg	Barcode of Life Datasystems	Creative Commons - Share Alike	en
IBITR045-20	IBITR045-20	INV00433	INV00433	BOLD:AAF0933	DNA Barcode	Research Center in Biodiversity and Genetic Resources	Arthropoda	Insecta	Trichoptera	Hydropsychidae	Hydropsyche	Hydropsyche exocellata	Jesus Martinez										2015-04-28	J. M. Grosso-Silva	Portugal	Braganca	Vimioso, Rio Sabor, junto ao Moinho da Ponte	41.5582	-6.677					327	327		Adult	M	Leg	Barcode of Life Datasystems	Creative Commons - Share Alike	en
IBITR046-20	IBITR046-20	INV00434	INV00434	BOLD:AAF0933	DNA Barcode	Research Center in Biodiversity and Genetic Resources	Arthropoda	Insecta	Trichoptera	Hydropsychidae	Hydropsyche	Hydropsyche exocellata	Jesus Martinez										2015-04-28	J. M. Grosso-Silva	Portugal	Braganca	Vimioso, Rio Sabor, junto ao Moinho da Ponte	41.5582	-6.677					327	327		Adult	M	Leg	Barcode of Life Datasystems	Creative Commons - Share Alike	en
IBITR047-20	IBITR047-20	INV00451	INV00451	BOLD:AEC6981	DNA Barcode	Research Center in Biodiversity and Genetic Resources	Arthropoda	Insecta	Trichoptera	Goeridae	Larcasia	Larcasia partita	Jesus Martinez										2015-04-29	J. M. Grosso-Silva	Portugal	Braganca	Braganca, Ribeira de Vale do Conde, a leste de Nogueira	41.7669	-6.7968					734	734		Adult	M	Leg	Barcode of Life Datasystems	Creative Commons - Share Alike	en
IBITR056-20	IBITR056-20	INV00477	INV00477	BOLD:AAO1660	DNA Barcode	Research Center in Biodiversity and Genetic Resources	Arthropoda	Insecta	Trichoptera	Brachycentridae	Micrasema	Micrasema moestum	Jesus Martinez										2015-04-29	J. M. Grosso-Silva	Portugal	Braganca	Braganca, Rio Igrejas, a nordeste de Varge	41.8727	-6.6782					631	631		Adult	M	Leg	Barcode of Life Datasystems	Creative Commons - Share Alike	en
IBITR057-20	IBITR057-20	INV00478	INV00478	BOLD:AAL0060	DNA Barcode	Research Center in Biodiversity and Genetic Resources	Arthropoda	Insecta	Trichoptera	Polycentropodidae	Polycentropus	Polycentropus kingi	Jesus Martinez										2015-04-29	J. M. Grosso-Silva	Portugal	Braganca	Braganca, Rio Igrejas, a nordeste de Varge	41.8727	-6.6782					631	631		Adult	M	Leg	Barcode of Life Datasystems	Creative Commons - Share Alike	en
IBITR071-20	IBITR071-20	INV00809	INV00809	BOLD:AAO1831	DNA Barcode	Research Center in Biodiversity and Genetic Resources	Arthropoda	Insecta	Trichoptera	Hydropsychidae	Hydropsyche	Hydropsyche bulbifera	Jesus Martinez										2015-06-16	J. M. Grosso-Silva	Portugal	Braganca	Vimioso, Margem direita do rio Angueira, a sudoeste do Cast	41.4551	-6.5921					353	353		Adult	M	Leg	Barcode of Life Datasystems	Creative Commons - Share Alike	en
IBITR078-20	IBITR078-20	INV01281	INV01281	BOLD:AAE6322	DNA Barcode	Research Center in Biodiversity and Genetic Resources	Arthropoda	Insecta	Trichoptera	Limnephilidae	Limnephilus	Limnephilus hirsutus	Luis Martin										2016-08-25	Sonia Ferreira, Martin Corley, Ana Rita Goncalves	Portugal	Castelo Branco	Covilha, Proximo de Penhas da Saude	40.3145	-7.5582					1557	1557		Adult	M	Leg	Barcode of Life Datasystems	Creative Commons - Share Alike	en
IBITR085-20	IBITR085-20	INV02239	INV02239	BOLD:AAB1494	DNA Barcode	Research Center in Biodiversity and Genetic Resources	Arthropoda	Insecta	Trichoptera	Leptoceridae	Mystacides	Mystacides azureus	Luis Martin										2016-08-26	Sonia Ferreira, Martin Corley, Ana Rita Goncalves	Portugal	Guarda	Seia, Central Hidroelectrica da Ponte de Jugais	40.3846	-7.7049					570	570		Adult	F	Leg	Barcode of Life Datasystems	Creative Commons - Share Alike	en
IBITR098-20	IBITR098-20	INV02467	19-J7: T90	BOLD:AAJ8708	DNA Barcode	Research Center in Biodiversity and Genetic Resources	Arthropoda	Insecta	Trichoptera	Leptoceridae	Triaenodes	Triaenodes ochreellus	Jesus Martinez										2015-10-01	Lorenzo Quaglietta	Portugal	Vila Real	Valpacos, Curros	41.5128	-7.4545					539	539		Adult	F	Leg	Barcode of Life Datasystems	Creative Commons - Share Alike	en
IBITR100-20	IBITR100-20	INV02469	20-G3	BOLD:AAF7718	DNA Barcode	Research Center in Biodiversity and Genetic Resources	Arthropoda	Insecta	Trichoptera	Limnephilidae	Halesus	Halesus radiatus	Jesus Martinez										2015-10-10	Lorenzo Quaglietta	Portugal												Adult	F	Leg	Barcode of Life Datasystems	Creative Commons - Share Alike	en
IBITR104-20	IBITR104-20	INV02473	15-J10: T14	BOLD:AEC6981	DNA Barcode	Research Center in Biodiversity and Genetic Resources	Arthropoda	Insecta	Trichoptera	Goeridae	Larcasia	Larcasia partita	Jesus Martinez										2015-07-14	Lorenzo Quaglietta	Portugal	Vila Real	Chaves, Roriz	41.8342	-7.2676					612	612		Adult	M	Leg	Barcode of Life Datasystems	Creative Commons - Share Alike	en
IBITR136-20	IBITR136-20	INV03259	12-J9: G-43	BOLD:AAO1593	DNA Barcode	Research Center in Biodiversity and Genetic Resources	Arthropoda	Insecta	Trichoptera	Philopotamidae	Chimarra	Chimarra marginata	Luis Martin										2015-06-22	Lorenzo Quaglietta	Portugal	Braganca	Braganca, Braganca	41.8328	-6.7475					572	572		Adult	M	Leg	Barcode of Life Datasystems	Creative Commons - Share Alike	en
IBITR144-20	IBITR144-20	INV03591	INV03591	BOLD:AEC7586	DNA Barcode	Research Center in Biodiversity and Genetic Resources	Arthropoda	Insecta	Trichoptera	Hydropsychidae	Hydropsyche	Hydropsyche lobata	Luis Martin										2016-08-30	Sonia Ferreira, Martin Corley, Ana Rita Goncalves	Portugal	Braganca	Vimioso, Vimioso	41.591	-6.5612					426	426		Adult	M	Leg	Barcode of Life Datasystems	Creative Commons - Share Alike	en
IBITR147-20	IBITR147-20	INV03612	INV03612	BOLD:AEC8026	DNA Barcode	Research Center in Biodiversity and Genetic Resources	Arthropoda	Insecta	Trichoptera	Leptoceridae	Athripsodes	Athripsodes tavaresi	Luis Martin										2016-08-31	Sonia Ferreira, Martin Corley, Ana Rita Goncalves	Portugal	Braganca	Braganca, Franca	41.9052	-6.7757					850	850		Adult	M	Leg	Barcode of Life Datasystems	Creative Commons - Share Alike	en
IBITR156-20	IBITR156-20	INV03661	INV03661	BOLD:AEC8200	DNA Barcode	Research Center in Biodiversity and Genetic Resources	Arthropoda	Insecta	Trichoptera	Limnephilidae	Limnephilus	Limnephilus guadarramicus	Luis Martin										2016-09-01	Sonia Ferreira, Martin Corley, Ana Rita Goncalves	Portugal	Braganca	Braganca, Lama Grande	41.9792	-6.7938					1358	1358		Adult	F	Leg	Barcode of Life Datasystems	Creative Commons - Share Alike	en
IBITR157-20	IBITR157-20	INV03662	INV03662	BOLD:AAC4985	DNA Barcode	Research Center in Biodiversity and Genetic Resources	Arthropoda	Insecta	Trichoptera	Limnephilidae	Micropterna	Micropterna sequax	Luis Martin										2016-09-01	Sonia Ferreira, Martin Corley, Ana Rita Goncalves	Portugal	Braganca	Braganca, Lama Grande	41.9792	-6.7938					1358	1358		Adult	M	Leg	Barcode of Life Datasystems	Creative Commons - Share Alike	en
IBITR158-20	IBITR158-20	INV03663	INV03663	BOLD:AAE4334	DNA Barcode	Research Center in Biodiversity and Genetic Resources	Arthropoda	Insecta	Trichoptera	Phryganeidae	Agrypnia	Agrypnia varia	Luis Martin										2016-09-01	Sonia Ferreira, Martin Corley, Ana Rita Goncalves	Portugal	Braganca	Braganca, Lama Grande	41.9792	-6.7938					1358	1358		Adult	F	Leg	Barcode of Life Datasystems	Creative Commons - Share Alike	en
IBITR166-20	IBITR166-20	INV03726	24-b10	BOLD:AED0151	DNA Barcode	Research Center in Biodiversity and Genetic Resources	Arthropoda	Insecta	Trichoptera	Philopotamidae	Wormaldia	Wormaldia variegata mattheyi	Luis Martin										2016-08-20	Lorenzo Quaglietta	Portugal	Braganca	Braganca, Paramio	41.9347	-6.8508					851	851		Adult	M	Leg	Barcode of Life Datasystems	Creative Commons - Share Alike	en
IBITR196-20	IBITR196-20	INV04554	INV04554	BOLD:AAD8965	DNA Barcode	Research Center in Biodiversity and Genetic Resources	Arthropoda	Insecta	Trichoptera	Leptoceridae	Ceraclea	Ceraclea sobradieli	Luis Martin										2017-03-27	Sonia Ferreira, Martin Corley	Portugal	Beja	Mertola, Moinho do Alferes	37.5024	-7.6894					107	107		Adult	F	Leg	Barcode of Life Datasystems	Creative Commons - Share Alike	en
IBITR211-20	IBITR211-20	INV04680	INV04680		DNA Barcode	Universidade de Santiago de Compostela	Arthropoda	Insecta	Trichoptera	Rhyacophilidae	Rhyacophila	Rhyacophila intermedia	Luis Martin										2006-07-27	M. Gonzalez, J. Martinez	Spain	Galicia	Lugo, Sierra Courel, Devesa da Rogueira, Moreda, Folgoso do Courel	42.6119	-7.1139					940	940		Adult	M	Leg	Barcode of Life Datasystems	Creative Commons - Share Alike	en
IBITR215-20	IBITR215-20	INV04684	INV04684	BOLD:AEC9268	DNA Barcode	Universidade de Santiago de Compostela	Arthropoda	Insecta	Trichoptera	Rhyacophilidae	Rhyacophila	Rhyacophila meridionalis	Luis Martin										2007-09-09	M. Gonzalez, J. Martinez	Spain	Galicia	Lugo, Sierra Courel, Esperante Camping	42.6426	-7.1363					594	594		Adult	M	Leg	Barcode of Life Datasystems	Creative Commons - Share Alike	en
IBITR227-20	IBITR227-20	INV04699	INV04699	BOLD:ABU5927	DNA Barcode	Universidade de Santiago de Compostela	Arthropoda	Insecta	Trichoptera	Philopotamidae	Wormaldia	Wormaldia corvina	Luis Martin										2009-04-11	L. Martin	Spain	Galicia	Pontevedra, Sierra Lousado, Ponte Chequeda	42.0296	-8.8018					385	385		Adult	M	Leg	Barcode of Life Datasystems	Creative Commons - Share Alike	en
IBITR228-20	IBITR228-20	INV04702	INV04702	BOLD:AED0151	DNA Barcode	Universidade de Santiago de Compostela	Arthropoda	Insecta	Trichoptera	Philopotamidae	Wormaldia	Wormaldia variegata mattheyi	Luis Martin										2008-08-21	J. Martinez, L. Martin	Spain	Galicia	Ourense, Sierra Invernadeiro, Cortellos da Ribeira Grande. Puente del camino	42.1292	-7.3039					912	912		Adult	M	Leg	Barcode of Life Datasystems	Creative Commons - Share Alike	en
IBITR243-20	IBITR243-20	INV04718	INV04718	BOLD:AAO2443	DNA Barcode	Universidade de Santiago de Compostela	Arthropoda	Insecta	Trichoptera	Hydropsychidae	Diplectrona	Diplectrona felix	Luis Martin										2006-07-27	M. Gonzalez, J. Martinez	Spain	Galicia	Lugo, Sierra Courel, Devesa da Rogueira, Moreda, Folgoso do Courel	42.6117	-7.1136					940	940		Adult	M	Leg	Barcode of Life Datasystems	Creative Commons - Share Alike	en
IBITR244-20	IBITR244-20	INV04719	INV04719	BOLD:AAO2443	DNA Barcode	Universidade de Santiago de Compostela	Arthropoda	Insecta	Trichoptera	Hydropsychidae	Diplectrona	Diplectrona felix	Luis Martin										2006-07-27	M. Gonzalez, J. Martinez	Spain	Galicia	Lugo, Sierra Courel, Devesa da Rogueira, Moreda, Folgoso do Courel	42.6117	-7.1136					940	940		Adult	M	Leg	Barcode of Life Datasystems	Creative Commons - Share Alike	en
IBITR245-20	IBITR245-20	INV04720	INV04720	BOLD:AAB9587	DNA Barcode	Universidade de Santiago de Compostela	Arthropoda	Insecta	Trichoptera	Hydropsychidae	Hydropsyche	Hydropsyche ambigua	Luis Martin										2007-09-09	M. Gonzalez, J. Martinez	Spain	Galicia	Lugo, Sierra Courel, Esperante Camping	42.6426	-7.1363					594	594		Adult	M	Leg	Barcode of Life Datasystems	Creative Commons - Share Alike	en
IBITR253-20	IBITR253-20	INV04732	INV04732	BOLD:AAH3018	DNA Barcode	Universidade de Santiago de Compostela	Arthropoda	Insecta	Trichoptera	Brachycentridae	Micrasema	Micrasema servatum	Luis Martin										2008-08-21	J. Martinez, L. Martin	Spain	Galicia	Ourense, Sierra Invernadeiro, Cortellos da Ribeira Grande. Puente del camino	42.1292	-7.3039					912	912		Adult	M	Leg	Barcode of Life Datasystems	Creative Commons - Share Alike	en
IBITR255-20	IBITR255-20	INV04738	INV04738	BOLD:AAB6375	DNA Barcode	Universidade de Santiago de Compostela	Arthropoda	Insecta	Trichoptera	Limnephilidae	Limnephilus	Limnephilus sparsus	Luis Martin										2006-10-05	M. Gonzalez, J. Martinez	Spain	Galicia	Ourense, Sierra Invernadeiro, Cortellos da Ribeira Pequena	42.1174	-7.3435					1025	1025		Adult	M	Leg	Barcode of Life Datasystems	Creative Commons - Share Alike	en
IBITR260-20	IBITR260-20	INV04743	INV04743	BOLD:AAF7718	DNA Barcode	Universidade de Santiago de Compostela	Arthropoda	Insecta	Trichoptera	Limnephilidae	Halesus	Halesus radiatus	Luis Martin										2006-10-05	M. Gonzalez, J. Martinez	Spain	Galicia	Ourense, Sierra Invernadeiro, Cortellos da Ribeira Pequena	42.1174	-7.3435					1025	1025		Adult	M	Leg	Barcode of Life Datasystems	Creative Commons - Share Alike	en
IBITR266-20	IBITR266-20	INV04752	INV04752	BOLD:AAJ7690	DNA Barcode	Universidade de Santiago de Compostela	Arthropoda	Insecta	Trichoptera	Sericostomatidae	Sericostoma	Sericostoma vittatum	Luis Martin										2008-08-22	J. Martinez, L. Martin	Spain	Galicia	Ourense, Sierra Invernadeiro, Cortellos da Ribeira Pequena	42.1264	-7.3608					1093	1093		Adult	M	Leg	Barcode of Life Datasystems	Creative Commons - Share Alike	en
IBITR268-20	IBITR268-20	INV04754	INV04754	BOLD:AEC8026	DNA Barcode	Universidade de Santiago de Compostela	Arthropoda	Insecta	Trichoptera	Leptoceridae	Athripsodes	Athripsodes tavaresi	Luis Martin										2008-08-21	J. Martinez, L. Martin	Spain	Galicia	Ourense, Sierra Invernadeiro, Cortellos da Ribeira Grande. Puente del camino	42.1292	-7.3435					912	912		Adult	M	Leg	Barcode of Life Datasystems	Creative Commons - Share Alike	en
IBITR269-20	IBITR269-20	INV04755	INV04755	BOLD:AEC7530	DNA Barcode	Universidade de Santiago de Compostela	Arthropoda	Insecta	Trichoptera	Rhyacophilidae	Rhyacophila	Rhyacophila pascoei	Luis Martin										2009-10-21	M. Gonzalez, J. Martinez, L. Martin	Spain	Castilla-La Mancha	Albacete, Sierra de los Molares, Rio Segura	38.3236	-2.3244					608	608		Adult	M	Leg	Barcode of Life Datasystems	Creative Commons - Share Alike	en
IBITR276-20	IBITR276-20	INV04765	INV04765	BOLD:AAH9306	DNA Barcode	Universidade de Santiago de Compostela	Arthropoda	Insecta	Trichoptera	Philopotamidae	Wormaldia	Wormaldia triangulifera	Luis Martin										2008-07-18	M. Gonzalez, J. Martinez, L. Martin	Spain	Castilla y Leon	Palencia, Parque Natural Fuentes Carrionas y Fuente Cobre, Alto de la Varga, carretera P-210 km 17.5	42.9094	-4.6444					1435	1435		Adult	M	Leg	Barcode of Life Datasystems	Creative Commons - Share Alike	en
IBITR277-20	IBITR277-20	INV04772	INV04772	BOLD:AAL0051	DNA Barcode	Universidade de Santiago de Compostela	Arthropoda	Insecta	Trichoptera	Polycentropodidae	Polycentropus	Polycentropus corniger	Luis Martin										2008-07-17	M. Gonzalez, J. Martinez, L. Martin	Spain	Castilla y Leon	Palencia, Parque Natural Fuentes Carrionas y Fuente Cobre, Vidrieros, camino hacia albergue de pescadores	42.9394	-4.8235					1335	1335		Adult	M	Leg	Barcode of Life Datasystems	Creative Commons - Share Alike	en
IBITR293-20	IBITR293-20	INV04789	INV04789	BOLD:AAB5092	DNA Barcode	Universidade de Santiago de Compostela	Arthropoda	Insecta	Trichoptera	Hydropsychidae	Hydropsyche	Hydropsyche infernalis	Luis Martin										2007-06-15	M. Gonzalez, J. Martinez	Spain	Andalusia	Cordoba, Villaviciosa de Cordoba, Cerro de la Fuente de Bernardo. Villaviciosa de Co	37.9669	-4.9864					323	323		Adult	M	Leg	Barcode of Life Datasystems	Creative Commons - Share Alike	en
IBITR298-20	IBITR298-20	INV04794	INV04794	BOLD:AAM3837	DNA Barcode	Universidade de Santiago de Compostela	Arthropoda	Insecta	Trichoptera	Limnephilidae	Allogamus	Allogamus mortoni	Luis Martin										2009-10-20	M. Gonzalez, J. Martinez, L. Martin	Spain	Castilla-La Mancha	Albacete, Sierra de los Molares, Nacimiento del Rio Mundo. Calar del Mundo	38.4544	-2.4378					1073	1073		Adult	M	Leg	Barcode of Life Datasystems	Creative Commons - Share Alike	en
IBITR300-20	IBITR300-20	INV04796	INV04796	BOLD:AAO2902	DNA Barcode	Universidade de Santiago de Compostela	Arthropoda	Insecta	Trichoptera	Limnephilidae	Enoicyla	Enoicyla pusilla	Luis Martin										2008-11-01	L. Martin	Spain	Galicia	Pontevedra, Sierra Lousado, A Mouta, Burgueira	42.0095	-8.8245					285	285		Adult	M	Leg	Barcode of Life Datasystems	Creative Commons - Share Alike	en
IBITR303-20	IBITR303-20	INV04799	INV04799	BOLD:AAM4952	DNA Barcode	Universidade de Santiago de Compostela	Arthropoda	Insecta	Trichoptera	Sericostomatidae	Sericostoma	Sericostoma vittatum	Luis Martin										2009-06-17	M. Gonzalez, J. Martinez, L. Martin	Spain	Castilla-La Mancha	Albacete, Sierra Sierra de Alcaraz, Puerto de las Crucetas. Carretera CM-412, Km 187	38.5319	-2.5122					1161	1161		Adult	M	Leg	Barcode of Life Datasystems	Creative Commons - Share Alike	en
IBITR318-20	IBITR318-20	INV04820	INV04820	BOLD:AAJ7690	DNA Barcode	Universidade de Santiago de Compostela	Arthropoda	Insecta	Trichoptera	Sericostomatidae	Sericostoma	Sericostoma vittatum	Luis Martin										2009-06-18	M. Gonzalez, J. Martinez, L. Martin	Spain	Castilla-La Mancha	Albacete, Sierra de los Molares, Nacimiento del Rio Mundo. Calar del Mundo	38.4544	-2.4378					1073	1073		Adult	M	Leg	Barcode of Life Datasystems	Creative Commons - Share Alike	en
IBITR321-20	IBITR321-20	INV04823	INV04823	BOLD:AED0915	DNA Barcode	Universidade de Santiago de Compostela	Arthropoda	Insecta	Trichoptera	Helicopsychidae	Helicopsyche	Helicopsyche lusitanica	Luis Martin										2008-07-11	L. Martin	Spain	Galicia	Pontevedra, Sierra Lousado, A Mouta, Burgueira	42.0095	-8.8245					285	285		Adult	M	Leg	Barcode of Life Datasystems	Creative Commons - Share Alike	en
IBITR330-20	IBITR330-20	INV05389	INV05389	BOLD:AAL4393	DNA Barcode	Research Center in Biodiversity and Genetic Resources	Arthropoda	Insecta	Trichoptera	Polycentropodidae	Plectrocnemia	Plectrocnemia laetabilis	Luis Martin										2017-07-23	Luis Martin, Sonia Ferreira, Martin Corley	Portugal	Guarda	Seia, Lagoa Comprida	40.3608	-7.6525					1582	1582		Adult	M	Leg	Barcode of Life Datasystems	Creative Commons - Share Alike	en
IBITR342-20	IBITR342-20	INV05482	INV05482	BOLD:AAB5092	DNA Barcode	Research Center in Biodiversity and Genetic Resources	Arthropoda	Insecta	Trichoptera	Hydropsychidae	Hydropsyche	Hydropsyche siltalai	Luis Martin										2017-07-25	Sonia Ferreira, Martin Corley, L. Martin	Portugal	Guarda	Seia, Central Hidroelectrica da Ponte de Jugais	40.3846	-7.7049								Adult	M	Leg	Barcode of Life Datasystems	Creative Commons - Share Alike	en
IBITR347-20	IBITR347-20	INV05487	INV05487	BOLD:AAO1569	DNA Barcode	Research Center in Biodiversity and Genetic Resources	Arthropoda	Insecta	Trichoptera	Philopotamidae	Philopotamus	Philopotamus perversus	Luis Martin										2017-07-25	Sonia Ferreira, Martin Corley, L. Martin	Portugal	Guarda	Manteigas, Albarcas	40.3566	-7.5587								Adult	M	Leg	Barcode of Life Datasystems	Creative Commons - Share Alike	en
IBITR351-20	IBITR351-20	INV05491	INV05491	BOLD:ABX9025	DNA Barcode	Research Center in Biodiversity and Genetic Resources	Arthropoda	Insecta	Trichoptera	Glossosomatidae	Synagapetus	Synagapetus diversus	Luis Martin										2017-07-25	Sonia Ferreira, Martin Corley, L. Martin	Portugal	Guarda	Manteigas, Albarcas	40.3566	-7.5587								Adult	M	Leg	Barcode of Life Datasystems	Creative Commons - Share Alike	en
IBITR356-20	IBITR356-20	INV05497	INV05497	BOLD:AAL9956	DNA Barcode	Research Center in Biodiversity and Genetic Resources	Arthropoda	Insecta	Trichoptera	Thremmatidae	Thremma	Thremma tellae	Luis Martin										2017-07-25	Sonia Ferreira, Martin Corley, L. Martin	Portugal	Guarda	Seia, Central Hidroelectrica da Ponte de Jugais	40.3846	-7.7049								Adult	M	Leg	Barcode of Life Datasystems	Creative Commons - Share Alike	en
IBITR359-20	IBITR359-20	INV05501	INV05501	BOLD:AEC9755	DNA Barcode	Research Center in Biodiversity and Genetic Resources	Arthropoda	Insecta	Trichoptera	Odontoceridae	Odontocerum	Odontocerum lusitanicum	Luis Martin										2017-07-23	Sonia Ferreira, Martin Corley, L. Martin	Portugal	Guarda	Seia, Seia, Barragem do Covao do Curral	40.3723	-7.6431								Adult	M	Leg	Barcode of Life Datasystems	Creative Commons - Share Alike	en
IBITR367-20	IBITR367-20	INV05510	INV05510	BOLD:AEM0162	DNA Barcode	Research Center in Biodiversity and Genetic Resources	Arthropoda	Insecta	Trichoptera	Leptoceridae	Adicella	Adicella meridionalis	Luis Martin										2017-07-24	Sonia Ferreira, Martin Corley, L. Martin	Portugal	Guarda	Manteigas, Poco do Inferno	40.3728	-7.5163					1084	1084		Adult	M	Leg	Barcode of Life Datasystems	Creative Commons - Share Alike	en
IBITR390-20	IBITR390-20	INV05814	INV05814	BOLD:AAE6313	DNA Barcode	Universidade de Santiago de Compostela	Arthropoda	Insecta	Trichoptera	Glossosomatidae	Agapetus	Agapetus delicatulus	Luis Martin										2015-07-04	M. Gonzalez, J. Martinez, L. Martin	Spain	La Rioja	Anguiano, Area recreativa Valvanera. Carretera hacia Monaste	42.2275	-2.8331					788	788		Adult	M	Leg	Barcode of Life Datasystems	Creative Commons - Share Alike	en
IBITR391-20	IBITR391-20	INV05815	INV05815	BOLD:AAJ7120	DNA Barcode	Universidade de Santiago de Compostela	Arthropoda	Insecta	Trichoptera	Glossosomatidae	Agapetus	Agapetus fuscipes	Jesus Martinez										2016-07-02	M. Gonzalez, J. Martinez, L. Martin	Spain	Aragon	Teruel, Riodeva, Amanaderos, Barranco de los Amanaderos, Camarena d	40.1006	-1.1033					1330	1330		Adult	F	Leg	Barcode of Life Datasystems	Creative Commons - Share Alike	en
IBITR407-20	IBITR407-20	INV05839	INV05839	BOLD:AED0699	DNA Barcode	Universidade de Santiago de Compostela	Arthropoda	Insecta	Trichoptera	Philopotamidae	Wormaldia	Wormaldia occipitalis	Luis Martin										2016-10-14	M. Gonzalez, J. Martinez, L. Martin	Spain	Aragon	Teruel, Sierra de Gudar, Paraiso Alto	40.0125	-0.8739					1142	1142		Adult	M	Leg	Barcode of Life Datasystems	Creative Commons - Share Alike	en
IBITR412-20	IBITR412-20	INV05950	INV05950	BOLD:AAF7946	DNA Barcode	Universidade de Santiago de Compostela	Arthropoda	Insecta	Trichoptera	Thremmatidae	Thremma	Thremma gallicum	Luis Martin										2015-03-20	J. Martinez, L. Martin	Spain	Galicia	Pontevedra, Vilagarcia de Arousa, Vilagarcia de Arousa	42.6268	-8.7141					375	375		Adult	M	Leg	Barcode of Life Datasystems	Creative Commons - Share Alike	en
IBITR419-20	IBITR419-20	INV05959	INV05959	BOLD:AAB1966	DNA Barcode	Universidade de Santiago de Compostela	Arthropoda	Insecta	Trichoptera	Hydropsychidae	Hydropsyche	Hydropsyche instabilis	Luis Martin										2016-07-02	M. Gonzalez, J. Martinez, L. Martin	Spain	Aragon	Sierra de Javalambre, Fuente del Cabrito	40.1636	-1.055					1123	1123		Adult	M	Leg	Barcode of Life Datasystems	Creative Commons - Share Alike	en
IBITR421-20	IBITR421-20	INV05962	INV05962	BOLD:ADL7734	DNA Barcode	Universidade de Santiago de Compostela	Arthropoda	Insecta	Trichoptera	Apataniidae	Apatania	Apatania theischingerorum	Luis Martin										2016-07-01	M. Gonzalez, J. Martinez, L. Martin	Spain	Aragon	Sierra de Albarracín, Casa del Batan. Tramacastilla	40.4278	-1.5603					1237	1237		Adult	F	Leg	Barcode of Life Datasystems	Creative Commons - Share Alike	en
IBITR426-20	IBITR426-20	INV05968	INV05968	BOLD:AAB5626	DNA Barcode	Universidade de Santiago de Compostela	Arthropoda	Insecta	Trichoptera	Odontoceridae	Odontocerum	Odontocerum albicorne	Jesus Martinez										2015-07-03	M. Gonzalez, J. Martinez, L. Martin	Spain	La Rioja	San Millan de la Cogolla, Pazuengos	42.2553	-2.9256					1142	1142		Adult	M	Leg	Barcode of Life Datasystems	Creative Commons - Share Alike	en
IBITR430-20	IBITR430-20	INV05973	INV05973	BOLD:AAH6898	DNA Barcode	Universidade de Santiago de Compostela	Arthropoda	Insecta	Trichoptera	Brachycentridae	Micrasema	Micrasema minimum	Jesus Martinez										2015-07-03	M. Gonzalez, J. Martinez, L. Martin	Spain	La Rioja	Anguiano, Lugar del Rio, S. M. de la Cogolla	42.2792	-2.9206					938	938		Adult	M	Leg	Barcode of Life Datasystems	Creative Commons - Share Alike	en
IBITR434-20	IBITR434-20	INV06215	INV06215	BOLD:AAI0887	DNA Barcode	Research Center in Biodiversity and Genetic Resources	Arthropoda	Insecta	Trichoptera	Rhyacophilidae	Rhyacophila	Rhyacophila relicta	Luis Martin										2018-05-11	Sonia Ferreira, Martin Corley, Daniel Oliveira	Portugal	Aveiro	Arouca, Albergaria da Serra	40.8594	-8.2884								Adult	M	Leg	Barcode of Life Datasystems	Creative Commons - Share Alike	en
IBITR021-20	IBITR021-20	INV00045	INV00045	BOLD:AEC8521	DNA Barcode	Universidade de Santiago de Compostela	Arthropoda	Insecta	Trichoptera	Rhyacophilidae	Rhyacophila	Rhyacophila obelix	Jesus Martinez										2010-04-08	J. Martinez	Spain	Galicia	Pontevedra, Vilagarcia de Arousa, Vilagarcia de Arousa	42.6268	-8.7141					375	375		Adult	M	Leg	Barcode of Life Datasystems	Creative Commons - Share Alike	en
IBITR038-20	IBITR038-20	INV00422	INV00422	BOLD:AAJ1835	DNA Barcode	Research Center in Biodiversity and Genetic Resources	Arthropoda	Insecta	Trichoptera	Leptoceridae	Adicella	Adicella reducta	Jesus Martinez										2015-04-28	J. M. Grosso-Silva	Portugal	Braganca	Vimioso, Rio Macas, junto ao Moinho do Sobreiral	41.6232	-6.5559					476	476		Adult	M	Leg	Barcode of Life Datasystems	Creative Commons - Share Alike	en
IBITR043-20	IBITR043-20	INV00431	INV00431	BOLD:AAO1593	DNA Barcode	Research Center in Biodiversity and Genetic Resources	Arthropoda	Insecta	Trichoptera	Philopotamidae	Chimarra	Chimarra marginata	Jesus Martinez										2015-04-28	J. M. Grosso-Silva	Portugal	Braganca	Vimioso, Rio Sabor, junto ao Moinho da Ponte	41.5582	-6.677					327	327		Adult	F	Leg	Barcode of Life Datasystems	Creative Commons - Share Alike	en
IBITR060-20	IBITR060-20	INV00486	INV00486	BOLD:AAO1593	DNA Barcode	Research Center in Biodiversity and Genetic Resources	Arthropoda	Insecta	Trichoptera	Philopotamidae	Chimarra	Chimarra marginata	Jesus Martinez										2015-04-30	J. M. Grosso-Silva	Portugal	Braganca	Braganca, Rio Macas, junto ao Moinho da Refega	41.7751	-6.5573					566	566		Adult	M	Leg	Barcode of Life Datasystems	Creative Commons - Share Alike	en
IBITR070-20	IBITR070-20	INV00806	INV00806	BOLD:AEC8086	DNA Barcode	Research Center in Biodiversity and Genetic Resources	Arthropoda	Insecta	Trichoptera	Psychomyiidae	Psychomyia	Psychomyia pusilla	Jesus Martinez										2015-06-16	J. M. Grosso-Silva	Portugal	Braganca	Vimioso, Margem direita do rio Angueira, a sudoeste do Cast	41.4551	-6.5921					353	353		Adult	M	Leg	Barcode of Life Datasystems	Creative Commons - Share Alike	en
IBITR079-20	IBITR079-20	INV01284	INV01284	BOLD:AAB6375	DNA Barcode	Research Center in Biodiversity and Genetic Resources	Arthropoda	Insecta	Trichoptera	Limnephilidae	Limnephilus	Limnephilus sparsus	Luis Martin										2016-08-25	Sonia Ferreira, Martin Corley, Ana Rita Goncalves	Portugal	Castelo Branco	Covilha, Proximo de Penhas da Saude	40.3145	-7.5582					1557	1557		Adult	F	Leg	Barcode of Life Datasystems	Creative Commons - Share Alike	en
IBITR080-20	IBITR080-20	INV01299	INV01299	BOLD:ABU7930	DNA Barcode	Research Center in Biodiversity and Genetic Resources	Arthropoda	Insecta	Trichoptera	Limnephilidae	Potamophylax	Potamophylax cingulatus	Luis Martin										2016-08-25	Sonia Ferreira, Martin Corley, Ana Rita Goncalves	Portugal	Castelo Branco	Covilha, Proximo de Penhas da Saude	40.3145	-7.5582					1557	1557		Adult	F	Leg	Barcode of Life Datasystems	Creative Commons - Share Alike	en
IBITR084-20	IBITR084-20	INV02233	INV02233	BOLD:AAN2950	DNA Barcode	Research Center in Biodiversity and Genetic Resources	Arthropoda	Insecta	Trichoptera	Leptoceridae	Ceraclea	Ceraclea albimacula	Luis Martin										2016-08-26	Sonia Ferreira, Martin Corley, Ana Rita Goncalves	Portugal	Guarda	Seia, Central Hidroelectrica da Ponte de Jugais	40.3846	-7.7049					570	570		Adult	M	Leg	Barcode of Life Datasystems	Creative Commons - Share Alike	en
IBITR087-20	IBITR087-20	INV02247	INV02247	BOLD:ABU7930	DNA Barcode	Research Center in Biodiversity and Genetic Resources	Arthropoda	Insecta	Trichoptera	Limnephilidae	Potamophylax	Potamophylax cingulatus	Luis Martin										2016-08-26	Sonia Ferreira, Martin Corley, Ana Rita Goncalves	Portugal	Guarda	Seia, Central Hidroelectrica da Ponte de Jugais	40.3846	-7.7049					570	570		Adult	M	Leg	Barcode of Life Datasystems	Creative Commons - Share Alike	en
IBITR103-20	IBITR103-20	INV02472	17-B7: T10	BOLD:ABU7930	DNA Barcode	Research Center in Biodiversity and Genetic Resources	Arthropoda	Insecta	Trichoptera	Limnephilidae	Potamophylax	Potamophylax cingulatus	Jesus Martinez										2015-09-08	Lorenzo Quaglietta	Portugal	Vila Real	Vila Pouca de Aguiar, Tinhela de Baixo	41.504	-7.594					845	845		Adult	F	Leg	Barcode of Life Datasystems	Creative Commons - Share Alike	en
IBITR120-20	IBITR120-20	INV02919	INV02919	BOLD:AED0841	DNA Barcode	Research Center in Biodiversity and Genetic Resources	Arthropoda	Insecta	Trichoptera	Leptoceridae	Athripsodes	Athripsodes inaequalis											2016-06-01	Sonia Ferreira, Martin Corley, Rui Andrade	Portugal	Braganca	Alfandega da Fe, Quinta do Zacarias	41.3441	-6.9204					256	256		Adult	F	Leg	Barcode of Life Datasystems	Creative Commons - Share Alike	en
IBITR124-20	IBITR124-20	INV02924	INV02924	BOLD:AAE7232	DNA Barcode	Research Center in Biodiversity and Genetic Resources	Arthropoda	Insecta	Trichoptera	Hydroptilidae	Agraylea	Agraylea sexmaculata	Jesus Martinez										2016-06-01	Sonia Ferreira, Martin Corley, Rui Andrade	Portugal	Braganca	Alfandega da Fe, Quinta do Zacarias	41.3441	-6.9204					256	256		Adult	M	Leg	Barcode of Life Datasystems	Creative Commons - Share Alike	en
IBITR134-20	IBITR134-20	INV02967	INV02967	BOLD:AEC8059	DNA Barcode	Research Center in Biodiversity and Genetic Resources	Arthropoda	Insecta	Trichoptera	Rhyacophilidae	Rhyacophila	Rhyacophila lusitanica	Luis Martin										2016-06-05	Sonia Ferreira, Martin Corley, Rui Andrade	Portugal	Braganca	Braganca, Franca	41.9052	-6.7757					850	850		Adult	M	Leg	Barcode of Life Datasystems	Creative Commons - Share Alike	en
IBITR142-20	IBITR142-20	INV03549	INV03549	BOLD:AAE7232	DNA Barcode	Research Center in Biodiversity and Genetic Resources	Arthropoda	Insecta	Trichoptera	Hydroptilidae	Agraylea	Agraylea sexmaculata	Luis Martin										2016-08-28	Sonia Ferreira, Martin Corley, Ana Rita Goncalves	Portugal	Braganca	Alfandega da Fe, Quinta do Zacarias	41.3441	-6.9204					256	256		Adult	M	Leg	Barcode of Life Datasystems	Creative Commons - Share Alike	en
IBITR149-20	IBITR149-20	INV03624	INV03624	BOLD:AEC6836	DNA Barcode	Research Center in Biodiversity and Genetic Resources	Arthropoda	Insecta	Trichoptera	Limnephilidae	Potamophylax	Potamophylax latipennis	Luis Martin										2016-08-31	Sonia Ferreira, Martin Corley, Ana Rita Goncalves	Portugal	Braganca	Braganca, Franca	41.9052	-6.7757					850	850		Adult	M	Leg	Barcode of Life Datasystems	Creative Commons - Share Alike	en
IBITR150-20	IBITR150-20	INV03633	INV03633	BOLD:AEC8059	DNA Barcode	Research Center in Biodiversity and Genetic Resources	Arthropoda	Insecta	Trichoptera	Rhyacophilidae	Rhyacophila	Rhyacophila lusitanica	Luis Martin										2016-08-31	Sonia Ferreira, Martin Corley, Ana Rita Goncalves	Portugal	Braganca	Braganca, Franca	41.9052	-6.7757					850	850		Adult	F	Leg	Barcode of Life Datasystems	Creative Commons - Share Alike	en
IBITR162-20	IBITR162-20	INV03722	24-j10	BOLD:AAF7718	DNA Barcode	Research Center in Biodiversity and Genetic Resources	Arthropoda	Insecta	Trichoptera	Limnephilidae	Halesus	Halesus radiatus	Luis Martin										2016-10-04	Lorenzo Quaglietta	Spain	Castilla y Leon	Zamora, Pedralba de la Praderia, Rihonor de Castilla	41.9484	-6.6235					727	727		Adult	F	Leg	Barcode of Life Datasystems	Creative Commons - Share Alike	en
IBITR164-20	IBITR164-20	INV03724	25-b3	BOLD:AAO2353	DNA Barcode	Research Center in Biodiversity and Genetic Resources	Arthropoda	Insecta	Trichoptera	Limnephilidae	Allogamus	Allogamus ligonifer	Luis Martin										2016-10-05	Lorenzo Quaglietta	Portugal	Braganca	Braganca, Franca	41.9052	-6.7757					850	850		Adult	M	Leg	Barcode of Life Datasystems	Creative Commons - Share Alike	en
IBITR169-20	IBITR169-20	INV03936	INV03936	BOLD:ABA7173	DNA Barcode	Research Center in Biodiversity and Genetic Resources	Arthropoda	Insecta	Trichoptera	Glossosomatidae	Catagapetus	Catagapetus maclachlani	Luis Martin										2016-07-05	Lorenzo Quaglietta	Portugal	Guarda	Gouveia, Failde	41.7399	-6.7871					709	709		Adult	M	Leg	Barcode of Life Datasystems	Creative Commons - Share Alike	en
IBITR175-20	IBITR175-20	INV04269	INV04269	BOLD:AAB5092	DNA Barcode	Research Center in Biodiversity and Genetic Resources	Arthropoda	Insecta	Trichoptera	Hydropsychidae	Hydropsyche	Hydropsyche siltalai	Luis Martin										2017-07-25	Luis Martin, Sonia Ferreira, Martin Corley	Portugal	Guarda	Seia, Central Hidroelectrica da Ponte de Jugais	40.3846	-7.7049					570	570		Adult	M	Leg	Barcode of Life Datasystems	Creative Commons - Share Alike	en
IBITR177-20	IBITR177-20	INV04287	INV04287	BOLD:AAJ1160	DNA Barcode	Universidade de Santiago de Compostela	Arthropoda	Insecta	Trichoptera	Leptoceridae	Leptocerus	Leptocerus tineiformis	Jesus Martinez										2015-07-07	M. Gonzalez, J. Martinez, L. Martin	Spain	La Rioja	Sierra Cebollera, Jalon de Cameros	42.2097	-2.5044					877	877		Adult	F	Leg	Barcode of Life Datasystems	Creative Commons - Share Alike	en
IBITR180-20	IBITR180-20	INV04290	INV04290	BOLD:AEC8551	DNA Barcode	Universidade de Santiago de Compostela	Arthropoda	Insecta	Trichoptera	Sericostomatidae	Sericostoma	Sericostoma pyrenaicum	Luis Martin										2015-07-04	M. Gonzalez, J. Martinez, L. Martin	Spain	La Rioja	Viniegra de Abajo, Venta de Viniegra. Puente Riguelo. Barranco Riguel	42.1774	-2.8854					864	864		Adult	M	Leg	Barcode of Life Datasystems	Creative Commons - Share Alike	en
IBITR182-20	IBITR182-20	INV04292	INV04292	BOLD:AAJ7690	DNA Barcode	Universidade de Santiago de Compostela	Arthropoda	Insecta	Trichoptera	Sericostomatidae	Sericostoma	Sericostoma pyrenaicum	Luis Martin										2015-07-04	M. Gonzalez, J. Martinez, L. Martin	Spain	La Rioja	Viniegra de Abajo, Venta de Viniegra. Puente Riguelo. Barranco Riguel	42.1774	-2.8854					864	864		Adult	M	Leg	Barcode of Life Datasystems	Creative Commons - Share Alike	en
IBITR183-20	IBITR183-20	INV04293	INV04293	BOLD:ABZ0751	DNA Barcode	Universidade de Santiago de Compostela	Arthropoda	Insecta	Trichoptera	Sericostomatidae	Sericostoma	Sericostoma pyrenaicum	Luis Martin										2015-07-04	M. Gonzalez, J. Martinez, L. Martin	Spain	La Rioja	Viniegra de Abajo, Venta de Viniegra. Puente Riguelo. Barranco Riguel	42.1774	-2.8854					864	864		Adult	M	Leg	Barcode of Life Datasystems	Creative Commons - Share Alike	en
IBITR188-20	IBITR188-20	INV04500	INV04500	BOLD:AAB9068	DNA Barcode	Research Center in Biodiversity and Genetic Resources	Arthropoda	Insecta	Trichoptera	Psychomyiidae	Tinodes	Tinodes waeneri	Luis Martin										2017-03-30	Sonia Ferreira, Martin Corley, Vanessa Mata	Portugal	Castelo Branco	Idanha-a-Nova, Segura	39.8212	-6.9737					189	189		Adult	M	Leg	Barcode of Life Datasystems	Creative Commons - Share Alike	en
IBITR194-20	IBITR194-20	INV04531	INV04531	BOLD:AAI0887	DNA Barcode	Research Center in Biodiversity and Genetic Resources	Arthropoda	Insecta	Trichoptera	Rhyacophilidae	Rhyacophila	Rhyacophila relicta	Luis Martin										2017-03-31	Sonia Ferreira, Martin Corley, Vanessa Mata	Portugal	Braganca	Figueira de Castelo Rodrigo, Ribeira do Mosteiro	41.0571	-6.9063					206	206		Adult	M	Leg	Barcode of Life Datasystems	Creative Commons - Share Alike	en
IBITR195-20	IBITR195-20	INV04532	INV04532	BOLD:AAI0887	DNA Barcode	Research Center in Biodiversity and Genetic Resources	Arthropoda	Insecta	Trichoptera	Rhyacophilidae	Rhyacophila	Rhyacophila relicta	Luis Martin										2017-03-31	Sonia Ferreira, Martin Corley, Vanessa Mata	Portugal	Braganca	Figueira de Castelo Rodrigo, Ribeira do Mosteiro	41.0571	-6.9063					206	206		Adult	M	Leg	Barcode of Life Datasystems	Creative Commons - Share Alike	en
IBITR197-20	IBITR197-20	INV04556	INV04556	BOLD:AAD8966	DNA Barcode	Research Center in Biodiversity and Genetic Resources	Arthropoda	Insecta	Trichoptera	Leptoceridae	Ceraclea	Ceraclea albimacula	Luis Martin										2017-03-27	Sonia Ferreira, Martin Corley	Portugal	Beja	Mertola, Moinho do Alferes	37.5024	-7.6894					107	107		Adult	M	Leg	Barcode of Life Datasystems	Creative Commons - Share Alike	en
IBITR201-20	IBITR201-20	INV04577	INV04577	BOLD:AEC7678	DNA Barcode	Research Center in Biodiversity and Genetic Resources	Arthropoda	Insecta	Trichoptera	Rhyacophilidae	Rhyacophila	Rhyacophila munda	Luis Martin										2017-03-29	Sonia Ferreira, Martin Corley, Vanessa Mata	Portugal	Castelo Branco	Castelo Branco, Quinta das Valsas, Monte Barata	39.7159	-7.3091					235	235		Adult	M	Leg	Barcode of Life Datasystems	Creative Commons - Share Alike	en
IBITR204-20	IBITR204-20	INV04584	INV04584	BOLD:AAB4052	DNA Barcode	Research Center in Biodiversity and Genetic Resources	Arthropoda	Insecta	Trichoptera	Lepidostomatidae	Lepidostoma	Lepidostoma hirtum	Luis Martin										2017-03-31	Sonia Ferreira, Martin Corley, Vanessa Mata	Portugal	Braganca	Figueira de Castelo Rodrigo, Ribeira do Mosteiro	41.0571	-6.9063					206	206		Adult	F	Leg	Barcode of Life Datasystems	Creative Commons - Share Alike	en
IBITR206-20	IBITR206-20	INV04656	INV04656	BOLD:AED0879	DNA Barcode	Research Center in Biodiversity and Genetic Resources	Arthropoda	Insecta	Trichoptera	Limnephilidae	Stenophylax	Stenophylax mucronatus	Luis Martin										2017-04-01	Sonia Ferreira, Martin Corley, Vanessa Mata	Portugal	Braganca	Vimioso, Margem direita do rio Angueira, a sudoeste do Cast	41.4549	-6.5936					353	353		Adult	M	Leg	Barcode of Life Datasystems	Creative Commons - Share Alike	en
IBITR209-20	IBITR209-20	INV04677	INV04677	BOLD:AAD5575	DNA Barcode	Universidade de Santiago de Compostela	Arthropoda	Insecta	Trichoptera	Rhyacophilidae	Rhyacophila	Rhyacophila adjuncta	Luis Martin										2006-10-05	M. Gonzalez, J. Martinez	Spain	Galicia	Ourense, Sierra Invernadeiro, Cortellos da Ribeira Pequena. Seixo Blanco	42.1172	-7.3454					998	998		Adult	M	Leg	Barcode of Life Datasystems	Creative Commons - Share Alike	en
IBITR214-20	IBITR214-20	INV04683	INV04683	BOLD:AEC9268	DNA Barcode	Universidade de Santiago de Compostela	Arthropoda	Insecta	Trichoptera	Rhyacophilidae	Rhyacophila	Rhyacophila meridionalis	Luis Martin										2007-09-09	M. Gonzalez, J. Martinez	Spain	Galicia	Lugo, Sierra Courel, Esperante Camping	42.6426	-7.1363					594	594		Adult	M	Leg	Barcode of Life Datasystems	Creative Commons - Share Alike	en
IBITR233-20	IBITR233-20	INV04707	INV04707	BOLD:AAL0054	DNA Barcode	Universidade de Santiago de Compostela	Arthropoda	Insecta	Trichoptera	Polycentropodidae	Polycentropus	Polycentropus intricatus	Luis Martin										2007-09-09	M. Gonzalez, J. Martinez	Spain	Galicia	Lugo, Sierra Courel, Esperante Camping	42.6426	-7.1363					594	594		Adult	M	Leg	Barcode of Life Datasystems	Creative Commons - Share Alike	en
IBITR234-20	IBITR234-20	INV04708	INV04708	BOLD:AAL0060	DNA Barcode	Universidade de Santiago de Compostela	Arthropoda	Insecta	Trichoptera	Polycentropodidae	Polycentropus	Polycentropus kingi	Luis Martin										2008-08-21	J. Martinez, L. Martin	Spain	Galicia	Ourense, Sierra Invernadeiro, Cortellos da Ribeira Grande. Puente del camino	42.1292	-7.3039					912	912		Adult	M	Leg	Barcode of Life Datasystems	Creative Commons - Share Alike	en
IBITR237-20	IBITR237-20	INV04711	INV04711	BOLD:AAO1607	DNA Barcode	Universidade de Santiago de Compostela	Arthropoda	Insecta	Trichoptera	Psychomyiidae	Psychomyia	Psychomyia pusilla	Luis Martin										2008-08-21	J. Martinez, L. Martin	Spain	Galicia	Ourense, Sierra Invernadeiro, Cortellos da Ribeira Grande. Puente del camino	42.1292	-7.3039					912	912		Adult	M	Leg	Barcode of Life Datasystems	Creative Commons - Share Alike	en
IBITR242-20	IBITR242-20	INV04717	INV04717	BOLD:AAF7459	DNA Barcode	Universidade de Santiago de Compostela	Arthropoda	Insecta	Trichoptera	Psychomyiidae	Tinodes	Tinodes assimilis	Luis Martin										2009-03-29	L. Martin	Spain	Galicia	Pontevedra, Sierra Lousado, A Mouta, Burgueira	42.0095	-8.8245					285	285		Adult	M	Leg	Barcode of Life Datasystems	Creative Commons - Share Alike	en
IBITR257-20	IBITR257-20	INV04740	INV04740	BOLD:AEC8384	DNA Barcode	Universidade de Santiago de Compostela	Arthropoda	Insecta	Trichoptera	Limnephilidae	Grammotaulius	Grammotaulius submaculatus	Luis Martin										2007-08-12	M. Gonzalez, J. Martinez	Spain	Galicia	Lugo, Sierra Ancares, Campa do Brego	42.7922	-6.875					1395	1395		Adult	M	Leg	Barcode of Life Datasystems	Creative Commons - Share Alike	en
IBITR264-20	IBITR264-20	INV04748	INV04748	BOLD:AAO2353	DNA Barcode	Universidade de Santiago de Compostela	Arthropoda	Insecta	Trichoptera	Limnephilidae	Allogamus	Allogamus ligonifer	Luis Martin										2006-10-05	M. Gonzalez, J. Martinez	Spain	Galicia	Ourense, Sierra Invernadeiro, Cortellos da Ribeira Pequena. Seixo Blanco	42.1172	-7.3454					998	998		Adult	M	Leg	Barcode of Life Datasystems	Creative Commons - Share Alike	en
IBITR272-20	IBITR272-20	INV04758	INV04758	BOLD:AEM3903	DNA Barcode	Universidade de Santiago de Compostela	Arthropoda	Insecta	Trichoptera	Rhyacophilidae	Rhyacophila	Rhyacophila terrai	Luis Martin										2006-10-05	M. Gonzalez, J. Martinez	Spain	Galicia	Ourense, Sierra Invernadeiro, Cortellos da Ribeira Pequena. Seixo Blanco	42.1172	-7.3454					998	998		Adult	M	Leg	Barcode of Life Datasystems	Creative Commons - Share Alike	en
IBITR275-20	IBITR275-20	INV04763	INV04763	BOLD:AAB3823	DNA Barcode	Universidade de Santiago de Compostela	Arthropoda	Insecta	Trichoptera	Glossosomatidae	Agapetus	Agapetus ochripes	Luis Martin										2008-07-17	M. Gonzalez, J. Martinez, L. Martin	Spain	Castilla y Leon	Palencia, Parque Natural Fuentes Carrionas y Fuente Cobre, Carretera P-2015 km 3.5 de San Martin de los Herre	42.8878	-4.6183					1115	1115		Adult	M	Leg	Barcode of Life Datasystems	Creative Commons - Share Alike	en
IBITR278-20	IBITR278-20	INV04773	INV04773	BOLD:AAL0051	DNA Barcode	Universidade de Santiago de Compostela	Arthropoda	Insecta	Trichoptera	Polycentropodidae	Polycentropus	Polycentropus corniger	Luis Martin										2008-07-17	M. Gonzalez, J. Martinez, L. Martin	Spain	Castilla y Leon	Palencia, Parque Natural Fuentes Carrionas y Fuente Cobre, Vidrieros, camino hacia albergue de pescadores	42.9394	-4.8235					1335	1335		Adult	M	Leg	Barcode of Life Datasystems	Creative Commons - Share Alike	en
IBITR284-20	IBITR284-20	INV04779	INV04779	BOLD:AAD1893	DNA Barcode	Universidade de Santiago de Compostela	Arthropoda	Insecta	Trichoptera	Hydropsychidae	Cheumatopsyche	Cheumatopsyche lepida	Luis Martin										2009-06-20	M. Gonzalez, J. Martinez, L. Martin	Spain	Castilla-La Mancha	Albacete, Sierra de los Molares, Majada Carrascas, Cortijo de Pinero	38.4111	-2.3275					639	639		Adult	M	Leg	Barcode of Life Datasystems	Creative Commons - Share Alike	en
IBITR285-20	IBITR285-20	INV04780	INV04780	BOLD:AEC9027	DNA Barcode	Universidade de Santiago de Compostela	Arthropoda	Insecta	Trichoptera	Hydropsychidae	Hydropsyche	Hydropsyche brevis	Luis Martin										2009-06-20	M. Gonzalez, J. Martinez, L. Martin	Spain	Castilla-La Mancha	Albacete, Sierra de los Molares, Majada Carrascas, Cortijo de Pinero	38.4111	-2.3275					639	639		Adult	M	Leg	Barcode of Life Datasystems	Creative Commons - Share Alike	en
IBITR290-20	IBITR290-20	INV04786	INV04786	BOLD:AEC7586	DNA Barcode	Universidade de Santiago de Compostela	Arthropoda	Insecta	Trichoptera	Hydropsychidae	Hydropsyche	Hydropsyche lobata	Luis Martin										2006-07-21	M. Gonzalez, J. Martinez	Spain	Castilla-La Mancha	Ciudad Real, Piedrabuena, Piedrabuena, Tabla de Hiedra	39.0475	-4.24					547	547		Adult	M	Leg	Barcode of Life Datasystems	Creative Commons - Share Alike	en
IBITR295-20	IBITR295-20	INV04791	INV04791	BOLD:ACO5618	DNA Barcode	Universidade de Santiago de Compostela	Arthropoda	Insecta	Trichoptera	Limnephilidae	Drusus	Drusus bolivari	Luis Martin										2009-06-19	M. Gonzalez, J. Martinez, L. Martin	Spain	Castilla-La Mancha	Albacete, Sierra de los Molares, Nacimiento del Rio Mundo. Calar del Mundo	38.4544	-2.4378					1073	1073		Adult	M	Leg	Barcode of Life Datasystems	Creative Commons - Share Alike	en
IBITR301-20	IBITR301-20	INV04797	INV04797	BOLD:AAM4952	DNA Barcode	Universidade de Santiago de Compostela	Arthropoda	Insecta	Trichoptera	Sericostomatidae	Sericostoma	Sericostoma vittatum	Luis Martin										2009-06-18	M. Gonzalez, J. Martinez, L. Martin	Spain	Castilla-La Mancha	Albacete, Sierra de los Molares, Arroyofrio, Calar del Mundo	38.4047	-2.5128					1033	1033		Adult	M	Leg	Barcode of Life Datasystems	Creative Commons - Share Alike	en
IBITR314-20	IBITR314-20	INV04811	INV04811	BOLD:AAC4103	DNA Barcode	Universidade de Santiago de Compostela	Arthropoda	Insecta	Trichoptera	Rhyacophilidae	Rhyacophila	Rhyacophila dorsalis	Jesus Martinez										2005-07-03	J. Martinez, N. Bonada, S. Pauls, R. Holzenthal, J. Huisman	Spain	Aragon	Huesca, Yesero, Yesero, barranco del Puerto	42.63	-0.2292					1187	1187		Adult	M	Leg	Barcode of Life Datasystems	Creative Commons - Share Alike	en
IBITR317-20	IBITR317-20	INV04819	INV04819	BOLD:AEC7102	DNA Barcode	Universidade de Santiago de Compostela	Arthropoda	Insecta	Trichoptera	Glossosomatidae	Agapetus	Agapetus segovicus	Jesus Martinez										2006-08-09	J. Martinez	Spain	Asturias	Sierra del Gavilan, Arganza, El Puente, Tineo	43.2597	-6.4972					300	300		Adult	M	Leg	Barcode of Life Datasystems	Creative Commons - Share Alike	en
IBITR336-20	IBITR336-20	INV05476	INV05476	BOLD:AAO2482	DNA Barcode	Research Center in Biodiversity and Genetic Resources	Arthropoda	Insecta	Trichoptera	Calamoceratidae	Calamoceras	Calamoceras marsupus	Luis Martin										2017-07-25	Sonia Ferreira, Martin Corley, L. Martin	Portugal	Guarda	Seia, Central Hidroelectrica da Ponte de Jugais	40.3846	-7.7049								Adult	M	Leg	Barcode of Life Datasystems	Creative Commons - Share Alike	en
IBITR343-20	IBITR343-20	INV05483	INV05483	BOLD:AAL0051	DNA Barcode	Research Center in Biodiversity and Genetic Resources	Arthropoda	Insecta	Trichoptera	Polycentropodidae	Polycentropus	Polycentropus corniger	Luis Martin										2017-07-25	Sonia Ferreira, Martin Corley, L. Martin	Portugal	Guarda	Seia, Central Hidroelectrica da Ponte de Jugais	40.3846	-7.7049								Adult	M	Leg	Barcode of Life Datasystems	Creative Commons - Share Alike	en
IBITR357-20	IBITR357-20	INV05498	INV05498	BOLD:AAL0060	DNA Barcode	Research Center in Biodiversity and Genetic Resources	Arthropoda	Insecta	Trichoptera	Polycentropodidae	Polycentropus	Polycentropus kingi	Luis Martin										2017-07-25	Sonia Ferreira, Martin Corley, L. Martin	Portugal	Guarda	Seia, Central Hidroelectrica da Ponte de Jugais	40.3846	-7.7049								Adult	M	Leg	Barcode of Life Datasystems	Creative Commons - Share Alike	en
IBITR358-20	IBITR358-20	INV05500	INV05500		DNA Barcode	Research Center in Biodiversity and Genetic Resources	Arthropoda	Insecta	Trichoptera	Polycentropodidae	Cyrnus	Cyrnus cintranus	Luis Martin										2017-07-25	Sonia Ferreira, Martin Corley, L. Martin	Portugal	Guarda	Seia, Central Hidroelectrica da Ponte de Jugais	40.3846	-7.7049								Adult	M	Leg	Barcode of Life Datasystems	Creative Commons - Share Alike	en
IBITR368-20	IBITR368-20	INV05790	INV05790		DNA Barcode	Universidade de Santiago de Compostela	Arthropoda	Insecta	Trichoptera	Rhyacophilidae	Rhyacophila	Rhyacophila dorsalis albarracina	Luis Martin										2015-07-04	M. Gonzalez, J. Martinez, L. Martin	Spain	La Rioja	Ventrosa, Venta de Viniegra	42.1822	-2.8617					805	805		Adult	M	Leg	Barcode of Life Datasystems	Creative Commons - Share Alike	en
IBITR377-20	IBITR377-20	INV05799	INV05799		DNA Barcode	Universidade de Santiago de Compostela	Arthropoda	Insecta	Trichoptera	Rhyacophilidae	Rhyacophila	Rhyacophila martynovi	Luis Martin										2012-07-18	M. Gonzalez, J. Martinez, L. Martin	Spain	Castilla y Leon	Palencia, Parque Natural Fuentes Carrionas y Fuente Cobre, Carretera P-2015 km 3.5 de San Martin de los Herre	42.8878	-4.6183					1115	1115		Adult	M	Leg	Barcode of Life Datasystems	Creative Commons - Share Alike	en
IBITR380-20	IBITR380-20	INV05804	INV05804	BOLD:AAM4449	DNA Barcode	Universidade de Santiago de Compostela	Arthropoda	Insecta	Trichoptera	Rhyacophilidae	Rhyacophila	Rhyacophila munda	Luis Martin										2013-06-21	M. Gonzalez, J. Martinez, L. Martin	Spain	Castilla-La Mancha	Albacete, Calar del Mundo, Majada Carrascas, Cortijo de Pinero	38.4111	-2.3275					639	639		Adult	M	Leg	Barcode of Life Datasystems	Creative Commons - Share Alike	en
IBITR381-20	IBITR381-20	INV05805	INV05805	BOLD:AAM4449	DNA Barcode	Universidade de Santiago de Compostela	Arthropoda	Insecta	Trichoptera	Rhyacophilidae	Rhyacophila	Rhyacophila munda	Luis Martin										2013-06-21	M. Gonzalez, J. Martinez, L. Martin	Spain	Castilla-La Mancha	Albacete, Calar del Mundo, Majada Carrascas, Cortijo de Pinero	38.4111	-2.3275					639	639		Adult	M	Leg	Barcode of Life Datasystems	Creative Commons - Share Alike	en
IBITR387-20	IBITR387-20	INV05811	INV05811	BOLD:ABA2486	DNA Barcode	Universidade de Santiago de Compostela	Arthropoda	Insecta	Trichoptera	Rhyacophilidae	Rhyacophila	Rhyacophila tristis	Luis Martin										2013-04-12	L. Martin	Spain	Galicia	Pontevedra, Lousado, Ponte Chequeda	42.0294	-8.8017					385	385		Adult	M	Leg	Barcode of Life Datasystems	Creative Commons - Share Alike	en
IBITR395-20	IBITR395-20	INV05819	INV05819		DNA Barcode	Universidade de Santiago de Compostela	Arthropoda	Insecta	Trichoptera	Glossosomatidae	Agapetus	Agapetus segovicus	Luis Martin										2015-07-04	M. Gonzalez, J. Martinez, L. Martin	Spain	La Rioja	Ventrosa, Venta de Viniegra	42.1822	-2.8617					805	805		Adult	M	Leg	Barcode of Life Datasystems	Creative Commons - Share Alike	en
IBITR411-20	IBITR411-20	INV05949	INV05949	BOLD:AEC8711	DNA Barcode	Universidade de Santiago de Compostela	Arthropoda	Insecta	Trichoptera	Rhyacophilidae	Rhyacophila	Rhyacophila obelix	Luis Martin										2013-04-06	J. Martinez, L. Martin	Spain	Galicia	Pontevedra, Vilagarcia de Arousa, Vilagarcia de Arousa	42.6268	-8.7141					375	375		Adult	M	Leg	Barcode of Life Datasystems	Creative Commons - Share Alike	en
IBITR413-20	IBITR413-20	INV05951	INV05951	BOLD:AEC7954	DNA Barcode	Universidade de Santiago de Compostela	Arthropoda	Insecta	Trichoptera	Goeridae	Silo	Silo graellsii	Jesus Martinez										2015-07-06	M. Gonzalez, J. Martinez, L. Martin	Spain	La Rioja	Parque Natural Sierra de Cebollera, Camino a Puente Ra	42.045	-2.6864					1296	1296		Adult	M	Leg	Barcode of Life Datasystems	Creative Commons - Share Alike	en
IBITR414-20	IBITR414-20	INV05952	INV05952	BOLD:AAO3157	DNA Barcode	Universidade de Santiago de Compostela	Arthropoda	Insecta	Trichoptera	Brachycentridae	Micrasema	Micrasema cenerentola	Jesus Martinez										2015-07-03	M. Gonzalez, J. Martinez, L. Martin	Spain	La Rioja	Monte Bizcarra, Sierra de la Demanda	42.2131	-3.0619					1225	1225		Adult	M	Leg	Barcode of Life Datasystems	Creative Commons - Share Alike	en
IBITR418-20	IBITR418-20	INV05957	INV05957	BOLD:AAO2443	DNA Barcode	Universidade de Santiago de Compostela	Arthropoda	Insecta	Trichoptera	Hydropsychidae	Diplectrona	Diplectrona felix	Luis Martin										2015-07-03	M. Gonzalez, J. Martinez, L. Martin	Spain	La Rioja	San Millan de la Cogolla, Pazuengos	42.2553	-2.9256					1142	1142		Adult	M	Leg	Barcode of Life Datasystems	Creative Commons - Share Alike	en
IBITR435-20	IBITR435-20	INV06484	INV06484	BOLD:AAK7456	DNA Barcode	Research Center in Biodiversity and Genetic Resources	Arthropoda	Insecta	Trichoptera	Brachycentridae	Micrasema	Micrasema longulum	Luis Martin										2018-05-11	Sonia Ferreira, Martin Corley, Daniel Oliveira	Portugal	Aveiro	Arouca, Albergaria da Serra	40.8594	-8.2884								Adult	M	Leg	Barcode of Life Datasystems	Creative Commons - Share Alike	en
IBITR007-16	IBITR007-16	INV00014	INV00014	BOLD:AAJ1835	DNA Barcode	Universidade de Santiago de Compostela	Arthropoda	Insecta	Trichoptera	Leptoceridae	Adicella	Adicella reducta	Jesus Martinez										2012-06-05	M. Gonzalez, J. Martinez	Spain	Galicia	Pontevedra, Bandeira	42.7298	-8.30386					340	340		Adult	M	Leg	Barcode of Life Datasystems	Creative Commons - Share Alike	en
IBITR009-16	IBITR009-16	INV00056	INV00056	BOLD:AAF7946	DNA Barcode	Universidade de Santiago de Compostela	Arthropoda	Insecta	Trichoptera	Thremmatidae	Thremma	Thremma gallicum	Jesus Martinez								Net		2012-06-06	M. Gonzalez, J. Martinez	Spain	Galicia	A Coruna, Capilla de San Paio, Serra de Outes	42.8855	-8.94358					134	134		Adult	M	Leg	Barcode of Life Datasystems	Creative Commons - Share Alike	en
IBITR014-20	IBITR014-20	INV00022	INV00022	BOLD:AAO1569	DNA Barcode	Universidade de Santiago de Compostela	Arthropoda	Insecta	Trichoptera	Philopotamidae	Philopotamus	Philopotamus perversus	Jesus Martinez										2012-06-06	M. Gonzalez, J. Martinez	Spain	Galicia	A Coruna, Outes, Capilla de San Paio, Serra de Outes	42.8855	-8.9436					134	134		Adult	M	Leg	Barcode of Life Datasystems	Creative Commons - Share Alike	en
IBITR017-20	IBITR017-20	INV00025	INV00025	BOLD:AAO1569	DNA Barcode	Universidade de Santiago de Compostela	Arthropoda	Insecta	Trichoptera	Philopotamidae	Philopotamus	Philopotamus perversus	Jesus Martinez										2012-06-06	M. Gonzalez, J. Martinez	Spain	Galicia	A Coruna, Outes, Capilla de San Paio, Serra de Outes	42.8855	-8.9436					134	134		Adult	M	Leg	Barcode of Life Datasystems	Creative Commons - Share Alike	en
IBITR032-20	IBITR032-20	INV00334	INV00334	BOLD:AAO1570	DNA Barcode	Research Center in Biodiversity and Genetic Resources	Arthropoda	Insecta	Trichoptera	Philopotamidae	Philopotamus	Philopotamus montanus caurelensis	Jesus Martinez										2015-04-27	J. M. Grosso-Silva	Portugal	Braganca	Braganca, Rio Azibo, proximo de Bragada	41.6291	-6.8606					751	751		Adult	M	Leg	Barcode of Life Datasystems	Creative Commons - Share Alike	en
IBITR035-20	IBITR035-20	INV00417	INV00417	BOLD:AAO1593	DNA Barcode	Research Center in Biodiversity and Genetic Resources	Arthropoda	Insecta	Trichoptera	Philopotamidae	Chimarra	Chimarra marginata	Jesus Martinez										2015-04-28	J. M. Grosso-Silva	Portugal	Braganca	Vimioso, Rio Macas, junto ao Moinho do Sobreiral	41.6232	-6.5559					476	476		Adult	M	Leg	Barcode of Life Datasystems	Creative Commons - Share Alike	en
IBITR039-20	IBITR039-20	INV00424	INV00424	BOLD:AAO1593	DNA Barcode	Research Center in Biodiversity and Genetic Resources	Arthropoda	Insecta	Trichoptera	Philopotamidae	Chimarra	Chimarra marginata	Jesus Martinez										2015-04-28	J. M. Grosso-Silva	Portugal	Braganca	Vimioso, Rio Macas, junto ao Moinho do Sobreiral	41.6232	-6.5559					476	476		Adult	M	Leg	Barcode of Life Datasystems	Creative Commons - Share Alike	en
IBITR049-20	IBITR049-20	INV00460	INV00460	BOLD:AAB5092	DNA Barcode	Research Center in Biodiversity and Genetic Resources	Arthropoda	Insecta	Trichoptera	Hydropsychidae	Hydropsyche	Hydropsyche siltalai											2015-04-29	J. M. Grosso-Silva	Portugal	Braganca	Braganca, Rio Calabor, junto a foz do seu afluente ribeiro d	41.9323	-6.7211					730	730		Juvenil	F	Leg	Barcode of Life Datasystems	Creative Commons - Share Alike	en
IBITR050-20	IBITR050-20	INV00461	INV00461	BOLD:AAM0930	DNA Barcode	Research Center in Biodiversity and Genetic Resources	Arthropoda	Insecta	Trichoptera	Glossosomatidae	Glossosoma	Glossosoma privatum	Jesus Martinez										2015-04-29	J. M. Grosso-Silva	Portugal	Braganca	Braganca, Rio Calabor, junto a foz do seu afluente ribeiro d	41.9323	-6.7211					730	730		Adult	M	Leg	Barcode of Life Datasystems	Creative Commons - Share Alike	en
IBITR066-20	IBITR066-20	INV00520	INV00520	BOLD:AEC8346	DNA Barcode	Research Center in Biodiversity and Genetic Resources	Arthropoda	Insecta	Trichoptera	Hydroptilidae	Ithytrichia	Ithytrichia clavata	Jesus Martinez										2015-06-16	J. M. Grosso-Silva	Portugal	Braganca	Vimioso, Margem direita do rio Angueira, a sudoeste do Cast	41.4551	-6.5921					353	353		Adult	M	Leg	Barcode of Life Datasystems	Creative Commons - Share Alike	en
IBITR076-20	IBITR076-20	INV01260	INV01260	BOLD:AAF7459	DNA Barcode	Research Center in Biodiversity and Genetic Resources	Arthropoda	Insecta	Trichoptera	Psychomyiidae	Tinodes	Tinodes assimilis	Jesus Martinez										2015-08-19	J. M. Grosso-Silva	Portugal	Porto	Vila do Conde, Campus Agrario de Vairao	41.3283	-8.6728					100	100		Adult	F	Leg	Barcode of Life Datasystems	Creative Commons - Share Alike	en
IBITR090-20	IBITR090-20	INV02257	INV02257	BOLD:ABU7930	DNA Barcode	Research Center in Biodiversity and Genetic Resources	Arthropoda	Insecta	Trichoptera	Limnephilidae	Potamophylax	Potamophylax cingulatus	Luis Martin										2016-08-27	Sonia Ferreira, Martin Corley, Ana Rita Goncalves	Portugal	Guarda	Seia, Vale do Rossim	40.3932	-7.6009					1411	1411		Adult	M	Leg	Barcode of Life Datasystems	Creative Commons - Share Alike	en
IBITR091-20	IBITR091-20	INV02459	14-A2: G-37	BOLD:AAO1593	DNA Barcode	Research Center in Biodiversity and Genetic Resources	Arthropoda	Insecta	Trichoptera	Philopotamidae	Chimarra	Chimarra marginata	Jesus Martinez										2015-06-26	Lorenzo Quaglietta	Portugal	Vila Real	Murca, Martim	41.3584	-7.4031					229	229		Adult	F	Leg	Barcode of Life Datasystems	Creative Commons - Share Alike	en
IBITR094-20	IBITR094-20	INV02463	13-C4: G-378	BOLD:AED0841	DNA Barcode	Research Center in Biodiversity and Genetic Resources	Arthropoda	Insecta	Trichoptera	Leptoceridae	Athripsodes	Athripsodes inaequalis	Jesus Martinez										2015-06-22	Lorenzo Quaglietta	Portugal	Braganca	Braganca, Vale de Lamas	41.8398	-6.6967					599	599		Adult	M	Leg	Barcode of Life Datasystems	Creative Commons - Share Alike	en
IBITR097-20	IBITR097-20	INV02466	20-E7: G-426	BOLD:AAO2353	DNA Barcode	Research Center in Biodiversity and Genetic Resources	Arthropoda	Insecta	Trichoptera	Limnephilidae	Allogamus	Allogamus ligonifer	Jesus Martinez										2015-10-09	Lorenzo Quaglietta	Portugal	Braganca	Vinhais, Sernande	41.9338	-7.1512					548	548		Adult	M	Leg	Barcode of Life Datasystems	Creative Commons - Share Alike	en
IBITR113-20	IBITR113-20	INV02747	INV02747	BOLD:AAJ7690	DNA Barcode	Research Center in Biodiversity and Genetic Resources	Arthropoda	Insecta	Trichoptera	Sericostomatidae	Sericostoma	Sericostoma pyrenaicum	Luis Martin										2017-07-18	Sonia Ferreira, Martin Corley	Portugal	Braganca	Braganca, Franca	41.9052	-6.7757					850	850		Adult	M	Leg	Barcode of Life Datasystems	Creative Commons - Share Alike	en
IBITR117-20	IBITR117-20	INV02799	INV02799	BOLD:AEC8384	DNA Barcode	Research Center in Biodiversity and Genetic Resources	Arthropoda	Insecta	Trichoptera	Limnephilidae	Grammotaulius	Grammotaulius submaculatus	Luis Martin										2017-07-24	Luis Martin, Sonia Ferreira, Martin Corley	Portugal	Guarda	Manteigas, Sao Pedro	40.3239	-7.5761					1508	1508		Adult	M	Leg	Barcode of Life Datasystems	Creative Commons - Share Alike	en
IBITR127-20	IBITR127-20	INV02929	INV02929	BOLD:ABA7173	DNA Barcode	Research Center in Biodiversity and Genetic Resources	Arthropoda	Insecta	Trichoptera	Glossosomatidae	Catagapetus	Catagapetus maclachlani	Jesus Martinez										2016-06-02	Sonia Ferreira, Martin Corley, Rui Andrade	Portugal	Braganca	Alfandega da Fe, Quinta do Zacarias	41.3441	-6.9204					256	256		Adult	M	Leg	Barcode of Life Datasystems	Creative Commons - Share Alike	en
IBITR153-20	IBITR153-20	INV03651	INV03651	BOLD:AAB6375	DNA Barcode	Research Center in Biodiversity and Genetic Resources	Arthropoda	Insecta	Trichoptera	Limnephilidae	Limnephilus	Limnephilus sparsus	Luis Martin										2016-09-01	Sonia Ferreira, Martin Corley, Ana Rita Goncalves	Portugal	Braganca	Braganca, Lama Grande	41.9792	-6.7938					1358	1358		Adult	M	Leg	Barcode of Life Datasystems	Creative Commons - Share Alike	en
IBITR170-20	IBITR170-20	INV03946	INV03946	BOLD:AEC8200	DNA Barcode	Research Center in Biodiversity and Genetic Resources	Arthropoda	Insecta	Trichoptera	Limnephilidae	Limnephilus	Limnephilus guadarramicus	Luis Martin										2016-08-26	Sonia Ferreira, Martin Corley, Ana Rita Goncalves	Portugal	Guarda	Seia, Central Hidroelectrica da Ponte de Jugais	40.3846	-7.7049					569	569		Adult	M	Leg	Barcode of Life Datasystems	Creative Commons - Share Alike	en
IBITR172-20	IBITR172-20	INV04266	INV04266		DNA Barcode	Research Center in Biodiversity and Genetic Resources	Arthropoda	Insecta	Trichoptera	Ptilocolepidae	Ptilocolepus	Ptilocolepus extensus	Luis Martin										2017-07-25	Luis Martin, Sonia Ferreira, Martin Corley	Portugal	Guarda	Manteigas, Fonte Jonja	40.3246	-7.5777								Adult	M	Leg	Barcode of Life Datasystems	Creative Commons - Share Alike	en
IBITR176-20	IBITR176-20	INV04270	INV04270	BOLD:ABZ0751	DNA Barcode	Research Center in Biodiversity and Genetic Resources	Arthropoda	Insecta	Trichoptera	Sericostomatidae	Sericostoma	Sericostoma vittatum	Luis Martin										2017-07-25	Luis Martin, Sonia Ferreira, Martin Corley	Portugal	Guarda	Seia, Central Hidroelectrica da Ponte de Jugais	40.3846	-7.7049					570	570		Adult	M	Leg	Barcode of Life Datasystems	Creative Commons - Share Alike	en
IBITR184-20	IBITR184-20	INV04295	INV04295	BOLD:AAL4393	DNA Barcode	Research Center in Biodiversity and Genetic Resources	Arthropoda	Insecta	Trichoptera	Polycentropodidae	Plectrocnemia	Plectrocnemia laetabilis	Luis Martin										2017-04-21	Vanessa Mata	Portugal	Viana do Castelo	Paredes de Coura, Corno de Bico	41.9103	-8.493					576	576		Adult	M	Leg	Barcode of Life Datasystems	Creative Commons - Share Alike	en
IBITR198-20	IBITR198-20	INV04572	INV04572	BOLD:AAM4448	DNA Barcode	Research Center in Biodiversity and Genetic Resources	Arthropoda	Insecta	Trichoptera	Rhyacophilidae	Rhyacophila	Rhyacophila munda	Luis Martin										2017-03-27	Sonia Ferreira, Martin Corley	Portugal	Beja	Mertola, Moinho do Alferes	37.5024	-7.6894					107	107		Adult	M	Leg	Barcode of Life Datasystems	Creative Commons - Share Alike	en
IBITR212-20	IBITR212-20	INV04681	INV04681	BOLD:AEM0544	DNA Barcode	Universidade de Santiago de Compostela	Arthropoda	Insecta	Trichoptera	Rhyacophilidae	Rhyacophila	Rhyacophila melpomene	Luis Martin										2007-08-12	M. Gonzalez, J. Martinez	Spain	Galicia	Lugo, Sierra Ancares, Monte da Vara	42.803	-6.8889					1230	1230		Adult	M	Leg	Barcode of Life Datasystems	Creative Commons - Share Alike	en
IBITR213-20	IBITR213-20	INV04682	INV04682	BOLD:AEM0544	DNA Barcode	Universidade de Santiago de Compostela	Arthropoda	Insecta	Trichoptera	Rhyacophilidae	Rhyacophila	Rhyacophila melpomene	Luis Martin										2007-08-12	M. Gonzalez, J. Martinez	Spain	Galicia	Lugo, Sierra Ancares, Monte da Vara	42.803	-6.8889					1230	1230		Adult	M	Leg	Barcode of Life Datasystems	Creative Commons - Share Alike	en
IBITR217-20	IBITR217-20	INV04686	INV04686	BOLD:AAJ3548	DNA Barcode	Universidade de Santiago de Compostela	Arthropoda	Insecta	Trichoptera	Rhyacophilidae	Rhyacophila	Rhyacophila occidentalis	Luis Martin										2007-09-09	M. Gonzalez, J. Martinez	Spain	Galicia	Lugo, Sierra Courel, Esperante Camping	42.6426	-7.1363					594	594		Adult	M	Leg	Barcode of Life Datasystems	Creative Commons - Share Alike	en
IBITR219-20	IBITR219-20	INV04688	INV04688	BOLD:AAM0930	DNA Barcode	Universidade de Santiago de Compostela	Arthropoda	Insecta	Trichoptera	Glossosomatidae	Glossosoma	Glossosoma privatum	Luis Martin										2008-08-21	J. Martinez, L. Martin	Spain	Galicia	Ourense, Sierra Invernadeiro, Cortellos da Ribeira Grande. Puente del camino	42.1292	-7.3039					912	912		Adult	M	Leg	Barcode of Life Datasystems	Creative Commons - Share Alike	en
IBITR230-20	IBITR230-20	INV04704	INV04704	BOLD:AAL4393	DNA Barcode	Universidade de Santiago de Compostela	Arthropoda	Insecta	Trichoptera	Polycentropodidae	Plectrocnemia	Plectrocnemia laetabilis	Luis Martin										2008-08-21	J. Martinez, L. Martin	Spain	Galicia	Ourense, Sierra Invernadeiro, Cortellos da Ribeira Grande	42.1325	-7.3176					945	945		Adult	M	Leg	Barcode of Life Datasystems	Creative Commons - Share Alike	en
IBITR232-20	IBITR232-20	INV04706	INV04706	BOLD:AAL0054	DNA Barcode	Universidade de Santiago de Compostela	Arthropoda	Insecta	Trichoptera	Polycentropodidae	Polycentropus	Polycentropus intricatus	Luis Martin										2007-09-09	M. Gonzalez, J. Martinez	Spain	Galicia	Lugo, Sierra Courel, Esperante Camping	42.6426	-7.1363					594	594		Adult	M	Leg	Barcode of Life Datasystems	Creative Commons - Share Alike	en
IBITR235-20	IBITR235-20	INV04709	INV04709	BOLD:AAL0060	DNA Barcode	Universidade de Santiago de Compostela	Arthropoda	Insecta	Trichoptera	Polycentropodidae	Polycentropus	Polycentropus kingi	Luis Martin										2008-08-21	J. Martinez, L. Martin	Spain	Galicia	Ourense, Sierra Invernadeiro, Cortellos da Ribeira Grande. Puente del camino	42.1292	-7.3039					912	912		Adult	M	Leg	Barcode of Life Datasystems	Creative Commons - Share Alike	en
IBITR238-20	IBITR238-20	INV04713	INV04713	BOLD:AAO2229	DNA Barcode	Universidade de Santiago de Compostela	Arthropoda	Insecta	Trichoptera	Psychomyiidae	Lype	Lype auripilis	Luis Martin										2008-08-21	J. Martinez, L. Martin	Spain	Galicia	Ourense, Sierra Invernadeiro, Cortellos da Ribeira Grande. Puente del camino	42.1292	-7.3039					912	912		Adult	M	Leg	Barcode of Life Datasystems	Creative Commons - Share Alike	en
IBITR251-20	IBITR251-20	INV04726	INV04726	BOLD:AED0962	DNA Barcode	Universidade de Santiago de Compostela	Arthropoda	Insecta	Trichoptera	Hydropsychidae	Hydropsyche	Hydropsyche tibialis	Luis Martin										2009-03-29	L. Martin	Spain	Galicia	Pontevedra, Sierra Lousado, A Mouta, Burgueira	42.0095	-8.8245					285	285		Adult	M	Leg	Barcode of Life Datasystems	Creative Commons - Share Alike	en
IBITR256-20	IBITR256-20	INV04739	INV04739	BOLD:AAK8602	DNA Barcode	Universidade de Santiago de Compostela	Arthropoda	Insecta	Trichoptera	Limnephilidae	Limnephilus	Limnephilus vittatus	Luis Martin										2006-07-27	M. Gonzalez, J. Martinez	Spain	Galicia	Lugo, Sierra Courel, Devesa da Rogueira, Moreda, Folgoso do Courel	42.6117	-7.1136					940	940		Adult	M	Leg	Barcode of Life Datasystems	Creative Commons - Share Alike	en
IBITR279-20	IBITR279-20	INV04774	INV04774	BOLD:AAK7667	DNA Barcode	Universidade de Santiago de Compostela	Arthropoda	Insecta	Trichoptera	Psychomyiidae	Metalype	Metalype fragilis	Luis Martin										2009-06-20	M. Gonzalez, J. Martinez, L. Martin	Spain	Castilla-La Mancha	Albacete, Sierra de los Molares, Rio Tus. Carretera A-12 direccion Boche-Banos de T	38.3675	-2.4042					778	778		Adult	M	Leg	Barcode of Life Datasystems	Creative Commons - Share Alike	en
IBITR283-20	IBITR283-20	INV04778	INV04778	BOLD:AAD1893	DNA Barcode	Universidade de Santiago de Compostela	Arthropoda	Insecta	Trichoptera	Hydropsychidae	Cheumatopsyche	Cheumatopsyche lepida	Luis Martin										2009-06-20	M. Gonzalez, J. Martinez, L. Martin	Spain	Castilla-La Mancha	Albacete, Sierra de los Molares, Majada Carrascas, Cortijo de Pinero	38.4111	-2.3275					639	639		Adult	M	Leg	Barcode of Life Datasystems	Creative Commons - Share Alike	en
IBITR289-20	IBITR289-20	INV04785	INV04785	BOLD:AAF0933	DNA Barcode	Universidade de Santiago de Compostela	Arthropoda	Insecta	Trichoptera	Hydropsychidae	Hydropsyche	Hydropsyche exocellata	Luis Martin										2006-07-21	M. Gonzalez, J. Martinez	Spain	Castilla-La Mancha	Ciudad Real, Piedrabuena, Piedrabuena, Tabla de Hiedra	39.0475	-4.24					547	547		Adult	M	Leg	Barcode of Life Datasystems	Creative Commons - Share Alike	en
IBITR297-20	IBITR297-20	INV04793	INV04793	BOLD:AAM3837	DNA Barcode	Universidade de Santiago de Compostela	Arthropoda	Insecta	Trichoptera	Limnephilidae	Allogamus	Allogamus mortoni	Luis Martin										2009-10-20	M. Gonzalez, J. Martinez, L. Martin	Spain	Castilla-La Mancha	Albacete, Sierra de los Molares, Los Carrizales. Haza del Molino. Riopar.	38.4956	-2.4461					975	975		Adult	M	Leg	Barcode of Life Datasystems	Creative Commons - Share Alike	en
IBITR307-20	IBITR307-20	INV04804	INV04804	BOLD:AAJ7690	DNA Barcode	Universidade de Santiago de Compostela	Arthropoda	Insecta	Trichoptera	Sericostomatidae	Sericostoma	Sericostoma pyrenaicum	Luis Martin										2008-07-17	M. Gonzalez, J. Martinez, L. Martin	Spain	Castilla y Leon	Palencia, Parque Natural Fuentes Carrionas y Fuente Cobre, Carretera P-2015 km 3.5 de San Martin de los Herre	42.8878	-4.6183					1115	1115		Adult	M	Leg	Barcode of Life Datasystems	Creative Commons - Share Alike	en
IBITR311-20	IBITR311-20	INV04808	INV04808	BOLD:AEC7148	DNA Barcode	Universidade de Santiago de Compostela	Arthropoda	Insecta	Trichoptera	Rhyacophilidae	Rhyacophila	Rhyacophila martynovi	Jesus Martinez										2005-07-04	J. Martinez, N. Bonada, S. Pauls, R. Holzenthal, J. Huisman	Spain	Aragon	Huesca, Biescas, Dolmen de Santa Elena, barranco del Asieso	42.6594	-0.3081					967	967		Adult	M	Leg	Barcode of Life Datasystems	Creative Commons - Share Alike	en
IBITR312-20	IBITR312-20	INV04809	INV04809	BOLD:AAF8011	DNA Barcode	Universidade de Santiago de Compostela	Arthropoda	Insecta	Trichoptera	Rhyacophilidae	Rhyacophila	Rhyacophila laevis	Jesus Martinez										2005-07-07	J. Martinez, N. Bonada, S. Pauls, R. Holzenthal, J. Huisman	France	Nouvelle-Aquitaine	Pyrenees Atlantiques, Arette, Guilhers, Col Labays, road D-132, Arrec de Cerciat	43.0064	-0.7369					1136	1136		Adult	M	Leg	Barcode of Life Datasystems	Creative Commons - Share Alike	en
IBITR326-20	IBITR326-20	INV05340	INV05340	BOLD:AAE4334	DNA Barcode	Research Center in Biodiversity and Genetic Resources	Arthropoda	Insecta	Trichoptera	Phryganeidae	Agrypnia	Agrypnia varia	Luis Martin										2017-07-23	Luis Martin, Sonia Ferreira, Martin Corley	Portugal	Guarda	Seia, Lagoa Comprida	40.3608	-7.6525					1582	1582		Adult	F	Leg	Barcode of Life Datasystems	Creative Commons - Share Alike	en
IBITR329-20	IBITR329-20	INV05388	INV05388	BOLD:AAC4985	DNA Barcode	Research Center in Biodiversity and Genetic Resources	Arthropoda	Insecta	Trichoptera	Limnephilidae	Micropterna	Micropterna sequax	Luis Martin										2017-07-23	Luis Martin, Sonia Ferreira, Martin Corley	Portugal	Guarda	Seia, Lagoa Comprida	40.3608	-7.6525					1582	1582		Adult	M	Leg	Barcode of Life Datasystems	Creative Commons - Share Alike	en
IBITR332-20	IBITR332-20	INV05472	INV05472	BOLD:AEC8551	DNA Barcode	Research Center in Biodiversity and Genetic Resources	Arthropoda	Insecta	Trichoptera	Sericostomatidae	Sericostoma	Sericostoma pyrenaicum	Luis Martin										2017-07-25	Sonia Ferreira, Martin Corley, L. Martin	Portugal	Guarda	Seia, Central Hidroelectrica da Ponte de Jugais	40.3846	-7.7049								Adult	M	Leg	Barcode of Life Datasystems	Creative Commons - Share Alike	en
IBITR334-20	IBITR334-20	INV05474	INV05474	BOLD:AAD8965	DNA Barcode	Research Center in Biodiversity and Genetic Resources	Arthropoda	Insecta	Trichoptera	Leptoceridae	Ceraclea	Ceraclea sobradieli	Luis Martin										2017-07-25	Sonia Ferreira, Martin Corley, L. Martin	Portugal	Guarda	Seia, Central Hidroelectrica da Ponte de Jugais	40.3846	-7.7049								Adult	M	Leg	Barcode of Life Datasystems	Creative Commons - Share Alike	en
IBITR339-20	IBITR339-20	INV05479	INV05479	BOLD:AAO2443	DNA Barcode	Research Center in Biodiversity and Genetic Resources	Arthropoda	Insecta	Trichoptera	Hydropsychidae	Diplectrona	Diplectrona felix	Luis Martin										2017-07-24	Sonia Ferreira, Martin Corley, L. Martin	Portugal	Guarda	Manteigas, Poco do Inferno	40.3728	-7.5163					1084	1084		Adult	M	Leg	Barcode of Life Datasystems	Creative Commons - Share Alike	en
IBITR340-20	IBITR340-20	INV05480	INV05480	BOLD:AAB9587	DNA Barcode	Research Center in Biodiversity and Genetic Resources	Arthropoda	Insecta	Trichoptera	Hydropsychidae	Hydropsyche	Hydropsyche ambigua	Luis Martin										2017-07-24	Sonia Ferreira, Martin Corley, L. Martin	Portugal	Guarda	Manteigas, Poco do Inferno	40.3728	-7.5163					1084	1084		Adult	M	Leg	Barcode of Life Datasystems	Creative Commons - Share Alike	en
IBITR344-20	IBITR344-20	INV05484	INV05484	BOLD:AAD8965	DNA Barcode	Research Center in Biodiversity and Genetic Resources	Arthropoda	Insecta	Trichoptera	Leptoceridae	Ceraclea	Ceraclea sobradieli	Luis Martin										2017-07-25	Sonia Ferreira, Martin Corley, L. Martin	Portugal	Guarda	Seia, Central Hidroelectrica da Ponte de Jugais	40.3846	-7.7049								Adult	M	Leg	Barcode of Life Datasystems	Creative Commons - Share Alike	en
IBITR345-20	IBITR345-20	INV05485	INV05485	BOLD:AAI7978	DNA Barcode	Research Center in Biodiversity and Genetic Resources	Arthropoda	Insecta	Trichoptera	Leptoceridae	Athripsodes	Athripsodes braueri	Luis Martin										2017-07-25	Sonia Ferreira, Martin Corley, L. Martin	Portugal	Guarda	Seia, Central Hidroelectrica da Ponte de Jugais	40.3846	-7.7049								Adult	M	Leg	Barcode of Life Datasystems	Creative Commons - Share Alike	en
IBITR355-20	IBITR355-20	INV05495	INV05495	BOLD:AEC8086	DNA Barcode	Research Center in Biodiversity and Genetic Resources	Arthropoda	Insecta	Trichoptera	Psychomyiidae	Psychomyia	Psychomyia pusilla	Luis Martin										2017-07-25	Sonia Ferreira, Martin Corley, L. Martin	Portugal	Guarda	Seia, Central Hidroelectrica da Ponte de Jugais	40.3846	-7.7049								Adult	M	Leg	Barcode of Life Datasystems	Creative Commons - Share Alike	en
IBITR366-20	IBITR366-20	INV05509	INV05509	BOLD:AEC8551	DNA Barcode	Research Center in Biodiversity and Genetic Resources	Arthropoda	Insecta	Trichoptera	Sericostomatidae	Sericostoma	Sericostoma pyrenaicum	Luis Martin										2017-07-24	Sonia Ferreira, Martin Corley, L. Martin	Portugal	Guarda	Manteigas, Poco do Inferno	40.3728	-7.5163					1084	1084		Adult	M	Leg	Barcode of Life Datasystems	Creative Commons - Share Alike	en
IBITR371-20	IBITR371-20	INV05793	INV05793	BOLD:AAC4103	DNA Barcode	Universidade de Santiago de Compostela	Arthropoda	Insecta	Trichoptera	Rhyacophilidae	Rhyacophila	Rhyacophila dorsalis	Jesus Martinez										2016-07-04	M. Gonzalez, J. Martinez, L. Martin	Spain	Aragon	Teruel, El Maestrazgo, Pitarque	40.6575	-0.5808					926	926		Adult	M	Leg	Barcode of Life Datasystems	Creative Commons - Share Alike	en
IBITR376-20	IBITR376-20	INV05798	INV05798		DNA Barcode	Universidade de Santiago de Compostela	Arthropoda	Insecta	Trichoptera	Rhyacophilidae	Rhyacophila	Rhyacophila obliterata	Luis Martin										2015-10-20	M. Gonzalez, J. Martinez, L. Martin	Spain	La Rioja	Parque Natural Sierra de Cebollera, Camino a Puente Ra	42.045	-2.6864					1283	1283		Adult	M	Leg	Barcode of Life Datasystems	Creative Commons - Share Alike	en
IBITR386-20	IBITR386-20	INV05810	INV05810	BOLD:ABA2486	DNA Barcode	Universidade de Santiago de Compostela	Arthropoda	Insecta	Trichoptera	Rhyacophilidae	Rhyacophila	Rhyacophila tristis	Luis Martin										2013-04-12	L. Martin	Spain	Galicia	Pontevedra, Lousado, Ponte Chequeda	42.0294	-8.8017					385	385		Adult	M	Leg	Barcode of Life Datasystems	Creative Commons - Share Alike	en
IBITR389-20	IBITR389-20	INV05813	INV05813		DNA Barcode	Universidade de Santiago de Compostela	Arthropoda	Insecta	Trichoptera	Glossosomatidae	Agapetus	Agapetus delicatulus	Luis Martin										2015-07-04	M. Gonzalez, J. Martinez, L. Martin	Spain	La Rioja	Anguiano, Area recreativa Valvanera. Carretera hacia Monaste	42.2275	-2.8331					788	788		Adult	M	Leg	Barcode of Life Datasystems	Creative Commons - Share Alike	en
IBITR397-20	IBITR397-20	INV05824	INV05824	BOLD:ABA7173	DNA Barcode	Universidade de Santiago de Compostela	Arthropoda	Insecta	Trichoptera	Glossosomatidae	Catagapetus	Catagapetus maclachlani	Luis Martin										2015-07-04	M. Gonzalez, J. Martinez, L. Martin	Spain	La Rioja	Viniegra de Abajo, Venta de Viniegra. Puente Riguelo. Barranco Riguel	42.1772	-2.8853					864	864		Adult	M	Leg	Barcode of Life Datasystems	Creative Commons - Share Alike	en
IBITR402-20	IBITR402-20	INV05833	INV05833	BOLD:AAO4326	DNA Barcode	Universidade de Santiago de Compostela	Arthropoda	Insecta	Trichoptera	Glossosomatidae	Synagapetus	Synagapetus lusitanicus	Luis Martin										2012-07-19	M. Gonzalez, J. Martinez, L. Martin	Spain	Castilla y Leon	Palencia, Cervera de Pisuerga, Alto de la Varga, carretera P-210 km 17.5	42.9094	-4.6444					1435	1435		Adult	M	Leg	Barcode of Life Datasystems	Creative Commons - Share Alike	en
IBITR408-20	IBITR408-20	INV05840	INV05840	BOLD:ABU5927	DNA Barcode	Universidade de Santiago de Compostela	Arthropoda	Insecta	Trichoptera	Philopotamidae	Wormaldia	Wormaldia corvina	Luis Martin										2015-07-02	M. Gonzalez, J. Martinez, L. Martin	Spain	La Rioja	Quel, Posadas	42.24	-2.0425					980	980		Adult	M	Leg	Barcode of Life Datasystems	Creative Commons - Share Alike	en
IBITR409-20	IBITR409-20	INV05841	INV05841	BOLD:ABU5927	DNA Barcode	Universidade de Santiago de Compostela	Arthropoda	Insecta	Trichoptera	Philopotamidae	Wormaldia	Wormaldia corvina	Luis Martin										2015-07-02	M. Gonzalez, J. Martinez, L. Martin	Spain	La Rioja	Quel, Posadas	42.24	-2.0425					980	980		Adult	M	Leg	Barcode of Life Datasystems	Creative Commons - Share Alike	en
IBITR416-20	IBITR416-20	INV05954	INV05954	BOLD:AAF7446	DNA Barcode	Universidade de Santiago de Compostela	Arthropoda	Insecta	Trichoptera	Psychomyiidae	Tinodes	Tinodes maculicornis	Jesus Martinez										2016-07-02	M. Gonzalez, J. Martinez, L. Martin	Spain	Aragon	Sierra de Javalambre, Fuente del Cabrito	40.1636	-1.055					1123	1123		Adult	M	Leg	Barcode of Life Datasystems	Creative Commons - Share Alike	en
IBITR423-20	IBITR423-20	INV05964	INV05964	BOLD:ACO5446	DNA Barcode	Universidade de Santiago de Compostela	Arthropoda	Insecta	Trichoptera	Limnephilidae	Drusus	Drusus berthelemyi	Jesus Martinez										2015-07-03	M. Gonzalez, J. Martinez, L. Martin	Spain	La Rioja	San Millan de la Cogolla, Pazuengos	42.2553	-2.9256					1142	1142		Adult	F	Leg	Barcode of Life Datasystems	Creative Commons - Share Alike	en
IBITR424-20	IBITR424-20	INV05965	INV05965	BOLD:AEC7901	DNA Barcode	Universidade de Santiago de Compostela	Arthropoda	Insecta	Trichoptera	Limnephilidae	Chaetopteryx	Chaetopteryx atlantica	Luis Martin										2014-10-21	M. Gonzalez, J. Martinez, L. Martin	Spain	Castilla y Leon	Zamora, Lago de Sanabria										Adult	M	Leg	Barcode of Life Datasystems	Creative Commons - Share Alike	en
IBITR429-20	IBITR429-20	INV05972	INV05972	BOLD:AAB5626	DNA Barcode	Universidade de Santiago de Compostela	Arthropoda	Insecta	Trichoptera	Odontoceridae	Odontocerum	Odontocerum albicorne	Jesus Martinez										2012-07-20	M. Gonzalez, J. Martinez, L. Martin	Spain	Castilla y Leon	Palencia, San Felices de Castilleria, Cervera de Pisuerga	42.9264	-4.4592					1096	1096		Adult	M	Leg	Barcode of Life Datasystems	Creative Commons - Share Alike	en
IBITR433-20	IBITR433-20	INV06211	INV06211	BOLD:AED0962	DNA Barcode	Research Center in Biodiversity and Genetic Resources	Arthropoda	Insecta	Trichoptera	Hydropsychidae	Hydropsyche	Hydropsyche tibialis	Luis Martin										2018-05-11	Sonia Ferreira, Martin Corley, Daniel Oliveira	Portugal	Aveiro	Arouca, Albergaria da Serra	40.8594	-8.2884								Adult	F	Leg	Barcode of Life Datasystems	Creative Commons - Share Alike	en
IBITR004-16	IBITR004-16	INV00011	INV00011	BOLD:AAB4052	DNA Barcode	Universidade de Santiago de Compostela	Arthropoda	Insecta	Trichoptera	Lepidostomatidae	Lepidostoma	Lepidostoma hirtum	Jesus Martinez										2012-06-06	M. Gonzalez, J. Martinez	Spain	Galicia	A Coruna, Capilla de San Paio, Serra de Outes	42.8855	-8.94358					134	134		Adult	M	Leg	Barcode of Life Datasystems	Creative Commons - Share Alike	en
IBITR012-20	IBITR012-20	INV00005	INV00005	BOLD:AEC8414	DNA Barcode	Universidade de Santiago de Compostela	Arthropoda	Insecta	Trichoptera	Helicopsychidae	Helicopsyche	Helicopsyche lusitanica	Jesus Martinez										2012-06-05	M. Gonzalez, J. Martinez	Spain	Galicia	Pontevedra, Bandeira, Bandeira	42.7298	-8.3039					340	340		Adult	M	Leg	Barcode of Life Datasystems	Creative Commons - Share Alike	en
IBITR019-20	IBITR019-20	INV00039	INV00039	BOLD:AEC8059	DNA Barcode	Universidade de Santiago de Compostela	Arthropoda	Insecta	Trichoptera	Rhyacophilidae	Rhyacophila	Rhyacophila lusitanica	Jesus Martinez										2010-06-09	J. Martinez, L. Martin	Spain	Galicia	Lugo, Folgoso do Courel, Esperante	42.6426	-7.1364					593	593		Adult	M	Leg	Barcode of Life Datasystems	Creative Commons - Share Alike	en
IBITR026-20	IBITR026-20	INV00318	INV00318	BOLD:AAB9587	DNA Barcode	Research Center in Biodiversity and Genetic Resources	Arthropoda	Insecta	Trichoptera	Hydropsychidae	Hydropsyche	Hydropsyche tenuis											2015-04-27	J. M. Grosso-Silva	Portugal	Braganca	Braganca, Rio Azibo, proximo de Bragada	41.6291	-6.8606					751	751		Juvenil	F	Leg	Barcode of Life Datasystems	Creative Commons - Share Alike	en
IBITR033-20	IBITR033-20	INV00336	INV00336	BOLD:AAO1570	DNA Barcode	Research Center in Biodiversity and Genetic Resources	Arthropoda	Insecta	Trichoptera	Philopotamidae	Philopotamus	Philopotamus montanus caurelensis	Jesus Martinez										2015-04-27	J. M. Grosso-Silva	Portugal	Braganca	Braganca, Rio Azibo, proximo de Bragada	41.6291	-6.8606					751	751		Adult	M	Leg	Barcode of Life Datasystems	Creative Commons - Share Alike	en
IBITR041-20	IBITR041-20	INV00426	INV00426	BOLD:AAJ1835	DNA Barcode	Research Center in Biodiversity and Genetic Resources	Arthropoda	Insecta	Trichoptera	Leptoceridae	Adicella	Adicella reducta	Jesus Martinez										2015-04-28	J. M. Grosso-Silva	Portugal	Braganca	Vimioso, Rio Macas, junto ao Moinho do Sobreiral	41.6232	-6.5559					476	476		Adult	M	Leg	Barcode of Life Datasystems	Creative Commons - Share Alike	en
IBITR053-20	IBITR053-20	INV00470	INV00470	BOLD:AAJ1835	DNA Barcode	Research Center in Biodiversity and Genetic Resources	Arthropoda	Insecta	Trichoptera	Leptoceridae	Adicella	Adicella reducta	Jesus Martinez										2015-04-29	J. M. Grosso-Silva	Portugal	Braganca	Braganca, Rio Sabor, a oeste do Alto do Espinheiro	41.5582	-6.7327					669	669		Adult	M	Leg	Barcode of Life Datasystems	Creative Commons - Share Alike	en
IBITR055-20	IBITR055-20	INV00476	INV00476	BOLD:AAO1660	DNA Barcode	Research Center in Biodiversity and Genetic Resources	Arthropoda	Insecta	Trichoptera	Brachycentridae	Micrasema	Micrasema moestum	Jesus Martinez										2015-04-29	J. M. Grosso-Silva	Portugal	Braganca	Braganca, Rio Igrejas, a nordeste de Varge	41.8727	-6.6782					631	631		Adult	M	Leg	Barcode of Life Datasystems	Creative Commons - Share Alike	en
IBITR061-20	IBITR061-20	INV00491	INV00491	BOLD:AAB9068	DNA Barcode	Research Center in Biodiversity and Genetic Resources	Arthropoda	Insecta	Trichoptera	Psychomyiidae	Tinodes	Tinodes waeneri	Jesus Martinez										2015-04-30	J. M. Grosso-Silva	Portugal	Braganca	Braganca, Rio Macas, junto ao Moinho da Refega	41.7751	-6.5573					566	566		Adult	F	Leg	Barcode of Life Datasystems	Creative Commons - Share Alike	en
IBITR062-20	IBITR062-20	INV00503	INV00503	BOLD:AAC0971	DNA Barcode	Research Center in Biodiversity and Genetic Resources	Arthropoda	Insecta	Trichoptera	Polycentropodidae	Polycentropus	Polycentropus flavomaculatus	Jesus Martinez										2015-04-30	J. M. Grosso-Silva	Portugal	Braganca	Braganca, Rio Sabor, a sudeste de Gimonde	41.7918	-6.687					526	526		Adult	M	Leg	Barcode of Life Datasystems	Creative Commons - Share Alike	en
IBITR072-20	IBITR072-20	INV00812	INV00812	BOLD:AAJ1160	DNA Barcode	Research Center in Biodiversity and Genetic Resources	Arthropoda	Insecta	Trichoptera	Leptoceridae	Leptocerus	Leptocerus tineiformis	Jesus Martinez										2015-06-16	J. M. Grosso-Silva	Portugal	Braganca	Vimioso, Margem direita do rio Angueira, a sudoeste do Cast	41.4551	-6.5921					353	353		Adult	F	Leg	Barcode of Life Datasystems	Creative Commons - Share Alike	en
IBITR077-20	IBITR077-20	INV01280	INV01280	BOLD:AAB9068	DNA Barcode	Research Center in Biodiversity and Genetic Resources	Arthropoda	Insecta	Trichoptera	Psychomyiidae	Tinodes	Tinodes waeneri	Luis Martin										2016-08-25	Sonia Ferreira, Martin Corley, Ana Rita Goncalves	Portugal	Castelo Branco	Covilha, Proximo de Penhas da Saude	40.3145	-7.5582					1557	1557		Adult	M	Leg	Barcode of Life Datasystems	Creative Commons - Share Alike	en
IBITR082-20	IBITR082-20	INV01598	INV01598	BOLD:AAO2217	DNA Barcode	Research Center in Biodiversity and Genetic Resources	Arthropoda	Insecta	Trichoptera	Philopotamidae	Wormaldia	Wormaldia beaumonti											2016-08-26	Sonia Ferreira, Martin Corley, Ana Rita Goncalves	Portugal	Guarda	Seia, Proximo da Barragem do Rossim	40.3852	-7.6174					1436	1436		Adult	F	Leg	Barcode of Life Datasystems	Creative Commons - Share Alike	en
IBITR096-20	IBITR096-20	INV02465	18-D8: G-451	BOLD:AAO1570	DNA Barcode	Research Center in Biodiversity and Genetic Resources	Arthropoda	Insecta	Trichoptera	Philopotamidae	Philopotamus	Philopotamus montanus caurelensis	Jesus Martinez										2015-09-13	Lorenzo Quaglietta	Portugal	Braganca	Vinhais, Montouto	41.9333	-6.9671					717	717		Adult	M	Leg	Barcode of Life Datasystems	Creative Commons - Share Alike	en
IBITR099-20	IBITR099-20	INV02468	16-B3: T14	BOLD:AEC9758	DNA Barcode	Research Center in Biodiversity and Genetic Resources	Arthropoda	Insecta	Trichoptera	Glossosomatidae	Agapetus	Agapetus fuscipes	Jesus Martinez										2015-07-14	Lorenzo Quaglietta	Portugal	Vila Real	Chaves, Roriz	41.8342	-7.2676					612	612		Adult	M	Leg	Barcode of Life Datasystems	Creative Commons - Share Alike	en
IBITR107-20	IBITR107-20	INV02476	19-I2: Moinhos-1	BOLD:AAO1570	DNA Barcode	Research Center in Biodiversity and Genetic Resources	Arthropoda	Insecta	Trichoptera	Philopotamidae	Philopotamus	Philopotamus montanus caurelensis	Jesus Martinez										2015-09-16	Lorenzo Quaglietta	Portugal	Braganca	Torre de Moncorvo, Felgar	41.2298	-6.9495					270	270		Adult	M	Leg	Barcode of Life Datasystems	Creative Commons - Share Alike	en
IBITR118-20	IBITR118-20	INV02800	INV02800	BOLD:ABU7930	DNA Barcode	Research Center in Biodiversity and Genetic Resources	Arthropoda	Insecta	Trichoptera	Limnephilidae	Potamophylax	Potamophylax cingulatus	Luis Martin										2017-07-24	Luis Martin, Sonia Ferreira, Martin Corley	Portugal	Guarda	Manteigas, Sao Pedro	40.3239	-7.5761					1508	1508		Adult	M	Leg	Barcode of Life Datasystems	Creative Commons - Share Alike	en
IBITR132-20	IBITR132-20	INV02962	INV02962	BOLD:AAB5092	DNA Barcode	Research Center in Biodiversity and Genetic Resources	Arthropoda	Insecta	Trichoptera	Hydropsychidae	Hydropsyche	Hydropsyche pictetorum	Jesus Martinez										2016-06-05	Sonia Ferreira, Martin Corley, Rui Andrade	Portugal	Braganca	Braganca, Franca	41.9052	-6.7757					850	850		Adult	M	Leg	Barcode of Life Datasystems	Creative Commons - Share Alike	en
IBITR138-20	IBITR138-20	INV03379	INV03379	BOLD:AEC8059	DNA Barcode	Research Center in Biodiversity and Genetic Resources	Arthropoda	Insecta	Trichoptera	Rhyacophilidae	Rhyacophila	Rhyacophila lusitanica	Luis Martin										2016-08-30	Sonia Ferreira, Martin Corley, Ana Rita Goncalves	Portugal	Braganca	Vimioso, Ribeira das Macas (ponte)	41.4971	-6.5919					352	352		Adult	F	Leg	Barcode of Life Datasystems	Creative Commons - Share Alike	en
IBITR139-20	IBITR139-20	INV03535	INV03535	BOLD:AEC7678	DNA Barcode	Research Center in Biodiversity and Genetic Resources	Arthropoda	Insecta	Trichoptera	Rhyacophilidae	Rhyacophila	Rhyacophila munda	Luis Martin										2016-08-28	Sonia Ferreira, Martin Corley, Ana Rita Goncalves	Portugal	Braganca	Alfandega da Fe, Quinta do Zacarias	41.3441	-6.9204					256	256		Adult	F	Leg	Barcode of Life Datasystems	Creative Commons - Share Alike	en
IBITR140-20	IBITR140-20	INV03539	INV03539	BOLD:ABU6618	DNA Barcode	Research Center in Biodiversity and Genetic Resources	Arthropoda	Insecta	Trichoptera	Ecnomidae	Ecnomus	Ecnomus deceptor	Luis Martin										2016-08-28	Sonia Ferreira, Martin Corley, Ana Rita Goncalves	Portugal	Braganca	Alfandega da Fe, Quinta do Zacarias	41.3441	-6.9204					256	256		Adult	M	Leg	Barcode of Life Datasystems	Creative Commons - Share Alike	en
IBITR151-20	IBITR151-20	INV03635	INV03635	BOLD:AAB5092	DNA Barcode	Research Center in Biodiversity and Genetic Resources	Arthropoda	Insecta	Trichoptera	Hydropsychidae	Hydropsyche	Hydropsyche ambigua	Luis Martin										2016-08-31	Sonia Ferreira, Martin Corley, Ana Rita Goncalves	Portugal	Braganca	Braganca, Franca	41.9052	-6.7757					850	850		Adult	M	Leg	Barcode of Life Datasystems	Creative Commons - Share Alike	en
IBITR152-20	IBITR152-20	INV03642	INV03642	BOLD:AEC6836	DNA Barcode	Research Center in Biodiversity and Genetic Resources	Arthropoda	Insecta	Trichoptera	Limnephilidae	Potamophylax	Potamophylax latipennis	Luis Martin										2016-08-31	Sonia Ferreira, Martin Corley, Ana Rita Goncalves	Portugal	Braganca	Braganca, Franca	41.9052	-6.7757					850	850		Adult	M	Leg	Barcode of Life Datasystems	Creative Commons - Share Alike	en
IBITR155-20	IBITR155-20	INV03655	INV03655	BOLD:AAE6322	DNA Barcode	Research Center in Biodiversity and Genetic Resources	Arthropoda	Insecta	Trichoptera	Limnephilidae	Limnephilus	Limnephilus hirsutus	Luis Martin										2016-09-01	Sonia Ferreira, Martin Corley, Ana Rita Goncalves	Portugal	Braganca	Braganca, Lama Grande	41.9792	-6.7938					1358	1358		Adult	M	Leg	Barcode of Life Datasystems	Creative Commons - Share Alike	en
IBITR159-20	IBITR159-20	INV03664	INV03664	BOLD:AEC8200	DNA Barcode	Research Center in Biodiversity and Genetic Resources	Arthropoda	Insecta	Trichoptera	Limnephilidae	Limnephilus	Limnephilus guadarramicus	Luis Martin										2016-09-01	Sonia Ferreira, Martin Corley, Ana Rita Goncalves	Portugal	Braganca	Braganca, Lama Grande	41.9792	-6.7938					1358	1358		Adult	F	Leg	Barcode of Life Datasystems	Creative Commons - Share Alike	en
IBITR160-20	IBITR160-20	INV03680	INV03680	BOLD:AAB5092	DNA Barcode	Research Center in Biodiversity and Genetic Resources	Arthropoda	Insecta	Trichoptera	Hydropsychidae	Hydropsyche	Hydropsyche siltalai	Luis Martin										2016-09-02	Sonia Ferreira, Martin Corley, Ana Rita Goncalves	Portugal	Braganca	Vinhais, Dine	41.9093	-6.9331					730	730		Adult	M	Leg	Barcode of Life Datasystems	Creative Commons - Share Alike	en
IBITR163-20	IBITR163-20	INV03723	24-b5	BOLD:AED0151	DNA Barcode	Research Center in Biodiversity and Genetic Resources	Arthropoda	Insecta	Trichoptera	Philopotamidae	Wormaldia	Wormaldia variegata mattheyi	Luis Martin										2016-08-20	Lorenzo Quaglietta	Portugal	Braganca	Braganca, Paramio	41.9318	-6.8495					842	842		Adult	M	Leg	Barcode of Life Datasystems	Creative Commons - Share Alike	en
IBITR167-20	IBITR167-20	INV03727	25-d10	BOLD:AAO2353	DNA Barcode	Research Center in Biodiversity and Genetic Resources	Arthropoda	Insecta	Trichoptera	Limnephilidae	Allogamus	Allogamus ligonifer	Luis Martin										2016-10-07	Lorenzo Quaglietta	Portugal	Braganca	Braganca, Paramio	41.9314	-6.8536					838	838		Adult	M	Leg	Barcode of Life Datasystems	Creative Commons - Share Alike	en
IBITR171-20	IBITR171-20	INV04258	INV04258	BOLD:AAB6375	DNA Barcode	Research Center in Biodiversity and Genetic Resources	Arthropoda	Insecta	Trichoptera	Limnephilidae	Limnephilus	Limnephilus sparsus	Luis Martin										2017-07-24	Luis Martin, Sonia Ferreira, Martin Corley	Portugal	Guarda	Manteigas, Sao Pedro	40.3239	-7.5761					1508	1508		Adult	M	Leg	Barcode of Life Datasystems	Creative Commons - Share Alike	en
IBITR173-20	IBITR173-20	INV04267	INV04267	BOLD:AAO2491	DNA Barcode	Research Center in Biodiversity and Genetic Resources	Arthropoda	Insecta	Trichoptera	Beraeidae	Beraea	Beraea malatebrera	Luis Martin										2017-07-25	Luis Martin, Sonia Ferreira, Martin Corley	Portugal	Guarda	Manteigas, Albarcas	40.3566	-7.5587								Adult	F	Leg	Barcode of Life Datasystems	Creative Commons - Share Alike	en
IBITR178-20	IBITR178-20	INV04288	INV04288	BOLD:AEC8551	DNA Barcode	Universidade de Santiago de Compostela	Arthropoda	Insecta	Trichoptera	Sericostomatidae	Sericostoma	Sericostoma pyrenaicum	Luis Martin										2015-07-04	M. Gonzalez, J. Martinez, L. Martin	Spain	La Rioja	Viniegra de Abajo, Venta de Viniegra. Puente Riguelo. Barranco Riguel	42.1774	-2.8854					864	864		Adult	M	Leg	Barcode of Life Datasystems	Creative Commons - Share Alike	en
IBITR193-20	IBITR193-20	INV04530	INV04530	BOLD:AAG5761	DNA Barcode	Research Center in Biodiversity and Genetic Resources	Arthropoda	Insecta	Trichoptera	Limnephilidae	Mesophylax	Mesophylax aspersus	Luis Martin										2017-03-29	Sonia Ferreira, Martin Corley, Vanessa Mata	Portugal	Castelo Branco	Castelo Branco, Quinta das Valsas, Monte Barata	39.7159	-7.3091					235	235		Adult	M	Leg	Barcode of Life Datasystems	Creative Commons - Share Alike	en
IBITR207-20	IBITR207-20	INV04662	INV04662	BOLD:AAG5761	DNA Barcode	Research Center in Biodiversity and Genetic Resources	Arthropoda	Insecta	Trichoptera	Limnephilidae	Mesophylax	Mesophylax aspersus	Luis Martin										2017-03-31	Sonia Ferreira, Martin Corley, Vanessa Mata	Portugal	Braganca	Figueira de Castelo Rodrigo, Ribeira do Mosteiro	41.0571	-6.9063					206	206		Adult	F	Leg	Barcode of Life Datasystems	Creative Commons - Share Alike	en
IBITR218-20	IBITR218-20	INV04687	INV04687	BOLD:AEC8544	DNA Barcode	Universidade de Santiago de Compostela	Arthropoda	Insecta	Trichoptera	Rhyacophilidae	Rhyacophila	Rhyacophila pulchra	Luis Martin										2006-10-05	M. Gonzalez, J. Martinez	Spain	Galicia	Ourense, Sierra Invernadeiro, Cortellos da Ribeira Pequena	42.1174	-7.3435					1025	1025		Adult	M	Leg	Barcode of Life Datasystems	Creative Commons - Share Alike	en
IBITR224-20	IBITR224-20	INV04695	INV04695	BOLD:AEC7824	DNA Barcode	Universidade de Santiago de Compostela	Arthropoda	Insecta	Trichoptera	Philopotamidae	Philopotamus	Philopotamus montanus caurelensis	Luis Martin										2007-09-09	M. Gonzalez, J. Martinez	Spain	Galicia	Lugo, Sierra Courel, Esperante Camping	42.6426	-7.1363					594	594		Adult	M	Leg	Barcode of Life Datasystems	Creative Commons - Share Alike	en
IBITR225-20	IBITR225-20	INV04696	INV04696	BOLD:AED0394	DNA Barcode	Universidade de Santiago de Compostela	Arthropoda	Insecta	Trichoptera	Philopotamidae	Philopotamus	Philopotamus amphilectus	Luis Martin										2009-04-11	L. Martin	Spain	Galicia	Pontevedra, Sierra Lousado, Ponte Chequeda	42.0296	-8.8018					385	385		Adult	M	Leg	Barcode of Life Datasystems	Creative Commons - Share Alike	en
IBITR226-20	IBITR226-20	INV04698	INV04698	BOLD:ABU5927	DNA Barcode	Universidade de Santiago de Compostela	Arthropoda	Insecta	Trichoptera	Philopotamidae	Wormaldia	Wormaldia corvina	Luis Martin										2009-04-11	L. Martin	Spain	Galicia	Pontevedra, Sierra Lousado, Ponte Chequeda	42.0296	-8.8018					385	385		Adult	M	Leg	Barcode of Life Datasystems	Creative Commons - Share Alike	en
IBITR236-20	IBITR236-20	INV04710	INV04710	BOLD:AAO1607	DNA Barcode	Universidade de Santiago de Compostela	Arthropoda	Insecta	Trichoptera	Psychomyiidae	Psychomyia	Psychomyia pusilla	Luis Martin										2008-08-21	J. Martinez, L. Martin	Spain	Galicia	Ourense, Sierra Invernadeiro, Cortellos da Ribeira Grande. Puente del camino	42.1292	-7.3039					912	912		Adult	M	Leg	Barcode of Life Datasystems	Creative Commons - Share Alike	en
IBITR258-20	IBITR258-20	INV04741	INV04741	BOLD:ABU7930	DNA Barcode	Universidade de Santiago de Compostela	Arthropoda	Insecta	Trichoptera	Limnephilidae	Potamophylax	Potamophylax cingulatus	Luis Martin										2007-08-12	M. Gonzalez, J. Martinez	Spain	Galicia	Lugo, Sierra Ancares, Campa do Brego	42.7922	-6.875					1395	1395		Adult	M	Leg	Barcode of Life Datasystems	Creative Commons - Share Alike	en
IBITR286-20	IBITR286-20	INV04781	INV04781	BOLD:AEC9027	DNA Barcode	Universidade de Santiago de Compostela	Arthropoda	Insecta	Trichoptera	Hydropsychidae	Hydropsyche	Hydropsyche brevis	Luis Martin										2009-06-20	M. Gonzalez, J. Martinez, L. Martin	Spain	Castilla-La Mancha	Albacete, Sierra de los Molares, Majada Carrascas, Cortijo de Pinero	38.4111	-2.3275					639	639		Adult	M	Leg	Barcode of Life Datasystems	Creative Commons - Share Alike	en
IBITR288-20	IBITR288-20	INV04783	INV04783	BOLD:AAO1831	DNA Barcode	Universidade de Santiago de Compostela	Arthropoda	Insecta	Trichoptera	Hydropsychidae	Hydropsyche	Hydropsyche bulbifera	Luis Martin										2007-06-15	M. Gonzalez, J. Martinez	Spain	Andalusia	Cordoba, Villaviciosa de Cordoba, Cerro de la Fuente de Bernardo. Villaviciosa de Co	37.9669	-4.9864					323	323		Adult	M	Leg	Barcode of Life Datasystems	Creative Commons - Share Alike	en
IBITR291-20	IBITR291-20	INV04787	INV04787	BOLD:AEC7586	DNA Barcode	Universidade de Santiago de Compostela	Arthropoda	Insecta	Trichoptera	Hydropsychidae	Hydropsyche	Hydropsyche lobata	Luis Martin										2006-07-21	M. Gonzalez, J. Martinez	Spain	Castilla-La Mancha	Ciudad Real, Piedrabuena, Piedrabuena, Tabla de Hiedra	39.0475	-4.24					547	547		Adult	M	Leg	Barcode of Life Datasystems	Creative Commons - Share Alike	en
IBITR294-20	IBITR294-20	INV04790	INV04790	BOLD:AAO2260	DNA Barcode	Universidade de Santiago de Compostela	Arthropoda	Insecta	Trichoptera	Hydropsychidae	Hydropsyche	Hydropsyche pictetorum	Luis Martin										2007-06-15	M. Gonzalez, J. Martinez	Spain	Andalusia	Cordoba, Villaviciosa de Cordoba, Cerro de la Fuente de Bernardo. Villaviciosa de Co	37.9669	-4.9864					323	323		Adult	M	Leg	Barcode of Life Datasystems	Creative Commons - Share Alike	en
IBITR296-20	IBITR296-20	INV04792	INV04792	BOLD:ACO5618	DNA Barcode	Universidade de Santiago de Compostela	Arthropoda	Insecta	Trichoptera	Limnephilidae	Drusus	Drusus bolivari	Luis Martin										2009-06-19	M. Gonzalez, J. Martinez, L. Martin	Spain	Castilla-La Mancha	Albacete, Sierra de los Molares, Nacimiento del Rio Mundo. Calar del Mundo	38.4544	-2.4378					1073	1073		Adult	M	Leg	Barcode of Life Datasystems	Creative Commons - Share Alike	en
IBITR306-20	IBITR306-20	INV04803	INV04803		DNA Barcode	Universidade de Santiago de Compostela	Arthropoda	Insecta	Trichoptera	Sericostomatidae	Sericostoma	Sericostoma pyrenaicum	Luis Martin										2008-07-17	M. Gonzalez, J. Martinez, L. Martin	Spain	Castilla y Leon	Palencia, Parque Natural Fuentes Carrionas y Fuente Cobre, Carretera P-2015 km 3.5 de San Martin de los Herre	42.8878	-4.6183					1115	1115		Adult	M	Leg	Barcode of Life Datasystems	Creative Commons - Share Alike	en
IBITR308-20	IBITR308-20	INV04805	INV04805	BOLD:AAJ7690	DNA Barcode	Universidade de Santiago de Compostela	Arthropoda	Insecta	Trichoptera	Sericostomatidae	Sericostoma	Sericostoma pyrenaicum	Luis Martin										2008-07-18	M. Gonzalez, J. Martinez, L. Martin	Spain	Castilla y Leon	Palencia, Parque Natural Fuentes Carrionas y Fuente Cobre, Cardano de Arriba, carretera PP-2102 km 2.3	42.9503	-4.7594					1334	1334		Adult	M	Leg	Barcode of Life Datasystems	Creative Commons - Share Alike	en
IBITR309-20	IBITR309-20	INV04806	INV04806	BOLD:AAJ7690	DNA Barcode	Universidade de Santiago de Compostela	Arthropoda	Insecta	Trichoptera	Sericostomatidae	Sericostoma	Sericostoma pyrenaicum	Luis Martin										2008-07-18	M. Gonzalez, J. Martinez, L. Martin	Spain	Castilla y Leon	Palencia, Parque Natural Fuentes Carrionas y Fuente Cobre, Cardano de Arriba, carretera PP-2102 km 2.3	42.9503	-4.7594					1334	1334		Adult	M	Leg	Barcode of Life Datasystems	Creative Commons - Share Alike	en
IBITR310-20	IBITR310-20	INV04807	INV04807	BOLD:AAX8713	DNA Barcode	Universidade de Santiago de Compostela	Arthropoda	Insecta	Trichoptera	Rhyacophilidae	Rhyacophila	Rhyacophila evoluta	Jesus Martinez										2005-07-11	N. Bonada, S. Pauls	Spain	Catalonia	Gerona, Vall de la Casassa. Espinavell										Adult	M	Leg	Barcode of Life Datasystems	Creative Commons - Share Alike	en
IBITR319-20	IBITR319-20	INV04821	INV04821	BOLD:AAJ7690	DNA Barcode	Universidade de Santiago de Compostela	Arthropoda	Insecta	Trichoptera	Sericostomatidae	Sericostoma	Sericostoma vittatum	Luis Martin										2006-07-25	M. Gonzalez, J. Martinez	Spain	Galicia	Lugo, Sierra Ancares, Cabanasvellas	42.8128	-6.8961					1246	1246		Adult	M	Leg	Barcode of Life Datasystems	Creative Commons - Share Alike	en
IBITR322-20	IBITR322-20	INV04824	INV04824	BOLD:AEC8747	DNA Barcode	Universidade de Santiago de Compostela	Arthropoda	Insecta	Trichoptera	Helicopsychidae	Helicopsyche	Helicopsyche sp.	Luis Martin										2009-06-25	O. Gavira	Spain	Andalusia	Malaga, Igualeja							1175	1175		Adult	M	Leg	Barcode of Life Datasystems	Creative Commons - Share Alike	en
IBITR323-20	IBITR323-20	INV04825	INV04825	BOLD:AEC8747	DNA Barcode	Universidade de Santiago de Compostela	Arthropoda	Insecta	Trichoptera	Helicopsychidae	Helicopsyche	Helicopsyche sp.	Luis Martin										2009-06-25	O. Gavira	Spain	Andalusia	Malaga, Igualeja							1175	1175		Adult	M	Leg	Barcode of Life Datasystems	Creative Commons - Share Alike	en
IBITR324-20	IBITR324-20	INV04833	04-F10	BOLD:AAL9956	DNA Barcode	Research Center in Biodiversity and Genetic Resources	Arthropoda	Insecta	Trichoptera	Thremmatidae	Thremma	Thremma tellae	Luis Martin										2017-04-09		Portugal		Tedo										Adult	M	Leg	Barcode of Life Datasystems	Creative Commons - Share Alike	en
IBITR341-20	IBITR341-20	INV05481	INV05481	BOLD:AAB5092	DNA Barcode	Research Center in Biodiversity and Genetic Resources	Arthropoda	Insecta	Trichoptera	Hydropsychidae	Hydropsyche	Hydropsyche siltalai	Luis Martin										2017-07-24	Sonia Ferreira, Martin Corley, L. Martin	Portugal	Guarda	Manteigas, Poco do Inferno	40.3728	-7.5163					1084	1084		Adult	M	Leg	Barcode of Life Datasystems	Creative Commons - Share Alike	en
IBITR349-20	IBITR349-20	INV05489	INV05489	BOLD:AAL0054	DNA Barcode	Research Center in Biodiversity and Genetic Resources	Arthropoda	Insecta	Trichoptera	Polycentropodidae	Polycentropus	Polycentropus intricatus	Luis Martin										2017-07-25	Sonia Ferreira, Martin Corley, L. Martin	Portugal	Guarda	Manteigas, Albarcas	40.3566	-7.5587								Adult	M	Leg	Barcode of Life Datasystems	Creative Commons - Share Alike	en
IBITR352-20	IBITR352-20	INV05492	INV05492	BOLD:AAJ7690	DNA Barcode	Research Center in Biodiversity and Genetic Resources	Arthropoda	Insecta	Trichoptera	Sericostomatidae	Sericostoma	Sericostoma vittatum	Luis Martin										2017-07-25	Sonia Ferreira, Martin Corley, L. Martin	Portugal	Guarda	Manteigas, Albarcas	40.3566	-7.5587								Adult	M	Leg	Barcode of Life Datasystems	Creative Commons - Share Alike	en
IBITR361-20	IBITR361-20	INV05503	INV05503	BOLD:ABY2898	DNA Barcode	Research Center in Biodiversity and Genetic Resources	Arthropoda	Insecta	Trichoptera	Hydroptilidae	Oxyethira	Oxyethira frici	Luis Martin										2017-07-25	Sonia Ferreira, Martin Corley, L. Martin	Portugal		Guarda, Seia, Central Hidroelectrica da Ponte de Jugais	40.3846	-7.7049								Adult	M	Leg	Barcode of Life Datasystems	Creative Commons - Share Alike	en
IBITR370-20	IBITR370-20	INV05792	INV05792		DNA Barcode	Universidade de Santiago de Compostela	Arthropoda	Insecta	Trichoptera	Rhyacophilidae	Rhyacophila	Rhyacophila nevada	Luis Martin										2013-10-23	M. Gonzalez, J. Martinez, L. Martin	Spain	Castilla-La Mancha	Albacete, Calar del Mundo, Majada Carrascas, Cortijo de Pinero	38.4111	-2.3275					639	639		Adult	M	Leg	Barcode of Life Datasystems	Creative Commons - Share Alike	en
IBITR374-20	IBITR374-20	INV05796	INV05796	BOLD:AEC7310	DNA Barcode	Universidade de Santiago de Compostela	Arthropoda	Insecta	Trichoptera	Rhyacophilidae	Rhyacophila	Rhyacophila mocsaryi tredosensis	Luis Martin										2015-07-06	M. Gonzalez, J. Martinez, L. Martin	Spain	La Rioja	Parque Natural Sierra de Cebollera, Inicio senda de la Blanca, Villoslada de Cameros	42.0578	-2.6956					1211	1211		Adult	M	Leg	Barcode of Life Datasystems	Creative Commons - Share Alike	en
IBITR384-20	IBITR384-20	INV05808	INV05808	BOLD:AAD5575	DNA Barcode	Universidade de Santiago de Compostela	Arthropoda	Insecta	Trichoptera	Rhyacophilidae	Rhyacophila	Rhyacophila sociata	Luis Martin										2015-07-04	M. Gonzalez, J. Martinez, L. Martin	Spain	La Rioja	Ventrosa, Venta de Viniegra	42.1822	-2.8617					805	805		Adult	M	Leg	Barcode of Life Datasystems	Creative Commons - Share Alike	en
IBITR385-20	IBITR385-20	INV05809	INV05809	BOLD:AAD5575	DNA Barcode	Universidade de Santiago de Compostela	Arthropoda	Insecta	Trichoptera	Rhyacophilidae	Rhyacophila	Rhyacophila sociata	Luis Martin										2015-07-04	M. Gonzalez, J. Martinez, L. Martin	Spain	La Rioja	Ventrosa, Venta de Viniegra	42.1822	-2.8617					805	805		Adult	M	Leg	Barcode of Life Datasystems	Creative Commons - Share Alike	en
IBITR394-20	IBITR394-20	INV05818	INV05818	BOLD:AEC7102	DNA Barcode	Universidade de Santiago de Compostela	Arthropoda	Insecta	Trichoptera	Glossosomatidae	Agapetus	Agapetus segovicus	Luis Martin										2015-07-04	M. Gonzalez, J. Martinez, L. Martin	Spain	La Rioja	Ventrosa, Venta de Viniegra	42.1822	-2.8617					805	805		Adult	M	Leg	Barcode of Life Datasystems	Creative Commons - Share Alike	en
IBITR396-20	IBITR396-20	INV05823	INV05823	BOLD:AEL9298	DNA Barcode	Universidade de Santiago de Compostela	Arthropoda	Insecta	Trichoptera	Glossosomatidae	Agapetus	Agapetus theischingeri	Jesus Martinez										2016-07-04	M. Gonzalez, J. Martinez, L. Martin	Spain	Aragon	Teruel, Villarluengo, Mas del Rajo, Montoro de Mezquita	40.6847	-0.5633					853	853		Adult	M	Leg	Barcode of Life Datasystems	Creative Commons - Share Alike	en
IBITR422-20	IBITR422-20	INV05963	INV05963	BOLD:AAM4103	DNA Barcode	Universidade de Santiago de Compostela	Arthropoda	Insecta	Trichoptera	Limnephilidae	Annitella	Annitella esparraguera	Luis Martin										2013-10-22	M. Gonzalez, J. Martinez, L. Martin	Spain	Castilla-La Mancha	Sierra Calar del Mundo, Nacimiento del Rio Mundo. Calar del Mundo	38.4544	-2.4378					1073	1073		Adult	M	Leg	Barcode of Life Datasystems	Creative Commons - Share Alike	en
IBITR432-20	IBITR432-20	INV06149	INV06149	BOLD:AAD1893	DNA Barcode	Research Center in Biodiversity and Genetic Resources	Arthropoda	Insecta	Trichoptera	Hydropsychidae	Cheumatopsyche	Cheumatopsyche lepida	Luis Martin												Portugal												Adult	M	Leg	Barcode of Life Datasystems	Creative Commons - Share Alike	en
IBITR001-16	IBITR001-16	INV02950	INV02950	BOLD:AAD8965	DNA Barcode	Research Center in Biodiversity and Genetic Resources	Arthropoda	Insecta	Trichoptera	Leptoceridae	Ceraclea	Ceraclea sobradieli											2016-06-03	R. Andrade, S. Ferreira	Portugal	Braganca	Norte, Freixiosa	41.4248	-6.30841		GPS			600	600		Adult	M	Leg	Barcode of Life Datasystems	Creative Commons - Share Alike	en
IBITR003-16	IBITR003-16	INV00010	INV00010	BOLD:AAB4052	DNA Barcode	Universidade de Santiago de Compostela	Arthropoda	Insecta	Trichoptera	Lepidostomatidae	Lepidostoma	Lepidostoma hirtum	Jesus Martinez										2012-06-06	M. Gonzalez, J. Martinez	Spain	Galicia	A Coruna, Capilla de San Paio, Serra de Outes	42.8855	-8.94358					134	134		Adult	M	Leg	Barcode of Life Datasystems	Creative Commons - Share Alike	en
IBITR008-16	IBITR008-16	INV00021	INV00021	BOLD:AAB5626	DNA Barcode	Universidade de Santiago de Compostela	Arthropoda	Insecta	Trichoptera	Odontoceridae	Odontocerum	Odontocerum albicorne	Jesus Martinez								Net		2011-07-28	J. Martinez	Spain	Galicia	Lugo, Paderne	42.6605	-7.19864					895	895		Adult	M	Leg	Barcode of Life Datasystems	Creative Commons - Share Alike	en
IBITR013-20	IBITR013-20	INV00020	INV00020	BOLD:AAB5626	DNA Barcode	Universidade de Santiago de Compostela	Arthropoda	Insecta	Trichoptera	Odontoceridae	Odontocerum	Odontocerum albicorne	Jesus Martinez										2011-07-28	J. Martinez	Spain	Galicia	Lugo, Folgoso do Courel, Paderne	42.6605	-7.1986					895	895		Adult	M	Leg	Barcode of Life Datasystems	Creative Commons - Share Alike	en
IBITR022-20	IBITR022-20	INV00053	INV00053	BOLD:AAI0810	DNA Barcode	Universidade de Santiago de Compostela	Arthropoda	Insecta	Trichoptera	Sericostomatidae	Schizopelex	Schizopelex festiva	Jesus Martinez										2012-06-05	M. Gonzalez, J. Martinez	Spain	Galicia	Pontevedra, Bandeira, Bandeira	42.7298	-8.3039					340	340		Adult	M	Leg	Barcode of Life Datasystems	Creative Commons - Share Alike	en
IBITR029-20	IBITR029-20	INV00327	INV00327	BOLD:AEC6981	DNA Barcode	Research Center in Biodiversity and Genetic Resources	Arthropoda	Insecta	Trichoptera	Goeridae	Larcasia	Larcasia partita	Jesus Martinez										2015-04-27	J. M. Grosso-Silva	Portugal	Braganca	Braganca, Rio Azibo, proximo de Bragada	41.6291	-6.8606					751	751		Adult	M	Leg	Barcode of Life Datasystems	Creative Commons - Share Alike	en
IBITR030-20	IBITR030-20	INV00329	INV00329	BOLD:AEC6981	DNA Barcode	Research Center in Biodiversity and Genetic Resources	Arthropoda	Insecta	Trichoptera	Goeridae	Larcasia	Larcasia partita	Jesus Martinez										2015-04-27	J. M. Grosso-Silva	Portugal	Braganca	Braganca, Rio Azibo, proximo de Bragada	41.6291	-6.8606					751	751		Adult	F	Leg	Barcode of Life Datasystems	Creative Commons - Share Alike	en
IBITR040-20	IBITR040-20	INV00425	INV00425	BOLD:AAO1593	DNA Barcode	Research Center in Biodiversity and Genetic Resources	Arthropoda	Insecta	Trichoptera	Philopotamidae	Chimarra	Chimarra marginata	Jesus Martinez										2015-04-28	J. M. Grosso-Silva	Portugal	Braganca	Vimioso, Rio Macas, junto ao Moinho do Sobreiral	41.6232	-6.5559					476	476		Adult	M	Leg	Barcode of Life Datasystems	Creative Commons - Share Alike	en
IBITR048-20	IBITR048-20	INV00458	INV00458	BOLD:AEC7364	DNA Barcode	Research Center in Biodiversity and Genetic Resources	Arthropoda	Insecta	Trichoptera	Philopotamidae	Philopotamus	Philopotamus variegatus	Jesus Martinez										2015-04-29	J. M. Grosso-Silva	Portugal	Braganca	Braganca, Rio Calabor, junto a foz do seu afluente ribeiro d	41.9323	-6.7211					730	730		Adult	M	Leg	Barcode of Life Datasystems	Creative Commons - Share Alike	en
IBITR059-20	IBITR059-20	INV00485	INV00485	BOLD:AAC4581	DNA Barcode	Research Center in Biodiversity and Genetic Resources	Arthropoda	Insecta	Trichoptera	Psychomyiidae	Lype	Lype phaeopa	Jesus Martinez										2015-04-30	J. M. Grosso-Silva	Portugal	Braganca	Braganca, Rio Macas, junto ao Moinho da Refega	41.7751	-6.5573					566	566		Adult	M	Leg	Barcode of Life Datasystems	Creative Commons - Share Alike	en
IBITR068-20	IBITR068-20	INV00549	INV00549	BOLD:ACB2223	DNA Barcode	Research Center in Biodiversity and Genetic Resources	Arthropoda	Insecta	Trichoptera	Leptoceridae	Setodes	Setodes argentipunctellus	Jesus Martinez										2015-06-17	J. M. Grosso-Silva	Portugal	Braganca	Mogadouro, Margem esquerda do rio Sabor (albufeira), a leste	41.2879	-6.8739					193	193		Adult	F	Leg	Barcode of Life Datasystems	Creative Commons - Share Alike	en
IBITR069-20	IBITR069-20	INV00561	INV00561	BOLD:AEC7586	DNA Barcode	Research Center in Biodiversity and Genetic Resources	Arthropoda	Insecta	Trichoptera	Hydropsychidae	Hydropsyche	Hydropsyche lobata	Jesus Martinez										2015-06-17	J. M. Grosso-Silva	Portugal	Braganca	Mogadouro, Margem esquerda do rio Sabor (albufeira), a leste	41.2879	-6.8739					193	193		Adult	F	Leg	Barcode of Life Datasystems	Creative Commons - Share Alike	en
IBITR081-20	IBITR081-20	INV01300	INV01300	BOLD:AAC4985	DNA Barcode	Research Center in Biodiversity and Genetic Resources	Arthropoda	Insecta	Trichoptera	Limnephilidae	Micropterna	Micropterna sequax	Luis Martin										2016-08-25	Sonia Ferreira, Martin Corley, Ana Rita Goncalves	Portugal	Castelo Branco	Covilha, Proximo de Penhas da Saude	40.3145	-7.5582					1557	1557		Adult	F	Leg	Barcode of Life Datasystems	Creative Commons - Share Alike	en
IBITR083-20	IBITR083-20	INV01836	F7	BOLD:AAF7718	DNA Barcode	Research Center in Biodiversity and Genetic Resources	Arthropoda	Insecta	Trichoptera	Limnephilidae	Halesus	Halesus radiatus	Luis Martin										2015-10-03	Martin Corley, Rui Andrade, Ana Rita Goncalves	Portugal	Braganca	Braganca, Carragosa	41.9052	-6.7757					850	850		Adult	M	Leg	Barcode of Life Datasystems	Creative Commons - Share Alike	en
IBITR086-20	IBITR086-20	INV02246	INV02246	BOLD:AEC7060	DNA Barcode	Research Center in Biodiversity and Genetic Resources	Arthropoda	Insecta	Trichoptera	Limnephilidae	Allogamus	Allogamus laureatus	Luis Martin										2016-08-26	Sonia Ferreira, Martin Corley, Ana Rita Goncalves	Portugal	Guarda	Seia, Central Hidroelectrica da Ponte de Jugais	40.3846	-7.7049					570	570		Adult	M	Leg	Barcode of Life Datasystems	Creative Commons - Share Alike	en
IBITR092-20	IBITR092-20	INV02461	12-J9: G-43	BOLD:AAO1593	DNA Barcode	Research Center in Biodiversity and Genetic Resources	Arthropoda	Insecta	Trichoptera	Philopotamidae	Chimarra	Chimarra marginata	Jesus Martinez										2015-06-22	Lorenzo Quaglietta	Portugal	Braganca	Braganca, Braganca	41.8328	-6.7475					572	572		Adult	F	Leg	Barcode of Life Datasystems	Creative Commons - Share Alike	en
IBITR093-20	IBITR093-20	INV02462	20-E9: G-433	BOLD:AAO2353	DNA Barcode	Research Center in Biodiversity and Genetic Resources	Arthropoda	Insecta	Trichoptera	Limnephilidae	Allogamus	Allogamus ligonifer	Jesus Martinez										2015-10-09	Lorenzo Quaglietta	Portugal	Braganca	Vinhais, Quiras	41.9515	-7.1824					570	570		Adult	M	Leg	Barcode of Life Datasystems	Creative Commons - Share Alike	en
IBITR109-20	IBITR109-20	INV02609	INV02609	BOLD:AAA4844	DNA Barcode	Research Center in Biodiversity and Genetic Resources	Arthropoda	Insecta	Trichoptera	Limnephilidae	Limnephilus	Limnephilus bipunctatus	Luis Martin										2017-07-24	Luis Martin, Sonia Ferreira, Martin Corley	Portugal	Guarda	Manteigas, Sao Pedro	40.3239	-7.5761					1508	1508		Adult	M	Leg	Barcode of Life Datasystems	Creative Commons - Share Alike	en
IBITR114-20	IBITR114-20	INV02748	INV02748	BOLD:AAJ7690	DNA Barcode	Research Center in Biodiversity and Genetic Resources	Arthropoda	Insecta	Trichoptera	Sericostomatidae	Sericostoma	Sericostoma pyrenaicum	Luis Martin										2017-07-18	Sonia Ferreira, Martin Corley	Portugal	Braganca	Braganca, Franca	41.9052	-6.7757					850	850		Adult	F	Leg	Barcode of Life Datasystems	Creative Commons - Share Alike	en
IBITR115-20	IBITR115-20	INV02749	INV02749	BOLD:AAO1607	DNA Barcode	Research Center in Biodiversity and Genetic Resources	Arthropoda	Insecta	Trichoptera	Psychomyiidae	Psychomyia	Psychomyia pusilla	Luis Martin										2017-07-18	Sonia Ferreira, Martin Corley	Portugal	Braganca	Braganca, Franca	41.9052	-6.7757					850	850		Adult	M	Leg	Barcode of Life Datasystems	Creative Commons - Share Alike	en
IBITR119-20	IBITR119-20	INV02900	INV02900	BOLD:AED0879	DNA Barcode	Research Center in Biodiversity and Genetic Resources	Arthropoda	Insecta	Trichoptera	Limnephilidae	Stenophylax	Stenophylax mucronatus	Jesus Martinez										2016-06-01	Sonia Ferreira, Martin Corley, Rui Andrade	Portugal	Braganca	Alfandega da Fe, Sambade	41.4219	-7.0035					987	987		Adult	F	Leg	Barcode of Life Datasystems	Creative Commons - Share Alike	en
IBITR125-20	IBITR125-20	INV02927	INV02927	BOLD:AAE7232	DNA Barcode	Research Center in Biodiversity and Genetic Resources	Arthropoda	Insecta	Trichoptera	Hydroptilidae	Agraylea	Agraylea sexmaculata	Jesus Martinez										2016-06-02	Sonia Ferreira, Martin Corley, Rui Andrade	Portugal	Braganca	Alfandega da Fe, Quinta do Zacarias	41.3441	-6.9204					256	256		Adult	M	Leg	Barcode of Life Datasystems	Creative Commons - Share Alike	en
IBITR133-20	IBITR133-20	INV02964	INV02964	BOLD:AED0879	DNA Barcode	Research Center in Biodiversity and Genetic Resources	Arthropoda	Insecta	Trichoptera	Limnephilidae	Stenophylax	Stenophylax mucronatus	Jesus Martinez										2016-06-05	Sonia Ferreira, Martin Corley, Rui Andrade	Portugal	Braganca	Braganca, Franca	41.9052	-6.7757					850	850		Adult	F	Leg	Barcode of Life Datasystems	Creative Commons - Share Alike	en
IBITR181-20	IBITR181-20	INV04291	INV04291	BOLD:AEC8551	DNA Barcode	Universidade de Santiago de Compostela	Arthropoda	Insecta	Trichoptera	Sericostomatidae	Sericostoma	Sericostoma pyrenaicum	Luis Martin										2015-07-04	M. Gonzalez, J. Martinez, L. Martin	Spain	La Rioja	Viniegra de Abajo, Venta de Viniegra. Puente Riguelo. Barranco Riguel	42.1774	-2.8854					864	864		Adult	M	Leg	Barcode of Life Datasystems	Creative Commons - Share Alike	en
IBITR185-20	IBITR185-20	INV04417	INV04417	BOLD:AAM0001	DNA Barcode	Research Center in Biodiversity and Genetic Resources	Arthropoda	Insecta	Trichoptera	Polycentropodidae	Polycentropus	Polycentropus telifer	Luis Martin										2017-03-24	Sonia Ferreira, Martin Corley	Portugal	Porto	Valongo, Vale de Couce	41.1569	-8.4839					42	42		Adult	M	Leg	Barcode of Life Datasystems	Creative Commons - Share Alike	en
IBITR190-20	IBITR190-20	INV04503	INV04503	BOLD:AAO1831	DNA Barcode	Research Center in Biodiversity and Genetic Resources	Arthropoda	Insecta	Trichoptera	Hydropsychidae	Hydropsyche	Hydropsyche bulbifera	Luis Martin										2017-03-30	Sonia Ferreira, Martin Corley, Vanessa Mata	Portugal	Castelo Branco	Idanha-a-Nova, Segura	39.8212	-6.9737					189	189		Adult	M	Leg	Barcode of Life Datasystems	Creative Commons - Share Alike	en
IBITR202-20	IBITR202-20	INV04579	INV04579	BOLD:AAB4052	DNA Barcode	Research Center in Biodiversity and Genetic Resources	Arthropoda	Insecta	Trichoptera	Lepidostomatidae	Lepidostoma	Lepidostoma hirtum	Luis Martin										2017-03-31	Sonia Ferreira, Martin Corley, Vanessa Mata	Portugal	Braganca	Figueira de Castelo Rodrigo, Ribeira do Mosteiro	41.0571	-6.9063					206	206		Adult	M	Leg	Barcode of Life Datasystems	Creative Commons - Share Alike	en
IBITR208-20	IBITR208-20	INV04672	INV04672	BOLD:AAG5761	DNA Barcode	Research Center in Biodiversity and Genetic Resources	Arthropoda	Insecta	Trichoptera	Limnephilidae	Mesophylax	Mesophylax aspersus	Luis Martin										2017-04-01	Sonia Ferreira, Martin Corley, Vanessa Mata	Portugal	Braganca	Vimioso, Margem direita do rio Angueira, a sudoeste do Cast	41.4549	-6.5936					353	353		Adult	F	Leg	Barcode of Life Datasystems	Creative Commons - Share Alike	en
IBITR210-20	IBITR210-20	INV04678	INV04678	BOLD:AAD5575	DNA Barcode	Universidade de Santiago de Compostela	Arthropoda	Insecta	Trichoptera	Rhyacophilidae	Rhyacophila	Rhyacophila adjuncta	Luis Martin										2006-10-05	M. Gonzalez, J. Martinez	Spain	Galicia	Ourense, Sierra Invernadeiro, Cortellos da Ribeira Pequena. Seixo Blanco	42.1172	-7.3454					998	998		Adult	M	Leg	Barcode of Life Datasystems	Creative Commons - Share Alike	en
IBITR216-20	IBITR216-20	INV04685	INV04685	BOLD:AAJ3548	DNA Barcode	Universidade de Santiago de Compostela	Arthropoda	Insecta	Trichoptera	Rhyacophilidae	Rhyacophila	Rhyacophila occidentalis	Luis Martin										2007-09-09	M. Gonzalez, J. Martinez	Spain	Galicia	Lugo, Sierra Courel, Esperante Camping	42.6426	-7.1363					594	594		Adult	M	Leg	Barcode of Life Datasystems	Creative Commons - Share Alike	en
IBITR222-20	IBITR222-20	INV04691	INV04691	BOLD:AAL2306	DNA Barcode	Universidade de Santiago de Compostela	Arthropoda	Insecta	Trichoptera	Ptilocolepidae	Ptilocolepus	Ptilocolepus extensus	Luis Martin										2009-06-03	L. Martin	Spain	Galicia	Pontevedra, Sierra Lousado, Ponte Chequeda	42.0296	-8.8018					385	385		Adult	M	Leg	Barcode of Life Datasystems	Creative Commons - Share Alike	en
IBITR223-20	IBITR223-20	INV04694	INV04694	BOLD:AEC7824	DNA Barcode	Universidade de Santiago de Compostela	Arthropoda	Insecta	Trichoptera	Philopotamidae	Philopotamus	Philopotamus montanus caurelensis	Luis Martin										2007-09-09	M. Gonzalez, J. Martinez	Spain	Galicia	Lugo, Sierra Courel, Esperante Camping	42.6426	-7.1363					594	594		Adult	M	Leg	Barcode of Life Datasystems	Creative Commons - Share Alike	en
IBITR239-20	IBITR239-20	INV04714	INV04714	BOLD:AAL9978	DNA Barcode	Universidade de Santiago de Compostela	Arthropoda	Insecta	Trichoptera	Psychomyiidae	Tinodes	Tinodes foedellus	Luis Martin										2009-06-03	L. Martin	Spain	Galicia	Pontevedra, Sierra Lousado, Ponte Chequeda	42.0296	-8.8018					385	385		Adult	M	Leg	Barcode of Life Datasystems	Creative Commons - Share Alike	en
IBITR249-20	IBITR249-20	INV04724	INV04724	BOLD:AAB9587	DNA Barcode	Universidade de Santiago de Compostela	Arthropoda	Insecta	Trichoptera	Hydropsychidae	Hydropsyche	Hydropsyche siltalai	Luis Martin										2007-09-09	M. Gonzalez, J. Martinez	Spain	Galicia	Lugo, Sierra Courel, Esperante Camping	42.6426	-7.1363					594	594		Adult	M	Leg	Barcode of Life Datasystems	Creative Commons - Share Alike	en
IBITR270-20	IBITR270-20	INV04756	INV04756	BOLD:AEC8427	DNA Barcode	Universidade de Santiago de Compostela	Arthropoda	Insecta	Trichoptera	Rhyacophilidae	Rhyacophila	Rhyacophila terpsichore	Luis Martin										2008-08-21	J. Martinez, L. Martin	Spain	Galicia	Ourense, Sierra Invernadeiro, Cortellos da Ribeira Grande. Puente del camino	42.1292	-7.3435					912	912		Adult	M	Leg	Barcode of Life Datasystems	Creative Commons - Share Alike	en
IBITR274-20	IBITR274-20	INV04762	INV04762	BOLD:AEM2297	DNA Barcode	Universidade de Santiago de Compostela	Arthropoda	Insecta	Trichoptera	Glossosomatidae	Agapetus	Agapetus nimbulus	Luis Martin										2009-06-19	M. Gonzalez, J. Martinez, L. Martin	Spain	Castilla-La Mancha	Albacete, Sierra de los Molares, Fuente de la Plata Carretera Riopar-Molinicos, CM-	38.4881	-2.3231					949	949		Adult	M	Leg	Barcode of Life Datasystems	Creative Commons - Share Alike	en
IBITR280-20	IBITR280-20	INV04775	INV04775	BOLD:AAK7667	DNA Barcode	Universidade de Santiago de Compostela	Arthropoda	Insecta	Trichoptera	Psychomyiidae	Metalype	Metalype fragilis	Luis Martin										2009-06-20	M. Gonzalez, J. Martinez, L. Martin	Spain	Castilla-La Mancha	Albacete, Sierra de los Molares, Rio Tus. Carretera A-12 direccion Boche-Banos de T	38.3675	-2.4042					778	778		Adult	M	Leg	Barcode of Life Datasystems	Creative Commons - Share Alike	en
IBITR282-20	IBITR282-20	INV04777	INV04777	BOLD:AAB9068	DNA Barcode	Universidade de Santiago de Compostela	Arthropoda	Insecta	Trichoptera	Psychomyiidae	Tinodes	Tinodes waeneri	Luis Martin										2007-06-15	M. Gonzalez, J. Martinez	Spain	Andalusia	Cordoba, Parque Natural Fuentes Carrionas y Fuente Cobre, Cerro de la Fuente de Bernardo. Villaviciosa de Co	37.9669	-4.9864					323	323		Adult	M	Leg	Barcode of Life Datasystems	Creative Commons - Share Alike	en
IBITR287-20	IBITR287-20	INV04782	INV04782	BOLD:AAO1831	DNA Barcode	Universidade de Santiago de Compostela	Arthropoda	Insecta	Trichoptera	Hydropsychidae	Hydropsyche	Hydropsyche bulbifera	Luis Martin										2007-06-15	M. Gonzalez, J. Martinez	Spain	Andalusia	Cordoba, Villaviciosa de Cordoba, Cerro de la Fuente de Bernardo. Villaviciosa de Co	37.9669	-4.9864					323	323		Adult	M	Leg	Barcode of Life Datasystems	Creative Commons - Share Alike	en
IBITR304-20	IBITR304-20	INV04800	INV04800	BOLD:AEC9666	DNA Barcode	Universidade de Santiago de Compostela	Arthropoda	Insecta	Trichoptera	Sericostomatidae	Sericostoma	Sericostoma vittatum	Luis Martin										2009-06-17	M. Gonzalez, J. Martinez, L. Martin	Spain	Castilla-La Mancha	Albacete, Sierra Sierra de Alcaraz, Puerto de las Crucetas. Carretera CM-412, Km 187	38.5319	-2.5122					1161	1161		Adult	M	Leg	Barcode of Life Datasystems	Creative Commons - Share Alike	en
IBITR305-20	IBITR305-20	INV04801	INV04801	BOLD:AAJ7690	DNA Barcode	Universidade de Santiago de Compostela	Arthropoda	Insecta	Trichoptera	Sericostomatidae	Sericostoma	Sericostoma vittatum	Luis Martin										2008-07-18	M. Gonzalez, J. Martinez, L. Martin	Spain	Castilla y Leon	Palencia, Parque Natural Fuentes Carrionas y Fuente Cobre, Alto de la Varga, carretera P-210 km 17.5	42.9094	-4.6444					1435	1435		Adult	M	Leg	Barcode of Life Datasystems	Creative Commons - Share Alike	en
IBITR350-20	IBITR350-20	INV05490	INV05490	BOLD:AAO1607	DNA Barcode	Research Center in Biodiversity and Genetic Resources	Arthropoda	Insecta	Trichoptera	Psychomyiidae	Psychomyia	Psychomyia pusilla	Luis Martin										2017-07-25	Sonia Ferreira, Martin Corley, L. Martin	Portugal	Guarda	Manteigas, Albarcas	40.3566	-7.5587								Adult	M	Leg	Barcode of Life Datasystems	Creative Commons - Share Alike	en
IBITR364-20	IBITR364-20	INV05507	INV05507		DNA Barcode	Research Center in Biodiversity and Genetic Resources	Arthropoda	Insecta	Trichoptera	Rhyacophilidae	Rhyacophila	Rhyacophila intermedia	Luis Martin										2017-07-24	Sonia Ferreira, Martin Corley, L. Martin	Portugal		Guarda, Seia, Central Hidroelectrica da Ponte de Jugais	40.3846	-7.7049								Adult	M	Leg	Barcode of Life Datasystems	Creative Commons - Share Alike	en
IBITR373-20	IBITR373-20	INV05795	INV05795	BOLD:AAC4103	DNA Barcode	Universidade de Santiago de Compostela	Arthropoda	Insecta	Trichoptera	Rhyacophilidae	Rhyacophila	Rhyacophila dorsalis	Jesus Martinez										2016-07-04	M. Gonzalez, J. Martinez, L. Martin	Spain	Aragon	Teruel, El Maestrazgo, Pitarque	40.6575	-0.5808					926	926		Adult	M	Leg	Barcode of Life Datasystems	Creative Commons - Share Alike	en
IBITR393-20	IBITR393-20	INV05817	INV05817	BOLD:AAJ7120	DNA Barcode	Universidade de Santiago de Compostela	Arthropoda	Insecta	Trichoptera	Glossosomatidae	Agapetus	Agapetus fuscipes	Jesus Martinez										2016-07-02	M. Gonzalez, J. Martinez, L. Martin	Spain	Aragon	Teruel, Riodeva, Amanaderos, Barranco de los Amanaderos, Camarena d	40.1006	-1.1033					1330	1330		Adult	M	Leg	Barcode of Life Datasystems	Creative Commons - Share Alike	en
IBITR398-20	IBITR398-20	INV05825	INV05825	BOLD:ABA7173	DNA Barcode	Universidade de Santiago de Compostela	Arthropoda	Insecta	Trichoptera	Glossosomatidae	Catagapetus	Catagapetus maclachlani	Luis Martin										2015-07-04	M. Gonzalez, J. Martinez, L. Martin	Spain	La Rioja	Viniegra de Abajo, Venta de Viniegra. Puente Riguelo. Barranco Riguel	42.1772	-2.8853					864	864		Adult	M	Leg	Barcode of Life Datasystems	Creative Commons - Share Alike	en
IBITR399-20	IBITR399-20	INV05826	INV05826	BOLD:ABA7173	DNA Barcode	Universidade de Santiago de Compostela	Arthropoda	Insecta	Trichoptera	Glossosomatidae	Catagapetus	Catagapetus maclachlani	Luis Martin										2015-07-04	M. Gonzalez, J. Martinez, L. Martin	Spain	La Rioja	Viniegra de Abajo, Venta de Viniegra. Puente Riguelo. Barranco Riguel	42.1772	-2.8853					864	864		Adult	M	Leg	Barcode of Life Datasystems	Creative Commons - Share Alike	en
IBITR401-20	IBITR401-20	INV05831	INV05831	BOLD:AAM0930	DNA Barcode	Universidade de Santiago de Compostela	Arthropoda	Insecta	Trichoptera	Glossosomatidae	Glossosoma	Glossosoma privatum	Jesus Martinez										2015-07-02	M. Gonzalez, J. Martinez, L. Martin	Spain	La Rioja	Ezcaray, Posadas, Monte Guirindola	42.2231	-3.0422					1064	1064		Adult	M	Leg	Barcode of Life Datasystems	Creative Commons - Share Alike	en
IBITR403-20	IBITR403-20	INV05835	INV05835	BOLD:AAO1569	DNA Barcode	Universidade de Santiago de Compostela	Arthropoda	Insecta	Trichoptera	Philopotamidae	Philopotamus	Philopotamus perversus	Luis Martin										2012-08-22	J. Martinez, L. Martin	Spain	Galicia	Ourense, Sierra Invernadeiro, Cortellos da Ribeira Grande	42.1325	-7.3175					945	945		Adult	M	Leg	Barcode of Life Datasystems	Creative Commons - Share Alike	en
IBITR404-20	IBITR404-20	INV05836	INV05836	BOLD:AAO2217	DNA Barcode	Universidade de Santiago de Compostela	Arthropoda	Insecta	Trichoptera	Philopotamidae	Wormaldia	Wormaldia lusitanica	Luis Martin										2012-07-31	L. Martin	Spain	Galicia	Pontevedra, Lousado, Puente de Cemento	42.0075	-8.8028					232	232		Adult	M	Leg	Barcode of Life Datasystems	Creative Commons - Share Alike	en
IBITR405-20	IBITR405-20	INV05837	INV05837	BOLD:AED0699	DNA Barcode	Universidade de Santiago de Compostela	Arthropoda	Insecta	Trichoptera	Philopotamidae	Wormaldia	Wormaldia occipitalis	Luis Martin										2016-10-14	M. Gonzalez, J. Martinez, L. Martin	Spain	Aragon	Teruel, Sierra de Gudar, Paraiso Alto	40.0125	-0.8739					1142	1142		Adult	M	Leg	Barcode of Life Datasystems	Creative Commons - Share Alike	en
IBITR406-20	IBITR406-20	INV05838	INV05838	BOLD:AED0699	DNA Barcode	Universidade de Santiago de Compostela	Arthropoda	Insecta	Trichoptera	Philopotamidae	Wormaldia	Wormaldia occipitalis	Luis Martin										2016-10-14	M. Gonzalez, J. Martinez, L. Martin	Spain	Aragon	Teruel, Sierra de Gudar, Paraiso Alto	40.0125	-0.8739					1142	1142		Adult	M	Leg	Barcode of Life Datasystems	Creative Commons - Share Alike	en
IBITR420-20	IBITR420-20	INV05960	INV05960	BOLD:AAB9587	DNA Barcode	Universidade de Santiago de Compostela	Arthropoda	Insecta	Trichoptera	Hydropsychidae	Hydropsyche	Hydropsyche ambigua	Luis Martin										2015-07-06	M. Gonzalez, J. Martinez, L. Martin	Spain	La Rioja	Parque Natural Sierra de Cebollera, Camino a Puente Ra	42.045	-2.6864					1296	1296		Adult	M	Leg	Barcode of Life Datasystems	Creative Commons - Share Alike	en
IBITR438-20	IBITR438-20	INV06593	P4	BOLD:AAI7978	DNA Barcode	Research Center in Biodiversity and Genetic Resources	Arthropoda	Insecta	Trichoptera	Leptoceridae	Athripsodes	Athripsodes alentexanus	Luis Martin										2018-05-13	Sonia Ferreira, Martin Corley, Daniel Oliveira	Portugal	Castelo Branco	Idanha-a-Nova, Segura	39.8212	-6.9737								Adult	M	Leg	Barcode of Life Datasystems	Creative Commons - Share Alike	en
