# Supplementary material for: The InBIO barcoding initiative database: DNA barcodes of Iberian Trichoptera, documenting biodiversity for freshwater biomonitoring in a Mediterranean hotspot
Source: Biodivers Data J. 2023 Jan 19;11:e97484. doi: 10.3897/BDJ.11.e97484 (PMC10848855; doi:10.3897/BDJ.11.e97484)
Supplement: Supplementary material 2 — IBI-Trichoptera 01 library - DNA sequences [file bdj-11-e97484-s002.fas]

>IBITR006-16|Adicella reducta|COI-5P|Pending (#8521)
AACACTATATTTTATTTTTGGAATATGAGCCGGACTATTGGGAACTTCCCTAAGTGTTTTAATTCGAACTGAACTAGGTATAACAGGAGCTTTTATCAAAAATGATCAAATTTACAATGTCCTTGTAACTGCCCACGCATTTATTATAATTTTTTTTATAGTAATACCGATTATAATTGGAGGATTTGGAAATTGATTAGTACCTTTAATATTATCAGCTCCAGATATAGCATTTCCTCGAATAAATAACATAAGATTTTGATTACTACCTCCTTCTTTAAATTTTTTACTTCTTAGAAGAATTGTAGAAAGAGGAACTGGAACTGGTTGAACAGTTTATCCCCCCTTGGCTAGGAATATTGGACATTTAGGAAGTTCTGTTGATTTATCAATTTTTTCTCTTCATATAGCTGGAATTTCTTCTATTCTTGGAGCAATTAATTTTATTACTACTTGTATAAGAATAAAACCTAAAAGGATATTATTAGATCAAATACCCCTATTCGTTTGATCTGTTTTAATTACTGCTATTTTACTTCTTCTTTCATTACCAGTGCTTGCAGGAGCAATTACTATATTATTAACTGATCGAAACTTAAACACTTCTTTTTTTGACCCTGCTGGAGGAGGAGACCCTATTTTATATCAACATTTATTT
>IBITR011-16|Thremma gallicum|COI-5P|Pending (#8521)
AACTATCTATTTTATTTTTGGTATTTGAGCTGGAATAGTTGGGACATCATTAAGAATAATTATTCGAACTGAATTAAGAACTACTAATTCATTAATTATAAATGATCAAATTTATAATGTTTTAGTAACAGCTCATGCTTTTATTATAATTTTTTTTATAGTTATACCTATTATAATTGGAGGCTTCGGAAATTGATTAGTTCCATTAATAATTGGAGCTCCTGATATAGCTTTTCCACGTATAAATAATATAAGATTTTGATTATTACCTCCATCATTAAATTTATTAATTCTTAGATCATTTATTGAAAGAGGAACAGGAACAGGATGAACAGTTTATCCCCCTCTTTCCAGAAATTTAGCTCATTCAGGAAGATCAGTAGATATTTCAATTTTTTCTTTACATTTAGCAGGAATTTCTTCAATTTTAGGAACTATTAATTTTATTTCAACAGTATTAAATATACGAAATAAATTAATTTACCTAGATCGTATACCTTTATTTGTATGATCAGTAGCTATTACAGCTCTTCTTTTACTACTCTCTTTACCTGTTTTAGCTGGAGCTATTACAATATTACTAACAGATCGAAACTTAAATACATCATTTTTTGATCCCTCAGGAGGGGGAGACCCTATTTTATACCAACATTTATTT
>IBITR015-20|Philopotamus perversus|COI-5P|Pending (#8521)
TACATTATATTTTATTTTTGGAATTTGAGCTAGAATACTAGGCCTTTCCTTAAGTTTATTAATTCGTGTTGAATTAAGAACCCCAGGATCACTATTTGAAAATGATCAAATTTTTAACTCAATTGTTACAGCTCATGCATTCATTATAATTTTTTTTATAGTTATACCTATTATAATTGGGGGGTTTGGAAATTGACTAGTACCTTTAATATTAGGAGCCCCCGATATAGCATTCCCACGAATAAATAATATAAGATTTTGATTTCTCCCACCTTCTTTATTTTTTTTAATTTTTGGAATATTAATAGATAACGGGGCAGGTACTGGGTGAACAGTTTACCCCCCCTTATCTGCAAATATTTCCCATATAGGAAAGGCTGTAGATTTAACTATTTTTTCTCTCCATATAGCAGGAATTTCATCTATTTTAGGGGCTATTAATTTTATTACTACTATTATTAACATACGGTGTACTTATATAACTATAGATCGTATACCTCTATTTGTTTGATCAGTTTTTATTACAGCTATTTTACTCCTTTTATCATTACCCGTATTAGCAGGAGCTATTACTATATTATTAACAGATCGAAATATTAATACTTCATTCTTTGACCCAGCTGGGGGAGGTGATCCAATTTTATATCAACATTTATTT
>IBITR020-20|Rhyacophila obelix|COI-5P|Pending (#8521)
TACATTATATTTTATTTTCGGAATTTGAGCTGGAATAGTGGGATCATCACTAAGATTAATTATTCGTAATGAACTTAGAATGCCTGGATCTCTGATTGGAAGAGATCAATTATATAACGTAATTGTAACAGCTCATGCTTTTGTTATAATTTTTTTTATAGTTATACCTATTATAATTGGAGGATTCGGTAATTGATTAGTCCCATTAATATTAGGAGCCCCAGACATAGCTTTCCCACGAATAAATAATATAAGATTTTGACTTCTTCCCCCTTCAATTTCTTTACTAACTATAAGAAGAATTGTGGAAAATGGGGCAGGTACAGGTTGAACTGTTTATCCTCCTTTATCATCTAATATTGGTCATACAGGAAATTCAGTAGATATCACTATTTTTTCTCTTCATCTTGCTGGGATCTCTTCAATTTTAGGCGCAATTAACTTTATCACTACCGTAATCAATATACGATCAAAAGGAATAACTTTAGATCAAATACCTTTATTTGTTTGATCTGTAGTCATTACAGCTATCCTACTTCTTTTATCTCTACCAGTACTAGCTGGGGCCATTACTATATTATTAACTGACCGAAACTTAAATACATCTTTTTTTGATCCCGCAGGAGGAGGAGATCCTATTCTTTACCAACATCTATTT
>IBITR028-20|Allogamus ligonifer|COI-5P|Pending (#8521)
AACTATTTATTTCATTTTTGGGATTTGAGCCGGAATAATCGGCACTTCTCTAAGAATAATTATTCGAACAGAATTAGGCACAACCGATTCTTTAATTAAAAATGATCAAATTTATAATGTTTTAGTTACAGCTCATGCCTTTATTATAATTTTCTTTATAGTAATGCCCATTATAATTGGTGGATTTGGCAATTGATTAGTCCCCCTAATAATTGGAGCCCCCGATATAGCCTTCCCCCGAATAAACAATATAAGATTTTGGCTACTTCCCCCCTCCCTTAATCTTCTCTTAATTAGAGCTTTAGTAGAAAGAGGGACAGGTACAGGATGAACTGTTTATCCCCCTCTATCAAGAAATCTAGCTCATGCAGGAAGATCAGTTGATATCTCAATTTTTTCTCTTCACTTAGCGGGAATCTCATCAATTTTAGGAGCTATCAATTTTATTTCTACTACATTAAATATACGAAATAATTTAATAACTCTAGACCGAATTCCCCTATTTGTATGATCTGTAGCTATTACAGCCCTTCTTCTTCTTCTCTCTCTACCAGTTTTAGCCGGAGCTATCACGATACTCCTCACTGACCGCAATTTAAACACCTCTTTTTTTGACCCCTCAGGGGGGGGAGACCCCATTCTCTATCAACATTTATTT
>IBITR031-20|Rhyacophila adjuncta|COI-5P|Pending (#8521)
AACTTTATACTTTATTTTTGGAATTTGAGCTGGTATAGTAGGCTCTTCTTTAAGTTTAATTATTCGAACTGAACTTGGAATACCGGGATCATTGATTGGAAATGATCAAATTTACAATGTAATTGTAACAGCACATGCGTTTGTTATAATTTTTTTTATAGTTATACCAATTATAATCGGAGGATTTGGAAATTGATTAGTTCCATTAATATTAGGGGCCCCAGATATAGCATTTCCACGAATAAATAATATAAGATTCTGACTTCTCCCACCTTCTCTTACTTTACTTACAATAAGAATAATTGTTGAAAATGGAGCAGGAACTGGGTGAACAGTATATCCCCCTTTATCTTCAAATATTGGCCATAATGGAAGATCTGTAGATTTAACAATTTTTTCTTTACATTTAGCAGGAGTATCATCAATTTTAGGAGCAATTAATTTCATTACAACAGTAATTAATATACGATCTAAGGGAATATCTATAGATCAAATACCCCTATTTGTATGATCTGTAGCAATTACAGCTCTTCTTCTTTTATTATCACTCCCAGTTTTAGCAGGAGCTATTACAATATTACTAACAGATCGTAATTTAAATACCTCTTTCTTCGATCCTGCTGGAGGAGGTGACCCTATTTTATATCAACATTTATTT
>IBITR052-20|Glossosoma privatum|COI-5P|Pending (#8521)
AACTTTATATTTTATCTTTGGAATTTGAGCCGGTATATTAGGAACATCATTAAGAATATTAATTCGAATAGAACTAAGAACTGCGGGCTATTTAATTGGAAACGACCAAATTTATAATGTAATTGTGACCGCCCATGCTTTTGTAATAATTTTCTTTATAGTTATACCAATTATAATTGGAGGATTTGGCAACTGACTTGTACCTTTAATATTGGGGGCCCCTGATATAGCTTTTCCACGTCTTAATAATATAAGATTTTGATTACTTCCCCCATCTCTAACATTCTTAATAATAAGAAGAATAGTAGAAAACGGTGCTGGCACTGGGTGAACTGTTTACCCGCCATTATCCTCTAATCTCAGACATATCGGTAGTTCAGTGGATTTAACGATTTTTTCTTTGCATCTAGCGGGTATCTCCTCAATTTTAGGGGCTATTAATTTTATTACAACAGTAATCAACATACGATCAAGATATATAAATATAAATATAATACCGTTATTCGTTTGATCAGTACTAATTACAGCTATTCTATTACTACTATCACTTCCTGTATTGGCCGGAGCTATCACTATACTTTTAACAGACCGAAATTTAAATACAAATTTTTTTGACCCTGCCGGAGGAGGAGACCCTGTTTTATATCAACATTTATTT
>IBITR054-20|Micrasema moestum|COI-5P|Pending (#8521)
AACAATTTATTTTATATTTGGAATTTGATCAGGAATAGTGGGAACTTCTCTGAGAATAATTATTCGAACTGAATTAAGATCTACTAACTCTTTAATTTTAAATGATCAAATTTATAATGTATTAGTGACAGCTCACGCTTTTATTATAATTTTTTTTATAGTTATACCTATTATAATTGGGGGATTTGGTAACTGATTAGTGCCCCTTATAATTGGGGCGCCAGATATAGCCTTTCCTCGAATAAATAATATAAGATTTTGACTACTCCCCCCCTCTTTAAATTTTCTTCTTATTAGATCAATTGTAGAAAGAGGCACAGGAACGGGCTGAACCGTTTACCCGCCCTTATCAAGAAATTTAGCTCATTCAGGAAGATCCGTTGATTTTTCTATTTTTTCTTTACATTTAGCTGGAATTTCTTCAATTTTAGGGGCTATTAATTTCATTTCAACTACAATTAATATGCGTTCCAATTTAATTACCTTAGACCGAATACCTTTATTTGTTTGATCTGTTGCTATTACTGCTGTTTTATTATTGCTGTCATTGCCCGTCTTAGCAGGAGCTATTACTATACTTTTAACTGACCGAAATTTAAATACATCTTTTTTTGACCCAGCAGGGGGGGGAGATCCTATTTTATACCAACATTTATTC
>IBITR058-20|Adicella reducta|COI-5P|Pending (#8521)
AACACTATATTTTATTTTTGGAATATGAGCAGGACTATTGGGGACTTCCCTAAGTGTTTTAATTCGAACTGAACTAGGTATAACAGGAGCTTTTATCAAAAATGATCAAATTTACAATGTCCTTGTAACTGCCCACGCATTTATTATAATTTTTTTTATAGTAATACCGATTATAATTGGAGGATTTGGAAATTGATTAGTACCTTTAATATTATCAGCTCCAGATATAGCATTTCCTCGAATAAATAACATAAGATTTTGATTACTGCCTCCTTCTTTAAATTTTTTACTTCTTAGAAGAATTGTAGAAAGAGGAACTGGAACTGGTTGAACAGTTTACCCCCCTTTGGCTAGAAATATTGGACATTTAGGAAGTTCTGTTGATTTATCAATTTTTTCTCTTCATATAGCTGGAATTTCTTCTATTCTTGGAGCAATTAATTTTATTACTACTTGTATAAGAATAAAACCTAAAAGAATATTATTAGATCAAATACCCCTATTCGTTTGATCTGTTTTAATTACTGCTATTTTACTTCTTCTTTCATTACCAGTGCTTGCAGGAGCAATTACTATATTATTAACCGATCGAAACTTAAACACTTCTTTTTTTGACCCTGCTGGAGGAGGAGACCCTATTTTATATCAACATTTATTT
>IBITR073-20|Ithytrichia clavata|COI-5P|Pending (#8521)
AACTTTATATTTTATTTTTGGAATTTGAGCAGGAATAATCGGAACTTCTTTAAGAATACTTATTCGAATTGAATTAAGAACTCCTGGATTTTTAATTGGTAATGATCAAATCTATAATGTAATTGTTACAGCTCATGCTTTTGTAATAATTTTTTTTATAGTTATACCAATTATAATTGGAGGTTTCGGTAACTGACTAGTCCCTCTTATATTAGGAGCCCCTGATATAGCTTTCCCCCGAATAAATAATATAAGATTTTGACTCCTGCCCCCCTCTCTTCTTCTTCTTTTAATAAGTTCCCTAGTAGAAAATGGAGCTGGAACTGGTTGAACAGTTTACCCCCCACTAGCTTCTAATATTGCACATAACGGAGCTTCAGTAGATTTAACTATTTTTTCACTACATATAGCCGGGATCTCCTCTATTTTAGGAGCAGTAAACTTTATTTCAACCATTATTAATATAAAATGTTTCAATATAAAATTTGACCAAATTCCCCTATTTGTTTGAGCTGTTTTTATCACAGCTATTTTATTACTTTTATCACTTCCTGTATTAGCAGGAGCTATCACTATATTACTAACAGATCGAAACTTAAATACTTCATTTTTTGACCCTGCAGGGGGAGGAGATCCTATTTTATACCAACACCTATTT
>IBITR074-20|Leptocerus tineiformis|COI-5P|Pending (#8521)
AACATTATATTTTATTTTTGGAGTATGATCTGGGCTTCTCGGTACTTCATTAAGAATAATTATTCGAACTGAACTAGGCACAATTAGATCTTTAATTAAAAATGACCAAATTTATAATGTAATAGTTACAGCTCACGCATTTATTATAATTTTTTTTATAGTCATACCCATCATAATTGGAGGGTTTGGGAACTGACTAGTTCCCTTAATGCTCGGGGCTCCTGACATAGCATTTCCCCGAATAAATAATATAAGATTTTGACTTTTGCCCCCCTCTTTAAATTTCCTTCTCTTAAGAAGTATAGTAGAAAGAGGAACAGGTACTGGTTGAACAGTATATCCCCCTTTATCTAGAAATATCGCACATACAGGGGCATCAGTAGACCTTTCAATTTTTTCTCTTCATATAGCAGGAATTTCTTCAATTTTAGGAGCTATTAATTTTATCACGACATGCATAAATATAAAACCAAAAAACATAAAATTAGACCAAATACCTTTATTTGTTTGATCTGTAGCTATTACTGCACTATTACTTTTACTATCTCTTCCAGTATTAGCTGGAGCCATCACTATACTACTAACAGATCGAAATATCAACACATCTTTTTTTGATCCTACCGGAGGGGGGGACCCTATTTTATACCAACATTTATTT
>IBITR075-20|Agapetus segovicus|COI-5P|Pending (#8521)
AACCTTATATTTTATTTTTGGAATTTGAAGAGGCATGGTAGGAACCTCTTTAAGAATACTAATTCGAAGAGAATTAGGAACTAATAGGTTTTTAATTGGTAATGACCAAATTTATAATGTAATTGTTACCGCCCATGCATTTATTATAATTTTTTTTATAGTTATGCCTATTATAATTGGAGGGTTTGGAAATTGATTAGTCCCTTTAATATTAGGAGCCCCTGATATAGCTTTCCCACGATTAAATAATATAAGATTTTGATTTCTCCCCCCTTCAATTACTCTCCTAATTATAGGAGGACTAGTAGAAAGGGGGGCAGGGACAGGCTGAACTGTTTATCCCCCTCTTTCTTCAACAATTGCACATATTGGGGGATCTGTTGATTTAAGAATTTTTTCACTACATTTAGCAGGAATTTCATCAATTTTAGGAGCTGTAAATTTTATTTCGACTATAATTAATATACGATCTAAAAGACTAACACTAGAAAAAATACCTCTTTTTGTCTGATCTGTACTAATTACTGCTATCTTACTACTACTTTCCTTACCGGTATTAGCAGGAGCTATTACTATACTTTTAACAGACCGAAATTTAAATACCTCTTTCTTTAACCCAGCAGGAGGGGGGGACCCCATTTTATACCAACATTTATTT
>IBITR088-20|Potamophylax cingulatus|COI-5P|Pending (#8521)
AACTATCTATTTCATTTTCGGAATTTGAGCAGGAATAATCGGAACTTCTTTAAGAATAATTATTCGAACTGAACTCGGAACAACTGAATCTTTAATCAAAAATGATCAAATTTATAACGTACTAGTTACTGCTCATGCATTCATTATAATTTTCTTCATAGTAATACCAATTATAATTGGAGGATTTGGTAACTGATTAGTCCCCCTAATAATTGGAGCTCCTGATATAGCTTTCCCCCGTATAAATAATATAAGATTTTGACTACTACCCCCCTCTTTAAACCTTCTTCTAATTAGAGCTTTAGTAGAAAGAGGAACAGGAACCGGCTGAACGGTATATCCCCCTCTTTCTAGAAATCTAGCTCATGCAGGAAGTTCAGTCGATATCTCAATTTTCTCTCTCCATCTAGCGGGAATCTCCTCAATCTTAGGAGCAATCAACTTCATCTCCACTACATTAAATATACGCAATAACTTAATAACTCTAGATCGAATTCCCCTATTTGTATGATCAGTTGCTATCACAGCCCTACTTCTTCTCCTATCTCTCCCAGTCTTAGCTGGAGCTATTACTATACTCCTCACTGATCGAAATCTTAATACTTCCTTTTTTGACCCATCAGGAGGAGGAGACCCCATCCTCTATCAACATCTATTT
>IBITR095-20|Plectrocnemia laetabilis|COI-5P|Pending (#8521)
AACTATATATTTTATTTTTGGAATTTGATCCAGTTTATTAGGCTCAACTTTAAGTTTCTTAATTCGAATTGAATTAAGAACTTCAAGATCATTAATAATAAATGACCAAATTTATAATTCAATTGTTACACTACATGCCTTTATTATAATTTTTTTTATAATTATACCATTAATAATTGGAGGATTTGGAAATTGATTAATTCCTATTATAATTGCAGCTCCTGATATAGCCTTTCCACGAATAAATAATATAAGATTTTGATTACTTCCCCCTTCAATTTTTTTTTTAATTTCTGGAATATTTATAGATAATAGAGTAGGAACAGGTTGAACTGTTTATCCACCACTATCAAATAATTTATTTCATTCAGGAAAAGCAGTAGATATTTCAATTTTTTCTTTACATTTAGCAGGAATTTCATCTATTATAGGAGCAATTAATTTCATTTCAACAATTATAAATATAAAAATAAAGAATATTCCAATAAGAATAATTCCTTTATTTGTTTGATCAATTAAAATTACAGCAATTTTATTATTATTATCTCTTCCAGTTTTAGCTGGAGCTATTACTATATTATTAACTGACCGAAACCTTAATACCTCTTTTTTTGAACCAGCAGGAGGTGGAGACCCAATTTTATATCAACATTTATTT
>IBITR101-20|Calamoceras marsupus|COI-5P|Pending (#8521)
TACATTATATTTTTTATTTGGAATTTGAGCAGGAATAATCGGAACTTCTTTAAGAGTTTTAATTCGAATTGAATTAAGTAATCCTGGATCACTAATTAAAAATGATCAAATTTATAATGTTTTAGTTACTGCTCATGCTTTTATTATAATTTTTTTTATAGTTATACCAATTATAATTGGAGGATTTGGAAACTGATTAGTTCCATTAATATTAGGAGCCCCAGACATAGCATTTCCTCGAATAAATAATATAAGTTTTTGACTCTTACCCCCTTCTTTAAATTTATTATTATTTAGAAGTATGGTTGAAAATGGAACTGGAACTGGATGAACAGTTTATCCCCCATTATCAGCTAATATTGCTCATATAGGAAGATCAGTTGATTTATCAATTTTTTCTCTTCATTTAGCAGGAATTTCATCTATTTTAGGGGCCATTAATTTTATTACTACTGTTATTAATATACGATCTAAGGGGATAAAATTTGACCAAATACCTTTATTTGTTTGATCTGTTGTTATTACAGCATTATTATTATTACTATCTTTACCTGTGTTAGCTGGTGCTATTACTATACTATTAACAGATCGAAATTTAAATACTTCTTTTTTTGATCCTTCAGGAGGGGGAGATCCTATTTTATATCAACATTTATTT
>IBITR105-20|Larcasia partita|COI-5P|Pending (#8521)
AACAATTTATTTTATTTTTGGAATTTGATCAGGAATAATCGGAACTTCTTTAAGAATAATTATTCGAACAGAATTAGGTACAACTGAATCTTTAATTAAAAATGATCAAATTTATAATGTTTTAGTAACTGCTCATGCTTTTATTATAATTTTTTTTATGGTAATACCAATTATAATTGGAGGTTTCGGAAATTGATTGGTTCCTTTAATAATTGGAGCTCCTGATATAGCCTTCCCACGTATAAATAATATAAGATTTTGATTTTTACCCCCATCTTTAAATTTTCTTCTAATTAGATCTTTTATTGAAAGAGGAACAGGAACAGGCTGAACAGTTTATCCACCATTATCAAGAAACTTAGCTCATGCTGGAAGTTCAGTTGATATCTCTATTTTTTCTTTACACTTAGCAGGTATTTCTTCAATTTTGGGAGCTATTAATTTTATTTCAACTACTTTAAATATACGAAATAATTTAATCACATTAGATCGAATTCCTCTATTTGTTTGATCTGTAGCTATTACTGCTTTATTATTACTTTTATCTTTACCGGTATTAGCAGGAGCTATTACAATACTTCTTACAGATCGTAATTTAAATACTTCATTTTTCGACCCCTCAGGAGGGGGGGATCCCATTTTATACCAGCATTTGTTT
>IBITR106-20|Adicella reducta|COI-5P|Pending (#8521)
AACACTATATTTTATTTTTGGAATATGAGCAGGACTATTGGGGACTTCCCTAAGTGTTTTAATTCGAACTGAGCTAGGTATAACAGGAGCTTTTATCAAAAATGATCAAATTTACAATGTCCTTGTAACTGCCCACGCATTTATTATAATTTTTTTTATAGTAATACCGATTATAATTGGAGGATTTGGAAATTGATTAGTACCTTTAATATTATCAGCTCCAGATATAGCATTTCCTCGAATAAATAACATAAGATTTTGATTACTGCCTCCTTCTTTAAATTTTTTACTTCTTAGAAGAATTGTAGAAAGAGGAACTGGAACTGGTTGAACAGTTTACCCCCCCTTGGCTAGAAATATCGGACATTTAGGAAGTTCTGTTGATTTATCAATTTTTTCTCTTCATATAGCTGGAATTTCTTCTATTCTTGGAGCAATTAATTTTATTACTACTTGTATAAGAATAAAACCTAAAAGAATATTATTAGATCAAATACCCCTATTCGTTTGATCTGTTTTAATTACTGCTATTTTACTTCTTCTTTCATTACCAGTGCTTGCAGGAGCAATTACTATATTATTAACTGATCGAAACTTAAACACTTCTTTTTTTGACCCTGCTGGAGGAGGAGACCCTATTTTATATCAACATTTATTT
>IBITR108-20|Catagapetus maclachlani|COI-5P|Pending (#8521)
AACTTTATACTTTATTTTTGGTATTTGAAGAGGCATAGTAGGAACATCCTTAAGTATATTAATTCGCAGAGAATTAGGAACAACTAGATTTTTAATTGGCAATGACCAAATTTATAACGTAATTGTAACCGCCCATGCCTTCATTATAATTTTTTTTATAGTAATACCCATTATAATCGGGGGATTTGGAAACTGACTTGTCCCTCTAATATTGGGGGCCCCTGATATAGCATTTCCTCGACTTAATAACATAAGATTCTGAATACTTCCCCCCTCTATTACATTATTAATTATAGGGGGATTAGTCGAAAGAGGGGCCGGAACAGGTTGAACAGTTTACCCTCCTTTATCATCTAATTTAGCTCATATCGGAAGATCTGTTGATCTAAGAATTTTTTCTCTCCATATAGCAGGTATCTCATCAATTTTAGGGGCTGTTAATTTTATTTCTACTATAATTAATATACGAGCTGAAGGTATATACTTAGAAAAAATACCCCTGTTTGCCTGATCTGTATTAATTACAGCAATTCTTTTATTACTCTCTCTACCTGTTTTAGCGGGGGCCATTACAATATTATTAACAGACCGAAATTTAAACACTTCATTTTTCAACCCTGCTGGAGGAGGAGACCCTATTTTATACCAACATCTATTT
>IBITR111-20|Hydropsyche exocellata|COI-5P|Pending (#8521)
TACTTTATACTTTATATTTGGAATTTGAGCAGGTTTAATTGGATCTTCTATAAGATTTATTATTCGTATAGAATTAAGAACCCCTGGTAGATTTATTGGAAATGATCAAATTTATAATGTTATTGTTACATCTCATGCATTTATTATAATTTTTTTTATAGTAATACCAATTATAATTGGAGGGTTTGGTAATTGATTAGTACCATTAATACTAGGATCCCCTGACATAGCTTTCCCTCGAATAAATAACTTAAGATTCTGATTTCTTCCTCCTTCATTAATATTTCTTTTATTAAGAAGAATAGTTAATTCAGGAGCGGGAACAGGTTGAACAGTTTACCCACCCCTATCTTCAAATTTATCTCATGCTGGAAGATCAGTAGATTTAACTATTTTCTCTTTACATATAGCTGGAATCTCTTCAATTTTAGGAGCTATTAATTTTATTTCTACTATTATAAATATAAAATTTAAAAATTTAAATTATGAAATAATACCTTTATTTGTTTGATCAATTTTAATTACAGCAATTTTATTATTATTATCATTACCAGTATTAGCTGGTGCCATTACTATACTATTAACAGATCGTAATTTAAATACATCATTTTTTGACCCAGCAGGGGGTGGAGATCCAATTTTATACCAACATTTATTT
>IBITR116-20|Athripsodes tavaresi|COI-5P|Pending (#8521)
AACTTTATATTTTATTTTTGGTATCTGATCTGGATTATTGGGCACCTCCCTTAGGGTTCTTATTCGAACTGAGCTAAGAATAACCGGGTCATTAATTAAAAATGACCAAATTTATAATGTTTTAGTTACAGCTCACGCTTTTATCATAATTTTTTTTATGGTAATACCTATTATAATTGGAGGATTCGGTAATTGATTGGTTCCTTTAATACTTGGAGCACCTGATATAGCATTCCCTCGAATAAATAATATGAGATTTTGATTACTCCCCCCATCCTTAAATTTCCTCTTACTTAGAAGTTTAGTAGAAAGAGGAACTGGCACGGGCTGAACAGTATACCCCCCACTAGCCAGAAATATTGCTCACACAGGAAGTTCTGTTGATTTATCTATCTTTTCTTTACATATGGCCGGTATTTCATCAATTTTAGGGGCTATTAATTTTATCACAACTATTATAAACATAAAACCAATAAGAATACTTTTTGACCAAATACCCTTATTTGTTTGATCTGTGGCTATTACAGCCCTACTATTATTACTCTCCTTACCAGTTTTAGCAGGAGCTATTACAATACTTTTAACAGATCGTAATCTAAATACTTCATTTTTCGATCCTGCAGGTGGGGGAGACCCTATCCTATACCAACATTTATTT
>IBITR122-20|Tinodes assimilis|COI-5P|Pending (#8521)
AACTTTATATTTTTTATTTGGAATTTGATCAAGTCTTATTGGAACTTCCCTAAGAATAATTATTCGAATTGAATTGAGAATTCCAGGATCTTTTATAGGAAATGATCAAATTTATAATTCAATCGTAACAATTCATGCATTTATTATAATTTTTTTTATAGTTATACCTATTATAATCGGAGGATTTGGAAATTGATTAGTCCCATTAATACTCGGAGCCCCCGATATGGCATTTCCACGAATAAATAATTTAAGATTTTGATTTTTACCACCTTCTTTATTTTTCTTAATTTCAAGTATATTCATAGATAACAGAGCAGGAACAGGGTGAACTGTTTATCCCCCACTATCTAATAGAATATTTCACTCTGGAAAAGCTGTAGATATTAGAATTTTTTCATTACATTTAGCAGGAATTTCATCAATTTTAGGGGCAATTAATTTTATTACAACTATTATAAATATAAAATTAAATGCAATTTCACTAGATATAATTCCCCTATTCGTGTGATCTGTCAATATTACAGCCCTTTTATTACTCCTTTCACTACCCGTATTAGCTGGGGCTATTACAATATTATTAACAGACCGAAACCTTAATACATCTTTTTTTGACCCAGCTGGAGGGGGGGATCCTATTTTATATCAACATTTATTT
>IBITR126-20|Agraylea sexmaculata|COI-5P|Pending (#8521)
TATTTTATACTTTATTTTCGGTATCTGATCTGGAATACTTGGGTCTAGAATAAGTATAATCATTCGAATAGAATTAAGAACCCCTGGATTTTTAATCGGAAATGATCAGATTTATAATGTAATTGTAACAGCCCACGCTTTCGTTATAATTTTTTTTATAGTAATACCAATGGTAATTGGAGGATTTGGTAACTGATTAGTCCCTCTTATACTTTCAGCCCCTGATATAGCTTTCCCACGAATAAATAATATAAGATTTTGATTACTCCCCCCCTCAATTACTCTTCTTCTACTAAGATCAATAGTAGAAAACGGAGCAGGAACAGGATGAACTGTGTATCCTCCTTTAGCCTCTAATATCGCCCATAGAGGAAGATCGGTAGATTTAGCAATTTTCTCACTACATTTAGCGGGAATCTCCTCAATTCTAGGAGCAATTAATTTTATTTCTACAATTATTAACATAAAACCCACAAATATAAGATTTGATCAGATACCTTTATTTGTGTGATCAGTTTTAATTACAGCAATTTTACTACTTTTATCATTACCAGTTTTAGCTGGAGCAATCACAATATTATTAACAGATCGAAACTTTAACTCTTCTTTCTTCGACCCGGCTGGAGGGGGAGACCCAATTCTTTACCAACACTTATTC
>IBITR129-20|Rhyacophila munda|COI-5P|Pending (#8521)
AACTTTATATTTTATTTTCGGGATCTGAGCAGGAATAGTAGGATCTTCTCTAAGACTAATTATTCGAACTGAATTAGGAATACCTGGGTCATTGATTGGAAACGATCAAATTTACAATGTAATTGTAACAGCCCATGCATTCATTATAATTTTTTTTATAGTTATACCAATTATAATTGGAGGATTTGGAAATTGACTTGTCCCCCTAATATTAGGGGCTCCTGATATAGCTTTCCCACGAATAAATAACATAAGATTCTGATTACTACCCCCCTCTCTTACACTACTTACTATAAGAATAATTGTAGAAAATGGAGCAGGAACTGGATGAACAGTTTATCCTCCTTTATCATCAAATATTGGACATAATGGAAGATCAGTAGATCTAACAATTTTTTCTCTTCATTTAGCCGGAGTATCATCAATTTTAGGAGCAATTAACTTTATTACAACCGTAATTAATATACGATCTAAGGGAATATCTATAGATCAAATACCATTATTTGTATGATCAGTCGTAATTACTGCTTTATTACTACTACTTTCTCTTCCTGTTTTAGCAGGAGCTATCACGATATTATTAACTGACCGTAATTTAAACACATCTTTTTTTGACCCCGCAGGAGGAGGAGATCCAATTCTATATCAACATCTATTC
>IBITR137-20|Athripsodes inaequalis|COI-5P|Pending (#8521)
AACTCTATATTTTATTTTTGGGATTTGATCTGGTCTCTTAGGGACTTCTCTTAGAGTTTTAATTCGAACTGAATTAAGAATAACAGGGTCATTAATCAAAAATGATCAAATTTATAATGTTTTAGTGACAGCTCATGCTTTTATCATAATTTTTTTTATAGTAATACCTATTATAATTGGAGGATTCGGTAATTGATTAGTTCCTTTAATACTAGGAGCCCCTGATATAGCTTTCCCACGAATAAATAATATAAGATTTTGACTACTCCCCCCATCTTTAAATTTTCTTTTACTAAGAAGACTTGTAGAAAGAGGAACAGGGACTGGTTGAACAGTTTACCCCCCTCTAGCTAGAAACATTGCTCATACAGGGAGATCTGTTGACTTATCTATTTTTTCTCTCCATATAGCTGGTATTTCTTCTATTTTGGGAGCTATTAATTTTATTACAACTATCATAAATATAAAGCCAATAAATATACTTTTTGATCAAATACCCTTATTTGTTTGATCTGTAGGCATCACAGCTTTACTTTTATTACTTTCATTACCAGTCTTAGCAGGAGCTATTACAATACTTTTAACAGATCGTAATTTAAATACTTCTTTTTTTGATCCTGCCGGAGGAGGAGACCCTATTTTGTACCAACATTTATTT
>IBITR141-20|Ecnomus deceptor|COI-5P|Pending (#8521)
AATCCTATATTTCTTATTTGGAATTTGAGCTAGATTAATTGGATCTTCATTAAGATTAATTATTCGAATAGAATTAAGATCAACTAATTCATTAATTATAAATGATCAAATTTATAACTCAATTATTACAATTCATGCATTTATTATAATTTTTTTTATAATTATACCTATTATAATTGGAGGATTCGGAAATTGATTAGTTCCTTTAATACTAGGAGCTCCAGATATAGCATTTCCACGAATAAATAATATAAGATTTTGATTACTTCCACCTTCTATTACATTTTTAATTTGCAGAATATTTATAGATAATGGATTAGGAACAGGTTGAACAGTTTATCCCCCACTCTCAAATTATAATTATCATTTAGGGAAAGCTGTAGATATCTCAATTTTTTCATTACATTTAGCTGGAATTTCCTCAATTCTTGGAGCAATCAATTTCATTTCAACTATTTTAAATATAAAAATTAAATTTATTTCATTAAATTTAATTCCATTATTTGTTTGATCAATTAAAATTACAGCAATTCTATTATTATTATCATTACCAGTACTAGCTGGAGCTATCACAATACTTTTAACAGATCGAAATTTAAATACTTCATTCTTTGAACCTGCAGGTGGAGGAGATCCAATTTTATACCAACATTTATTT
>IBITR145-20|Hydropsyche lobata|COI-5P|Pending (#8521)
AACATTATATTTTATATTTGGAATTTGAGCCGGTCTAATTGGATCATCATTAAGATTCATTATTCGAATAGAATTAAGAACTCCCGGAAGACTAATTGGCAACGATCAAATTTATAATGTAATCGTTACATCTCATGCTTTTATTATAATTTTCTTCATAGTAATACCCATTATAATTGGAGGTTTCGGAAACTGATTAGTGCCCCTAATACTAGGATCGCCTGATATAGCTTTCCCACGAATAAATAATCTTAGATTCTGATTTCTACCCCCTTCTCTTATTTTCCTTCTTTTAAGAAGACTAACTAATTCAGGAGCCGGAACTGGATGAACTGTTTATCCCCCCCTTTCCTCCAATCTATCCCACGCTGGAAGATCTGTTGACTTGACTATTTTTTCTCTCCATATAGCAGGTATTTCTTCAATTCTAGGAGCAATTAATTTTATTTCTACTATTATAAACATAAAATTCAAAAACCTAAACTATGAAATAATTCCTCTCTTTGTTTGATCAATTCTAATTACAGCAGTTCTCCTACTACTTTCTCTACCAGTTCTTGCCGGAGCCATCACTATATTATTAACTGACCGCAACCTAAACACCTCCTTCTTTGACCCAGCAGGTGGGGGGGACCCAATTTTATATCAACACTTATTT
>IBITR146-20|Ecnomus deceptor|COI-5P|Pending (#8521)
AATCCTATATTTCTTATTTGGAATTTGAGCTAGATTAATTGGATCTTCATTAAGATTAATTATTCGAATAGAATTAAGATCAACTAATTCATTAATTATAAATGATCAAATTTATAACTCAATTATTACAATTCATGCATTTATTATAATTTTTTTTATAATTATACCTATTATAATTGGAGGATTCGGAAATTGATTAGTTCCTTTAATACTAGGAGCTCCAGATATAGCATTTCCACGAATAAATAATATAAGATTTTGATTACTTCCACCTTCTATTACATTTTTAATTTGCAGAATATTTATAGATAATGGATTAGGAACAGGTTGAACAGTTTATCCCCCACTCTCAAATTATAATTATCATTTAGGGAAAGCTGTAGATATCTCAATTTTTTCATTACATTTAGCTGGAATTTCCTCAATTCTTGGAGCAATCAATTTCATTTCAACTATTTTAAATATAAAAATTAAATTTATTTCATTAAATTTAATTCCATTATTTGTTTGATCAATTAAAATTACAGCAATTCTATTATTATTATCATTACCAGTACTAGCTGGAGCTATTACAATACTTTTAACAGATCGAAATTTAAATACTTCATTCTTTGAACCTGCAGGTGGAGGAGATCCAATTTTATACCAACATTTATTT
>IBITR148-20|Potamophylax latipennis|COI-5P|Pending (#8521)
AACTATCTATTTTATTTTCGGAATTTGAGCTGGAATAATCGGAACCTCTTTAAGAATAATTATCCGAACTGAACTCGGAACAACTGAATCTTTAATCAAAAATGATCAAATTTATAACGTATTAGTAACTGCTCATGCTTTCATTATAATTTTCTTCATGGTAATACCAATTATAATTGGAGGATTTGGTAATTGATTAGTGCCCCTGATAATTGGAGCCCCTGATATAGCTTTCCCCCGCATAAACAACATAAGATTCTGACTATTACCCCCCTCATTAAACCTTCTCCTAATCAGAGCTTTAGTAGAAAGAGGAACAGGAACTGGTTGAACTGTATACCCCCCTCTCTCTAGAAATCTAGCTCACGCAGGAAGTTCAGTTGATATCTCAATTTTCTCCCTCCACCTAGCGGGTATCTCTTCAATTCTAGGAGCAATTAATTTTATCTCCACCACGCTAAATATACGCAATAATTTAATAACCCTAGATCGAATCCCCCTATTTGTATGATCAGTTGCTATCACAGCTCTTCTCCTCCTTCTTTCCCTCCCCGTCTTAGCTGGAGCCATTACAATACTTCTTACTGACCGAAATCTTAACACTTCCTTTTTTGATCCATCTGGAGGGGGAGATCCTATCCTTTATCAACATCTATTT
>IBITR161-20|Limnephilus hirsutus|COI-5P|Pending (#8521)
AACTATTTATTTTATTTTTGGAATTTGAGCAGGAATAATTGGAACTTCTCTCAGAATAATCATTCGAACTGAATTAGGTACTACCGATTCTTTAATTAAAAATGATCAAATCTATAATGTATTAGTAACTGCTCACGCTTTTATTATAATTTTTTTCATAGTAATACCAATTATAATTGGAGGATTTGGTAATTGACTTGTACCTTTAATAATTGGAGCACCAGATATAGCTTTCCCCCGAATAAATAATATAAGATTCTGATTACTCCCCCCTTCTCTTAACCTTCTTTTAATTTCAGCCTTAATTGAAAGAGGTACAGGAACAGGATGAACAGTCTACCCTCCCTTATCAAGAAATTTAGCTCATGCAGGAAGATCGGTTGATATCTCAATTTTTTCATTACATTTAGCAGGAATCTCTTCAATTTTAGGAGCTATCAATTTTATCTCCACTACATTAAATATACGAAATAATTTAATGACATTAGATCGAATTCCTCTATTTGTATGATCTGTAGCTATTACTGCTTTACTCCTTTTACTTTCTCTTCCAGTTTTAGCCGGAGCCATTACCATACTCTTAACAGACCGTAATCTCAATACTTCTTTCTTTGACCCTTCTGGGGGTGGTGACCCAATTCTGTACCAACATTTATTT
>IBITR165-20|Wormaldia beaumonti|COI-5P|Pending (#8521)
AACCTTATATTTTATTTTTGGTATTTGATCAGGAATAATAGGTCTTTCATTAAGACTTTTAATTCGAACTGAACTAAGTATCCCAGGCTCCTTAATTGGTAATGATCAAATTTTTAATTCAATTGTTACTGCTCATGCTTTTATTATAATTTTTTTTATAGTTATACCTATTATAATTGGTGGATTTGGGAATTGATTGGTGCCATTAATATTAGGAGCACCTGATATAGCATTTCCACGAATAAATAATATAAGATTTTGATTTTTACCCCCCTCACTTTTCTTTTTAACATTTGGTATGCTAATAGATAGAGGAGCAGGAACTGGATGAACAGTTTATCCTCCCTTATCAAGAAATATTTCTCATTTAGGAAAAGCTGTAGATTTAACTATTTTCTCTCTACATATAGCAGGAATTTCTTCAATTTTAGGAGCCGTAAATTTTATTACAACTGTAATTAATATACGATCTAATTTTATAACCTTAGATCGAATACCATTATTTGTTTGATCAGTCTTAATTACTGCAATTTTACTTCTTCTTTCATTGCCTGTATTAGCAGGAGCTATCACCATACTTCTTACAGACCGAAATTTAAATACCTCATTTTTTGATCCTGCAGGTGGAGGAGATCCAATTTTATATCAACATTTATTT
>IBITR174-20|Athripsodes braueri|COI-5P|Pending (#8521)
AACTTTATATTTTATTTTTGGAGTTTGATCCGGTCTCTTAGGAACTTCTCTAAGAGTTTTAATTCGAACTGAATTAAGAATAACCGGCTCATTAATCAAAAATGATCAAATTTATAACGTTTTAGTTACAGCACATGCTTTTATTATAATTTTTTTCATAGTAATGCCTATTATAATTGGGGGATTTGGTAACTGATTAGTACCTCTAATACTTGGTGCCCCTGACATAGCTTTCCCTCGAATAAATAATATAAGTTTTTGATTACTCCCCCCTTCTTTAAATTTTCTTTTACTAAGAAGGATAGTAGAAAGAGGAACTGGAACTGGTTGAACAGTATACCCCCCGTTAGCTAGCAATATTGCACATACAGGCAGATCAGTTGATCTCTCTATTTTTTCTCTTCATATGGCCGGTATTTCTTCAATTTTAGGAGCAATTAACTTTATTACTACTATCATAAACATAAAACCAGTAAGTATACTTTTCGATCAAATACCTCTATTTGTTTGATCCGTCGCCATTACAGCTCTTCTATTATTACTATCACTACCAGTTTTAGCTGGAGCTATTACCATACTTTTAACAGATCGTAATTTAAATACTTCTTTTTTTGACCCAGCTGGAGGAGGAGACCCTATTTTATACCAACATTTATTT
>IBITR179-20|Sericostoma pyrenaicum|COI-5P|Pending (#8521)
AACTCTTTACTTCCTATTCGGTATTTGAGCAGGAATAGTTGGATCTTCTCTAAGACTTTTAATTCGAATTGAATTAAGAACCCCCAGCTCCCTAATCAAAAATGACCAAATCTATAATGTTCTAGTAACAGCCCATGCCTTTATTATAATTTTCTTTATAGTAATACCAATCATAATCGGAGGATTTGGTAACTGACTTGTTCCCCTAATACTAGGAGCCCCCGATATGGCCTTCCCCCGTATAAATAACATAAGATTTTGACTTCTCCCACCCGCACTAAATTTTCTTTTATTCAGAAGAATAGTTGAAAGAGGAACAGGAACAGGATGAACTGTCTATCCCCCTCTATCCAGTAATTTAGCCCATATAGGATCATCCGTAGATCTTTCAATCTTTTCATTACATTTAGCAGGAGTATCCTCAATTTTAGGAGCAATTAACTTTATTACAACAATAATAAACATACGATCATTGGGAATATCCTATGACCGCATGCCTCTCTTCGCATGATCAGTTCTTATTACAGCCGTACTACTACTACTCTCACTTCCTGTTCTCGCTGGAGCTATTACTATATTATTAACAGATCGTAACCTCAATACATCTTTCTTTGATCCAGCAGGAGGGGGAGACCCAATTCTTTATCAACATTTATTT
>IBITR187-20|Tinodes waeneri|COI-5P|Pending (#8521)
AACTTTATATTTTTTATTTGGAATTTGATCAAGACTTATTGGAACTTCTTTAAGAATAATTATTCGAATTGAATTAAGAACTCCTAGAGCATTTTTAGGAAATGATCAAATTTATAACTCAATTGTTACTATTCATGCATTTATTATAATTTTCTTTATAGTTATACCTATTATAATTGGGGGATTTGGTAACTGATTAGTTCCACTAATATTAGGAGCCCCTGATATGGCTTTCCCACGAATAAATAACCTTAGATTTTGATTTTTACCCCCTTCTTTATTTTTCTTAATTTCTAGAATATTTATAGATAATAGAATAGGAACAGGATGAACTGTGTACCCACCATTATCTAACAGAATATTTCACTCAGGAAAAGCTGTTGATATTAGAATTTTTTCCCTTCATTTAGCAGGAATTTCATCTATTTTAGGGGCTATTAATTTTATTTCTACTATTATAAATATAAAACTTAATGCTATTTCATTAAATTTAGTACCATTATTTGTTTGATCTGTTAATATTACAGCTTTATTATTATTATTATCTTTACCAGTATTAGCTGGTGCTATTACCATATTATTAACAGACCGAAATTTAAACACCTCCTTCTTTAACCCAGCTGGAGGAGGGGACCCAATTTTATATCAACATTTATTT
>IBITR200-20|Tinodes waeneri|COI-5P|Pending (#8521)
AACTTTATATTTTTTATTTGGAATTTGATCAAGACTTATTGGAACTTCTTTAAGAATAATTATTCGAATTGAATTAAGAACTCCTAGAGCATTTTTAGGAAATGATCAAATTTATAACTCAATTGTTACTATTCATGCATTTATTATAATTTTCTTTATAGTTATACCTATTATAATTGGAGGATTTGGTAACTGATTAGTTCCCCTAATATTAGGGGCTCCTGATATGGCTTTCCCACGAATAAATAACCTTAGATTTTGATTTTTACCCCCTTCTTTATTTTTCTTAATTTCTAGAATATTTATAGATAATAGAATAGGAACAGGATGAACTGTTTACCCACCATTATCTAACAGAATATTTCACTCAGGGAAAGCTGTTGATATTAGAATTTTTTCCCTTCATTTAGCAGGAATTTCATCTATTTTAGGAGCTATTAATTTTATTTCTACTATTATAAATATAAAACTTAATGCTATTTCATTAAATTTAGTACCATTATTTGTTTGATCTGTTAATATTACAGCTTTATTATTATTATTATCTTTACCAGTATTAGCTGGTGCTATTACCATATTATTAACAGACCGAAATTTAAATACCTCTTTCTTTAACCCAGCTGGAGGAGGAGACCCAATTTTATATCAACATTTATTT
>IBITR203-20|Tinodes waeneri|COI-5P|Pending (#8521)
AACTTTATATTTTTTATTTGGAATTTGATCAAGACTTATTGGAACTTCTTTAAGAATAATTATTCGAATTGAATTAAGAACTCCTAGAGCATTTTTAGGAAATGATCAAATTTATAACTCAATTGTTACTATTCATGCATTTATTATAATTTTCTTTATAGTTATACCTATTATAATTGGGGGATTTGGTAACTGATTAGTTCCACTAATATTAGGAGCCCCTGATATGGCTTTCCCACGAATAAATAACCTTAGATTTTGATTTTTACCCCCTTCTTTATTTTTCTTAATTTCTAGAATATTTATAGATAATAGAATAGGAACAGGATGAACTGTGTACCCACCATTATCTAACAGAATATTTCACTCAGGAAAAGCTGTTGATATTAGAATTTTTTCCCTTCATTTAGCAGGAATTTCATCTATTTTAGGGGCTATTAATTTTATTTCTACTATTATAAATATAAAACTTAATGCTATTTCATTAAATTTAGTACCATTATTTGTTTGATCTGTTAATATTACAGCTTTATTATTATTATTATCTTTACCAGTATTAGCTGGTGCTATTACCATATTATTAACAGACCGAAATTTAAACACCTCCTTCTTTAACCCAGCTGGAGGAGGAGATCCAATTTTATATCAACATTTATTT
>IBITR220-20|Glossosoma privatum|COI-5P|Pending (#8521)
AACTTTATATTTTATCTTTGGAATTTGAGCCGGTATATTAGGAACATCATTAAGAATATTAATTCGAATAGAACTAAGAACTGCGGGCTATTTAATTGGAAACGACCAAATTTATAATGTAATTGTGACCGCCCATGCTTTTGTAATAATTTTCTTTATAGTTATACCAATTATAATTGGAGGATTTGGCAACTGACTTGTACCTTTAATATTGGGGGCCCCTGATATAGCTTTTCCACGTCTTAATAATATAAGATTTTGATTACTTCCCCCATCTCTAACATTCTTAATAATAAGAAGAATAGTAGAAAACGGTGCTGGCACTGGGTGAACTGTTTACCCGCCATTATCCTCTAATCTCAGACATATCGGTAGTTCAGTGGATTTAACGATTTTTTCTTTGCATCTAGCGGGTATCTCCTCAATTTTAGGGGCTATTAATTTTATTACAACAGTAATCAACATACGATCAAGATATATAAATATAAATATAATACCGTTATTCGTTTGATCAGTACTAATTACAGCTATTCTATTACTACTATCACTTCCTGTATTGGCCGGAGCTATCACTATACTTTTAACAGACCGAAATTTAAATACAAATTTTTTTGACCCTGCCGGAGGGGGAGACCCTGTTTTATATCAACATTTATTT
>IBITR241-20|Tinodes assimilis|COI-5P|Pending (#8521)
AACTTTATATTTTTTATTTGGAATTTGATCAAGTCTTATTGGAACTTCCCTAAGAATAATTATTCGAATTGAATTGAGAATTCCAGGATCTTTTATAGGAAATGATCAAATTTATAATTCAATCGTAACAATTCATGCATTTATTATAATTTTTTTTATAGTTATACCTATTATAATCGGAGGATTTGGAAATTGATTAGTCCCACTAATACTCGGAGCCCCCGATATGGCATTTCCACGAATAAATAATTTAAGATTTTGATTTTTACCACCTTCTTTATTTTTCTTAATTTCAAGTATATTCATAGATAACAGAGCAGGAACAGGGTGAACTGTTTATCCCCCACTATCTAATAGAATATTTCACTCTGGAAAAGCTGTAGATATTAGAATTTTTTCATTACATTTAGCAGGAATTTCATCAATTTTAGGAGCAATTAATTTTATTACAACTATTATAAATATAAAATTAAATGCGATTTCACTAGATATAATTCCCCTATTCGTGTGATCTGTCAATATTACAGCCCTTTTATTACTCCTTTCACTACCCGTATTAGCTGGGGCTATTACAATATTATTAACAGACCGAAACCTTAATACATCCTTTTTTGACCCAGCTGGAGGGGGGGATCCTATTTTATATCAACATTTATTT
>IBITR247-20|Hydropsyche instabilis|COI-5P|Pending (#8521)
CACTCTTTATTTTATATTTGGAATCTGATCAGGTTTAGTAGGATCATCTTTAAGTTTTATTATTCGAATAGAATTAAGAACTCCTGGAAGATTTATTGGAAATGACCAAATTTATAATGTTGTAGTAACTTCTCATGCTTTTATCATAATTTTTTTTATAGTAATACCTATTATAATCGGAGGTTTTGGAAACTGATTAGTTCCCTTAATATTAGGTTCTCCAGATATAGCTTTCCCTCGAATAAATAATTTAAGATTCTGATTCCTTCCTCCTTCATTAATATTTCTATTATTAAGTAGTCTATCAAATTCAGGAGCAGGCACTGGATGAACTGTTTACCCTCCTCTTTCATCCAATTTATCTCACGCTGGAAGATCTGTAGATTTAACAATTTTTTCCCTACATATAGCAGGAATCTCATCTATCTTAGGAGCTATTAATTTTATTTCAACTATTATAAATATAAAATTTAAAAACTTAAACTATGAAATAATTCCCCTATTTGTCTGATCAATTCTAATTACAGCAGTGCTTTTATTATTATCCCTACCAGTTCTAGCTGGAGCAATTACCATACTTCTAACTGATCGAAATCTAAATACATCATTTTTCGACCCAGCTGGAGGAGGAGATCCAATTTTATATCAACATCTATTC
>IBITR252-20|Micrasema servatum|COI-5P|Pending (#8521)
AACAATTTATTTTATATTTGGAATTTGATCGGGGATAGTAGGAACATCCCTAAGAATGATTATTCGAACTGAATTAAGATCTACGAACTCTTTAATTTTAAATGATCAAATTTATAACGTTCTTGTAACTGCCCATGCATTTATTATAATTTTTTTTATAGTTATACCTATTATAATTGGAGGATTTGGAAATTGACTAGTCCCCCTTATAATTGGGGCCCCCGATATAGCCTTTCCCCGAATAAATAATATAAGATTCTGACTTTTACCCCCCTCTTTAAATTTTCTTTTAATTAGATCTATTGTAGAAAGAGGCACAGGAACCGGATGAACGGTTTATCCCCCCCTATCTAGAAATCTCGCTCACTCAGGAAGATCTGTAGATTTTTCCATTTTTTCATTACATCTAGCGGGAATTTCCTCAATTTTAGGGGCAATTAATTTTATTTCAACTACAATTAATATACGATCAAATTTAATCTCCCTAGATCGAATACCTTTATTTGTTTGATCAGTATTTATTACAGCCATCCTTCTCCTTTTATCTTTACCCGTATTAGCAGGAGCCATCACTATATTATTAACTGACCGAAATTTAAATACTTCCTTTTTTGACCCTGCCGGGGGGGGAGACCCCATTTTATATCAACATTTATTT
>IBITR261-20|Stenophylax fissus|COI-5P|Pending (#8521)
AACTATCTATTTTATTTTTGGAATTTGAGCTGGAATAATCGGAACTTCTTTAAGAATAATTATTCGAACTGAATTAGGTACAACCGAATCATTAATTAAAAATGATCAAATTTATAATGTTTTAGTAACTGCTCATGCTTTTATTATAATTTTTTTTATAGTAATACCAATTATAATTGGGGGATTTGGAAACTGATTAGTTCCCCTAATAATCGGAGCGCCTGATATAGCCTTCCCGCGCATAAATAATATAAGATTCTGATTACTTCCACCTTCCTTAAATCTCCTATTAATCAGAGCTCTTGTAGAAAGAGGAACAGGTACTGGTTGAACTGTATATCCCCCTCTATCAAGAAATTTAGCACATGCTGGTAGATCTGTTGATATTTCAATTTTCTCCCTTCATCTAGCTGGAATTTCATCTATTTTAGGGGCTATTAATTTTATCTCTACAACTTTAAATATACGTAATAATTTAATAACACTAGATCGAATCCCTCTTTTTGTTTGATCAGTTGCTATTACAGCTCTTCTTCTTCTTCTTTCTCTTCCAGTTTTAGCAGGAGCTATTACAATACTTCTTACTGATCGAAATCTTAATACTTCTTTTTTTGATCCCTCAGGAGGAGGAGACCCTATTTTATATCAACATTTATTT
>IBITR263-20|Micropterna sequax|COI-5P|Pending (#8521)
AACTATTTATTTTATTTTTGGAATCTGAGCTGGAATAATTGGAACTTCTTTAAGAATAATTATTCGAACTGAATTAGGTACAACTGAATCTCTAATTAAAAATGATCAAATTTATAACGTCTTAGTTACTGCTCATGCCTTTATTATAATTTTCTTCATAGTAATGCCAATTATAATTGGAGGATTTGGAAATTGATTAGTTCCGCTAATAATTGGTGCACCTGATATAGCTTTCCCCCGAATAAATAACATAAGATTTTGGCTATTACCCCCATCTTTAAATCTCTTATTAATCAGAGCTTTAGTAGAAAGAGGAACAGGAACTGGTTGAACTGTATATCCACCTCTATCAAGAAATTTAGCCCATGCAGGAAGATCCGTTGATATTTCTATTTTCTCACTTCATTTAGCAGGAATTTCATCAATTTTAGGGGCTATTAATTTTATCTCAACAACTCTCAATATACGCAATAATTTAATGACACTAGATCGAATTCCCCTCTTTGTCTGATCAGTTGCTATTACAGCCCTTTTATTACTTCTCTCTTTACCGGTATTAGCTGGAGCTATCACAATACTTCTTACTGACCGTAATCTTAATACTTCTTTTTTTGACCCATCGGGTGGCGGGGATCCAATTTTATATCAACATTTATTT
>IBITR265-20|Sericostoma pyrenaicum|COI-5P|Pending (#8521)
AACTCTTTACTTCCTATTCGGTATTTGAGCCGGAATAGTTGGATCTTCTCTAAGACTTTTAATTCGAATTGAATTAAGAACCCCCAGCTCCCTAATCAAAAATGACCAAATCTATAATGTTCTAGTAACAGCCCATGCCTTTATTATAATTTTCTTTATAGTAATACCAATCATAATCGGAGGATTTGGTAACTGACTTGTTCCCCTAATACTAGGGGCTCCCGATATAGCCTTCCCCCGTATAAATAACATAAGATTTTGACTTCTCCCGCCCGCACTAAATTTTCTTTTATTCAGAAGAATAGTTGAAAGAGGAACAGGAACAGGATGAACTGTCTATCCCCCTCTATCCAGTAATTTAGCCCATATAGGATCATCCGTAGATCTTTCAATCTTTTCATTACATTTAGCAGGAGTATCCTCAATTTTAGGAGCAATTAACTTTATTACAACAATAATAAACATACGATCATTGGGAATATCCTATGACCGCATGCCTCTCTTCGCATGATCAGTTCTTATTACAGCCGTACTACTACTACTCTCACTTCCTGTTCTCGCTGGGGCTATTACTATATTATTAACAGATCGTAACCTCAATACATCTTTCTTTGATCCAGCAGGAGGAGGAGACCCAATTCTTTATCAACATTTATTT
>IBITR271-20|Rhyacophila terrai|COI-5P|Pending (#8521)
AATAAACAATATAAGATTTTGACTCCTCCCACCCTCCCTAACTCTACTTACTATAAGAATAGTTGTAGAAAATGGAGCAGGAACTGGTTGAACTGTGTACCCCCCTTTATCTTCCAATATCGGACATAACGGGAGATCTGTTGATTTAACTATTTTTTCCCTTCATTTAGCTGGAGTATCATCAATCTTAGGGGCAATTAATTTTATTACAACAGTAATTAATATACGATCAAAGGGCATATATTTAGATCAAATGCCCCTATTTGTTTGATCTGTAGTTATTACAGCTTTATTACTACTTTTATCACTCCCAGTATTAGCTGGAGCTATCACTATGTTATTAACAGATCGTAATCTTAATACATCATTTTTTGATCCTGCTGGAGGAGGAGATCCAATTTTATATCAACACTTATTC
>IBITR273-20|Agapetus incertulus|COI-5P|Pending (#8521)
AACTTTATATTTTATTTTTGGGATTTGAAGAGGTATAGTAGGAACTTCTCTAAGAATATTAATTCGAAGAGAACTAGGAACTAATAGATTTTTAATTGGAAATGATCAAATTTATAATGTAATTGTAACAGCCCATGCATTTATTATAATTTTTTTTATAGTTATACCTATTATAATTGGAGGGTTTGGAAATTGACTTGTCCCTTTAATATTAGGGGCCCCTGATATAGCTTTCCCACGATTAAATAATATAAGATTTTGATTTCTTCCTCCTTCAATTACTTTATTAATTATAGGGGGACTTGTAGAAAGAGGAGCAGGAACAGGATGAACTGTTTACCCCCCTCTTTCTTCAACAATCGCTCACATTGGGGGGTCCGTTGATTTAAGAATTTTTTCATTACATTTAGCTGGGATTTCTTCAATTTTAGGGGCTGTAAATTTCATTTCAACAATAATTAATATACGATCTAAAAGATTAACATTAGAAAAAATACCCCTTTTTGTTTGATCTGTCCTAATTACAGCTATTTTATTATTACTCTCTTTACCTGTATTAGCAGGAGCCATTACTATACTTTTAACAGATCGAAACTTAAATACTTCATTTTTTAATCCTGCAGGAGGAGGAGATCCTATTTTATATCAACATTTATTT
>IBITR292-20|Hydropsyche iberomaroccana|COI-5P|Pending (#8521)
TACTCTTTATTTTATCTTTGGAATTTGATCAGGTTTAATTGGATCATCTTTAAGATTTATTATTCGTATGGAACTTAGAACTCCTGGGAGATTTATTGGTAATGATCAAATTTATAATGTAGTTGTCACATCCCATGCATTTATTATAATTTTTTTTATAGTTATACCAATTATAATTGGAGGATTTGGAAATTGATTAGTACCTCTTATATTAGGATCACCTGATATAGCTTTCCCTCGGATAAATAATTTAAGATTCTGGTTTCTCCCGCCCTCTTTAATTTTTTTATTATTAAGAAGACTAACTAATTCAGGGGCTGGTACTGGTTGAACAGTATACCCTCCCCTTTCTTCTAATCTTTCACACGCAGGAAGATCTGTTGACTTAACAATTTTTTCTCTTCATATAGCTGGAATTTCATCAATTTTAGGAGCTATTAACTTTATTTCAACTATTATAAATATAAAATTTAAAAATCTAAATTATGAAATAATCCCTCTCTTCGTTTGATCAATTTTAATTACAGCTGTTCTTTTATTACTTTCTCTTCCTGTTTTAGCAGGAGCTATTACTATATTATTAACTGATCGAAACTTAAATACTTCTTTCTTTGACCCAGCAGGAGGAGGAGATCCTATTCTTTACCAACACTTATTT
>IBITR302-20|Sericostoma vittatum|COI-5P|Pending (#8521)
AACTCTTTACTTCCTATTCGGTATTTGAGCCGGAATAATTGGATCTTCTCTAAGACTTTTAATTCGAATTGAATTAAGAACCCCCAGCTCCCTAATCAAAAATGACCAAATCTATAATGTTCTAGTAACAGCCCATGCCTTTATTATAATTTTCTTTATAGTAATACCAATCATAATCGGAGGATTTGGTAACTGACTTATTCCCCTAATACTAGGAGCCCCCGATATAGCCTTTCCCCGTATAAATAACATAAGATTTTGACTTCTCCCGCCCGCACTAAATTTTCTTTTATTCAGAAGAATAGTTGAAAGAGGAACAGGAACAGGATGAACAGTCTATCCTCCCCTATCCAGTAATTTAGCCCATATAGGATCATCCGTAGATCTTTCAATCTTTTCATTACATTTAGCAGGAGTATCCTCAATTTTAGGAGCAATTAACTTTATTACAACAATAATAAACATACGACCATTAGGAGTATCCTATGATCGTATACCTCTCTTCGCATGATCAGTTCTTATTACAGCTGTACTACTACTACTCTCACTTCCTGTTTTAGCTGGAGCTATTACCATATTATTAACAGATCGTAATCTCAATACATCTTTCTTTGACCCAGCAGGAGGAGGAGACCCAATTCTTTATCAACATTTATTT
>IBITR313-20|Rhyacophila intermedia|COI-5P|Pending (#8521)
TACTTTATACTTTATTTTCGGAATTTGAGCAGGAATAGTGGGATCTTCTTTAAGATTGATTATTCGTACTGAATTAGGAATACCTGGATCTTTAATTGGAAATGATCAAATTTATAATGTGATTGTCACTGCTCATGCATTTGTAATAATTTTTTTTATAGTAATACCTATCATAATCGGGGGATTCGGAAATTGATTAGTACCTTTAATACTTGGGGCTCCCGATATAGCATTTCCCCGAATAAATAATATAAGATTCTGACTCTTACCCCCGTCCCTCACACTTCTTACCATAAGAATAATTGTAGAAAATGGGGCAGGAACTGGGTGAACTGTTTATCCACCCTTATCATCCAATATTGGTCATAATGGAAGATCTGTTGATTTAACAATTTTCTCACTCCACTTAGCAGGGGTTTCTTCAATTCTGGGGGCTATTAACTTCATTACAACTGTAATTAATATACGTTCCAAGGGAATATCATTAGATCAAATACCGTTATTTGTGTGATCAGTAGCAATTACTGCTCTTTTACTACTTTTATCACTTCCGGTTCTAGCTGGAGCTATTACTATGCTTTTAACTGATCGTAATTTAAATACATCTTTCTTTGATCCAGCAGGAGGGGGAGATCCTATTTTATACCAACATTTATTT
>IBITR315-20|Setodes argentipunctellus|COI-5P|Pending (#8521)
AACATTATATTTCATTTTTGGTATTTGATCAGGTCTTTTAGGAACTTCATTAAGAATTATTATTCGAACAGAATTAAGAATACCTGGTTCATTAATTAAAAATGATCAAATTTATAATACATTAGTGACAGCTCATGCTTTTATTATAATTTTTTTTATAGTTATACCTATTATAATTGGAGGATTTGGTAATTGATTAATTCCTTTAATAATTGGCGCGCCAGACATAGCCTTTCCTCGAATAAATAACATAAGATTTTGATTACTTCCACCTTCTTTAAATTTTTTATTATTAAGAAGATTAGTTGAAAGAGGAACTGGGACAGGTTGAACTGTATACCCACCGTTAGCTAGAAATTTAGCTCATATAGGAAAATCTGTAGATTTATCAATTTTTTCTTTACATATAGCAGGAATTTCTTCTATTTTAGGAGCTATTAATTTTATTACTACTTGTATAAATATAAAATTAAAAAGAATAAAATTAGATCAATTACCTCTTTTTGTTTGATCAGTTTTAATTACAGCTTTATTATTACTACTATCTTTACCTGTTTTAGCAGGAGCTATTACTATATTATTAACAGACCGTAATTTAAATACTTCATTTTTTGACCCTGCAGGAGGAGGAGATCCAATTTTATACCAGCATTTATTT
>IBITR316-20|Mystacides azureus|COI-5P|Pending (#8521)
AACTTTATATTTTATTTTTGGAATCTGATCTGGTTTATTAGGGACGTCTCTTAGAATTCTAATTCGAACTGAATTAAGAATACCTAATTCTTTAATTAAAAATGATCAAATTTATAATACTTTAGTAACTGCTCATGCATTTATTATAATTTTTTTTATGGTGATACCTATTATGATTGGCGGATTTGGCAATTGATTAGTTCCATTAATAATTGGTGCCCCAGATATAGCATTTCCACGAATAAATAATATAAGATTTTGGCTTCTTCCCCCATCCTTAAATTTTTTATTATTAAGAAGATTAGTTGAAAGGGGGACAGGAACTGGCTGAACTGTTTATCCACCTCTTGCAAGAAATATTGCTCATATGGGGAAATCTGTTGATTTATCAATTTTTTCTTTACATATAGCCGGCATTTCTTCTATTTTAGGAGCTATTAATTTTATTACTACTTGTATAAATATAAAATTATTAAGAATAAAATTAGATCAATTACCTTTATTTGTATGATCTGTTATAATTACAGCCTTATTATTATTACTTTCATTGCCGGTGTTAGCAGGAGCTATTACTATATTGTTAACAGATCGAAACTTAAATACATCATTTTTTGACCCAGCGGGGGGGGGCGATCCTATTCTTTATCAACATCTATTT
>IBITR325-20|Adicella reducta|COI-5P|Pending (#8521)
AACACTATATTTTATTTTTGGAATATGAGCAGGACTATTGGGGACTTCCCTAAGTGTTTTAATTCGAACTGAGCTAGGTATAACAGGAGCTTTTATCAAAAATGATCAAATTTACAATGTCCTTGTAACTGCCCACGCATTCATTATAATTTTTTTTATAGTAATACCGATTATAATTGGAGGATTTGGAAATTGATTAGTACCTTTAATACTATCAGCTCCAGATATAGCATTTCCTCGAATAAATAACATAAGATTTTGATTACTGCCTCCTTCTTTAAATTTTTTACTTCTTAGAAGAATTGTAGAAAGAGGAACTGGAACTGGTTGAACAGTTTACCCCCCCTTGGCTAGAAATATTGGACATTTAGGAAGTTCTGTTGATTTATCAATTTTTTCTCTTCATATAGCTGGAATTTCTTCTATTCTTGGAGCAATTAATTTTATTACTACTTGTATAAGAATAAAACCTAAAAGAATATTATTAGATCAAATACCCCTATTCGTTTGATCTGTTTTAATTACTGCTATTTTACTTCTTCTTTCATTACCAGTGCTTGCAGGAGCAATTACTATATTATTAACTGATCGAAACTTAAACACTTCTTTTTTTGACCCTGCTGGAGGAGGAGACCCTATTTTATATCAACATTTATTT
>IBITR327-20|Setodes argentipunctellus|COI-5P|Pending (#8521)
AACATTATATTTCATTTTTGGTATTTGATCAGGTCTTTTAGGAACTTCATTAAGAATTATTATTCGAACAGAATTAAGAATACCTGGTTCATTAATTAAAAATGATCAAATTTATAATACATTAGTGACAGCTCATGCTTTTATTATAATTTTTTTTATAGTTATACCTATTATAATTGGAGGATTTGGTAATTGATTAATTCCTTTAATAATTGGCGCACCAGACATAGCCTTTCCTCGAATAAATAACATAAGATTTTGATTACTTCCACCTTCTTTAAATTTTTTATTATTAAGAAGATTAGTTGAAAGAGGAACTGGGACAGGTTGAACTGTATACCCACCATTAGCTAGAAATTTAGCTCATATAGGAAAATCTGTAGATTTATCAATTTTTTCTTTACATATAGCAGGAATTTCTTCTATTTTAGGAGCTATTAATTTTATTACTACTTGTATAAATATAAAATTAAAAAGAATAAAATTAGATCAATTACCTCTTTTTGTTTGATCAGTTTTAATTACAGCTTTATTATTACTACTATCTTTACCTGTTTTAGCAGGAGCTATTACTATATTATTAACAGACCGTAATTTAAATACTTCATTTTTTGACCCTGCAGGAGGAGGAGATCCAATTTTATACCAGCATTTATTT
>IBITR331-20|Chimarra marginata|COI-5P|Pending (#8521)
AACATTATATTTTATTTTTGGCCTTTGATCAAGAATACTAGGCCTATCTTTAAGAATATTAATTCGCCTAGAATTAAGAACTCCAGGAGCCTTAATTGGGAATGATCAAATTTTTAATTCTATCGTAACTGCACATGCATTTATCATAATTTTTTTTATAGTTATACCAATCATAATTGGGGGATTTGGAAATTGATTAGTCCCATTAATGCTAGGGGCCCCTGACATGGCTTTTCCTCGAATAAATAACATAAGATTTTGATTTCTCCCACCTTCATTATTTTTCCTTTTATTTGGGATATTAATGGATAATGGAGCAGGAACTGGTTGAACAGTCTATCCTCCCTTATCAACAAATATCTCTCATATAGGAAAGGCTGTAGATTTAACAATTTTCTCTCTTCATTTAGCTGGAATTTCCTCAATCTTAGGAGCTGTTAACTTTATTTCTACAATTATTAATATACGTTTAAACTTTTTAACCTTTGACCAATTACCCTTATTTGTGTGATCAGTAATAATCACCGCAATTCTTCTTTTATTATCTCTTCCTGTTTTAGCAGGAGCTATCACAATACTTTTAACGGATCGAAATATTAATACATCATTCTTTGACCCAGCTGGAGGGGGCGACCCAATTTTATACCAACATTTATTT
>IBITR333-20|Oecetis testacea|COI-5P|Pending (#8521)
AACATTATATTTTATTTTTGGAGCATGATCTGGTCTCTTAGGTACCTCACTTAGAGTCCTAATTCGAACAGAACTTGGAACAACTAATTCTTTAATTAATAATGACCAAACTTATAACGTCCTTGTTACCGCACACGCTTTTATTATAATTTTTTTTATAGTTATACCAATTATAATTGGAGGATTTGGTAACTGATTAGTTCCTCTTATATTAGGAAGTCCCGATATAGCTTTCCCACGAATAAATAATATGAGATTTTGACTTCTCCCCCCATCTTTAAATTTTCTTCTTTTAAGAAGTCTTGTAGAAAATGGGACTGGTACAGGATGAACAGTCTACCCCCCCTTAGCTAGCAATTTAAGACATATGGGAAGATCTGTTGATCTTTCTATTTTTTCCCTTCATATAGCAGGAGTCTCATCAATTTTAGGGGCTATTAATTTTATTACAACTTGTATAAGAATAAAACCAAAAAGTATACTTCTAGATCAAATACCTCTTTTTGTTTGATCCGTTTTGATTACTGCTATTCTTCTTTTATTATCTCTTCCAGTTTTAGCAGGGGCTATTACTATATTATTGACTGATCGAAACCTTAATACTTCCTTTTTTGATCCTGCAGGAGGAGGGGACCCTATTTTATACCAACACTTATTT
>IBITR348-20|Beraea alva|COI-5P|Pending (#8521)
AACTTTATATTTTATTTTTGGTATATGAGCTGGAATACTTGGAACATCATTAAGAATATTAATTCGAATAGAATTAAGATGTCCTGGATCTTTATTAAAAAATGACCAAATTTATAATGTATTAGTAACAGCCCATGCATTTATTATAATTTTTTTTATAGTTATACCTATAATAATTGGAGGATTTGGAAATTGATTAGTCCCATTAATATTAGGAGCTCCTGATATAGCTTTTCCTCGAATAAATAATATAAGTTTTTGACTACTTCCTCCTTCTTTAAATTTTTTATTATTTAGAAGAATAGTAGAAAGAGGAGTAGGAACAGGTTGAACAGTTTATCCCCCCTTATCAGCAAATTTAGCCCATAGAGGTAGATCTGTCGATCTATCAATTTTTTCTCTTCATTTAGCAGGAATTTCTTCAATTCTAGGAGCTATTAATTTTATTACAACAATAATCAATATACGTTCACCAGGAATAAGTTTAGATCGAATACCTCTATTTGCTTGATCAATTATAATTACTGCAGTCTTATTACTATTATCCCTCCCAGTTTTAGCTGGTGCAATTACTATATTATTAACAGATCGAAATTTTAATACTTCATTTTTTGATCCAGCAGGAGGAGGAGACCCTATTTTATATCAACACCTATTT
>IBITR369-20|Rhyacophila dorsalis albarracina|COI-5P|Pending (#8521)
AATAAATAATATAAGATTTTGACTTCTTCCTCCCTCCCTTACTTTACTTACAATAAGAATAATTGTTGAAAATGGAGCAGGTACAGGATGAACAGTATATCCCCCTTTATCTTCTAATATTGGACATAATGGAAGATCAGTAGATTTAACTATTTTTTCCCTCCATTTAGCCGGAGTATCATCAATTTTAGGGGCAATCAATTTTATTACAACAGTAATTAATATACGATCTAAAGGAATATCTATAGATCAAATACCTTTATTTGTATGATCTGTAGCAATTACAGCTCTTCTTCTTTTACTATCACTTCCAGTTTTAGCTGGAGCTATTACAATACTATTAACAGATCGAAATTTAAATACCTCTTTTTTTGACCCTGCTGGAGGAGGGGACCCTATTTTATATCAACATTTATTT
>IBITR382-20|Rhyacophila relicta|COI-5P|Pending (#8521)
AATAAATAACATAAGATTTTGACTTCTCCCCCCTTCTCTTACTTTACTAACAATAAGAATAATTGTTGAAAATGGAGCAGGTACAGGATGAACAGTTTATCCTCCTTTATCCTCTAATATTGGACATAATGGAAGATCAGTAGATTTAACTATTTTCTCTCTCCATTTAGCTGGAGTATCATCAATTTTAGGAGCAATCAATTTTATTACAACAGTAATTAATATACGATCTAAAGGAATATCTATAGATCAAATACCTTTATTTGTATGATCTGTAGCGATTACAGCTCTTCTTCTTTTATTATCACTTCCAGTTTTAGCTGGAGCTATTACAATATTATTAACAGATCGAAATTTAAATACCTCTTTTTTTGATCCTGCTGGGGGAGGAGATCCTATTTTATATCAACATTTATTT
>IBITR410-20|Rhyacophila obelix|COI-5P|Pending (#8521)
TACATTATATTTTATTTTCGGAATTTGAGCTGGAATAGTAGGATCATCACTAAGATTAATTATTCGTAATGAACTTAGAATGCCTGGATCTCTGATTGGAAGAGATCAATTATATAACGTAATTGTAACAGCTCATGCTTTTGTTATAATTTTTTTTATAGTTATACCTATTATAATTGGAGGATTCGGTAATTGATTAGTCCCATTAATATTAGGAGCCCCAGACATAGCTTTCCCACGAATAAATAATATAAGATTTTGACTTCTTCCCCCTTCAATTTCTTTACTAACTATAAGAAGAATTGTGGAAAATGGGGCAGGTACAGGTTGAACTGTTTATCCTCCTTTATCATCTAATATTGGTCATACAGGAAATTCAGTAGATATCACTATTTTTTCTCTTCATCTTGCTGGGATCTCTTCAATTTTAGGCGCAATTAACTTTATCACTACCGTAATCAATATACGATCAAAAGGAATAACTTTAGATCAAATACCTTTATTTGTTTGATCTGTAGTCATTACAGCTATCCTACTTCTTTTATCTCTACCAGTACTAGCTGGGGCCATTACTATATTATTAACTGACCGAAACTTAAATACATCTTTTTTTGATCCCGCAGGAGGAGGAGATCCTATTCTTTACCAACATCTATTT
>IBITR417-20|Hydropsyche dinarica|COI-5P|Pending (#8521)
CACTTTATATTTTATTTTTGGGATTTGATCAGGCCTAATTGGATCATCTTTAAGATTTATTATCCGAATAGAACTGAGAACCCCAGGCAGATTTATTGGAAACGATCAAATTTATAATGTAATTGTAACATCACACGCATTTATTATAATTTTTTTTATAGTTATACCTATTATAATTGGTGGATTCGGAAATTGATTAGTTCCTTTAATATTGGGGTCGCCTGATATAGCCTTTCCTCGTATAAATAATTTAAGATTTTGATTTCTTCCCCCCTCTTTAATTTTTCTCTTATTAAGAAGACTATCAAACTCAGGAGCTGGAACCGGCTGAACAGTCTACCCTCCCCTCTCTTCAAATCTATCCCACGCAGGAAGATCTGTGGATTTAACTATTTTTTCCCTGCATATAGCCGGAATTTCGTCAATCCTGGGAGCTATTAATTTTATCTCAACTATTATAAATATAAAATTTAAAAATTTAAATTATGAAATGATTCCCTTATTTGTATGATCTATCTTAATTACAGCAGTTCTTTTACTTTTATCACTCCCCGTTTTAGCAGGAGCTATTACTATACTATTAACTGATCGAAATTTAAATACTTCTTTTTTTGACCCAGCAGGGGGAGGGGATCCCATTCTTTATCAACATTTATTT
>IBITR425-20|Ptilocolepus granulatus|COI-5P|Pending (#8521)
GATGAATAATATAAGATTTTGATTACTTCCCCCTTCTATTTTATTATTAATTTTTAGGAGAATAGTTGAAAATGGGGCGGGGACAGGATGAACAGTGTACCCTCCTTTATCAAATAATATTTTTCATATAGGAGCTTCAGTTGATTTAACTATTTTTTCTTTACATTTAGCGGGGATTTCGTCTATTTTGGGGGCTGTTAATTTTATTTCAACAATTATAAATATACGAGTTAAAGGAATTTTAATAGAACGTATATCTTTATTTGTGTGATCTGTCTTTATTACAGCAATTTTATTGTTATTATCTTTACCTGTATTAGCTGGAGCTATTACTATATTATTAACAGATCGAAACTTAAATACATGTTTTTTTGATCCGAGGGGTGGGGGGGATCCTATTTTATATCAACATTTATTT
>IBITR427-20|Odontocerum albicorne|COI-5P|Pending (#8521)
AACTTTATATTTTATTTTTGGTATTTGATCAAGAATATTAGGAACCTCTTTAAGTTTATTAATTCGAATAGAATTAAGCTCAACTGGATCATTAATTAAAAATGACCAAATTTATAATGTTTTAGTTACTGCTCATGCATTTATTATAATTTTCTTTATAGTTATACCTATTATAATTGGAGGATTTGGAAATTGATTAGTTCCTCTTATACTTGGAGCTCCTGATATAGCATTCCCTCGAATAAACAATATAAGTTTTTGATTATTACCTCCATCATTAAATTTTTTATTACTAAGAAGAATAATTGAAAATGGAGCAGGGACAGGATGAACAGTTTACCCTCCTTTATCTAGAAATATTGCCCATGCTGGAGCTTCCGTAGACCTAACTATCTTTTCTTTACATTTAGCAGGAATTTCATCTATTTTAGGAGCTGTTAATTTTATTTCTACTATTATAAATATACGATCATCATTAATAACTCTTGACCGAATTCCTTTATTTGTTTGATCAGTTATAATTACTGCTATTCTTCTTTTACTTTCTTTACCTGTTTTAGCAGGGGCTATCACAATACTTTTAACTGATCGAAATTTAAATACTTCATTTTTTGACCCTTCGGGGGGGGGGGACCCTATTCTTTACCAACATTTATTT
>IBITR428-20|Odontocerum albicorne|COI-5P|Pending (#8521)
AACTTTATATTTTATTTTTGGTATTTGATCAAGAATATTGGGAACCTCTTTAAGTTTATTAATTCGAATAGAATTAAGCTCAACTGGATCATTAATTAAAAATGACCAAATTTATAATGTTTTAGTTACTGCTCATGCATTCATTATAATTTTCTTTATAGTTATACCTATTATAATTGGAGGATTTGGAAATTGATTAGTTCCTCTTATACTTGGAGCTCCTGATATAGCATTCCCTCGAATAAATAACATAAGTTTTTGATTATTACCCCCATCATTAAATTTTTTATTACTAAGTAGAATAATTGAAAATGGAGCAGGGACAGGATGAACAGTTTACCCTCCTTTATCTAGAAATATTGCCCATGCTGGAGCTTCCGTAGACCTAACCATCTTTTCTTTACATTTAGCAGGAATTTCATCTATTTTAGGAGCTGTTAATTTTATTTCTACTATTATAAATATACGATCATCATTAATAACTCTTGACCGAATTCCTTTATTTGTTTGATCAGTTATAATTACTGCTATTCTTCTTTTACTTTCTTTACCTGTTTTAGCAGGGGCTATCACAATACTTTTAACTGATCGAAATTTAAATACTTCATTTTTTGACCCTTCAGGGGGTGGGGACCCCATTCTTTACCAACATTTATTT
>IBITR431-20|Micrasema minimum|COI-5P|Pending (#8521)
AACAATTTATTTTATATTTGGAATTTGATCTGGAATAGTAGGAACTTCTTTAAGAATAATTATTCGAACTGAATTAAGATCTACTAATTCTTTAATTTTAAATGATCAAATTTATAACGTATTAGTAACAGCTCACGCTTTTATTATAATTTTTTTTATAGTTATACCTATTATAATTGGAGGATTTGGTAACTGACTTGTCCCTCTTATAATTGGAGCTCCAGATATAGCCTTTCCTCGAATAAATAACATAAGATTTTGACTTTTACCCCCTTCTTTAAATTTTCTTCTTATTAGATCAATTGTAGAAAGAGGCACTGGAACAGGATGAACGGTTTACCCACCCCTATCAAGAAATTTAGCTCATTCAGGTAGATCAGTAGATTTCTCTATTTTTTCTTTACATTTAGCTGGGATTTCTTCAATCTTAGGGGCTATTAATTTTATTTCTACTACTATTAATATACGTTCTAACCTAATTACTTTAGATCGAATACCTTTATTTGTATGATCTGTTGTTATTACTGCAGTTTTATTATTACTATCTTTACCTGTTTTAGCGGGAGCTATCACCATACTTTTAACTGATCGAAATTTAAATACATCATTTTTTGACCCTGCTGGGGGAGGAGACCCCATTTTATACCAACATTTATTT
>IBITR436-20|Cheumatopsyche lepida|COI-5P|Pending (#8521)
AACCTTATATTTTATCTTCGGAATTTGATCAGGTTTAATTGGATCATCTTTAAGATTCCTAATTCGAATTGAACTTAGAACCCCAGGATCATTAATTGGGAACGATCAAATTTACAATGTTATCGTTACTTCACATGCATTTATTATAATTTTTTTTATAGTTATACCAATTATAATTGGAGGATTTGGAAACTGACTTGTCCCTTTAATACTAGGATCTCCTGATATAGCTTTCCCACGAATAAATAATCTTAGATTCTGATTTCTTCCCCCATCAATTATACTACTAATTTTAAGAAGAATAATAAATTCAGGAGCTGGCACCGGTTGAACAGTTTATCCTCCTTTATCTTCTAATTTATCTCATTTAGGAAGATCAGTAGATTTAACTATCTTTTCTTTGCACTTAGCTGGAATCTCTTCTATTCTAGGAGCTATTAATTTTATCTCTACATCATTTAATATAAAAATTAATAAACTAAATTACGAGATTCTTCCTCTTTTTGTATGATCAGTAGCTATCACTGCAATTCTACTTCTTTTATCCCTACCTGTTCTAGCAGGAGCTATCACTATACTTTTAACAGATCGAAATTTAAACACTTCTTTTTTTGACCCCGCCGGAGGGGGAGATCCTATTCTCTATCAACACTTATTT
>IBITR437-20|Athripsodes alentexanus|COI-5P|Pending (#8521)
AACTTTATATTTTATTTTTGGAGTTTGATCCGGTCTCTTAGGAACTTCTCTAAGAGTTTTAATTCGAACTGAATTAAGAATAACCGGCTCATTAATCAAAAATGATCAAATTTATAACGTTTTAGTTACAGCACATGCTTTTATTATAATTTTTTTCATAGTAATGCCTATTATAATTGGGGGATTTGGTAACTGATTAGTACCTCTAATACTTGGTGCCCCTGACATAGCTTTCCCTCGAATAAATAATATAAGTTTTTGATTACTCCCCCCTTCTTTAAATTTTCTTTTACTAAGAAGGATAGTAGAAAGAGGAACTGGAACTGGTTGAACAGTATACCCCCCGTTAGCTAGCAATATTGCACATACAGGCAGATCAGTTGATCTCTCTATTTTTTCTCTTCATATGGCCGGTATTTCTTCAATTTTAGGAGCAATTAACTTTATTACTACTATCATAAACATAAAACCAGTAAGTATACTTTTCGATCAAATACCTCTATTTGTTTGATCCGTCGCCATTACAGCTCTTCTATTATTACTATCACTACCAGTTTTAGCTGGAGCTATTACCATACTTTTAACAGATCGTAATTTAAATACTTCTTTTTTTGACCCAGCTGGAGGAGGAGACCCTATTTTATACCAACATTTATTT
>IBITR005-16|Adicella reducta|COI-5P|Pending (#8521)
AACACTATATTTTATTTTTGGAATATGAGCCGGACTATTGGGAACTTCCCTAAGTGTTTTAATTCGAACTGAACTAGGTATAACAGGAGCTTTTATCAAAAATGATCAAATTTACAATGTCCTTGTAACTGCCCACGCATTTATTATAATTTTTTTTATAGTAATACCGATTATAATTGGAGGATTTGGAAATTGATTAGTACCTTTAATATTATCAGCTCCAGATATAGCATTTCCTCGAATAAATAACATAAGATTTTGATTACTACCTCCTTCTTTAAATTTTTTACTTCTTAGAAGAATTGTAGAAAGAGGAACTGGAACTGGTTGAACAGTTTATCCCCCCTTGGCTAGGAATATTGGACATTTAGGAAGTTCTGTTGATTTATCAATTTTTTCTCTTCATATAGCTGGAATTTCTTCTATTCTTGGAGCAATTAATTTTATTACTACTTGTATAAGAATAAAACCTAAAAGGATATTATTAGATCAAATACCCCTATTCGTTTGATCTGTTTTAATTACTGCTATTTTACTTCTTCTTTCATTACCAGTGCTTGCAGGAGCAATTACTATATTATTAACTGATCGAAACTTAAACACTTCTTTTTTTGACCCTGCTGGAGGAGGAGACCCTATTTTATATCAACATTTATTT
>IBITR018-20|Rhyacophila adjuncta|COI-5P|Pending (#8521)
AACTTTATACTTTATTTTTGGAATTTGAGCTGGTATAGTGGGCTCTTCTTTAAGTTTAATTATTCGAACTGAACTTGGAATACCGGGATCATTAATTGGAAATGATCAAATTTACAATGTAATTGTAACAGCACATGCGTTTGTTATAATTTTTTTTATAGTTATACCAATTATAATCGGAGGATTTGGAAATTGATTAGTTCCATTAATATTAGGGGCCCCAGATATAGCATTTCCACGAATAAATAATATAAGATTCTGACTTCTCCCACCTTCTCTTACTTTACTTACAATAAGAATAATTGTTGAAAATGGAGCAGGAACTGGGTGAACAGTATATCCCCCTTTATCTTCAAATATTGGCCATAATGGAAGATCTGTAGATTTAACAATTTTTTCTTTACATTTAGCAGGAGTATCATCAATTTTAGGAGCAATTAATTTCATTACAACAGTAATTAATATACGATCTAAGGGAATATCTATAGATCAAATACCCCTATTTGTATGATCTGTAGCAATTACAGCTCTTCTTCTTTTATTATCACTCCCAGTTTTAGCAGGAGCTATTACAATATTACTAACAGATCGTAATTTAAATACCTCTTTTTTCGATCCTGCTGGAGGAGGTGACCCTATTTTATATCAACATTTATTT
>IBITR023-20|Schizopelex festiva|COI-5P|Pending (#8521)
AACTCTTTATTTTCTATTTGGTATTTGAGCAGGAATAATTGGATCTTCTTTAAGAATTTTAATTCGAATTGAACTAAGAACCCCTAGATCTTTAATTAAAAATGATCAAATTTACAATGTTTTAGTAACAGCTCATGCTTTTATTATAATTTTCTTTATAGTTATACCTATTATAATTGGAGGATTTGGAAACTGACTCGTTCCCCTAATATTAGGAGCCCCTGATATAGCCTTTCCCCGCATAAATAATATAAGATTTTGATTATTACCCCCATCTCTTAACTTTCTTCTATTCAGTAGAATAGTTGAAAGAGGTACAGGAACAGGATGAACAGTTTATCCCCCACTATCAAGTAATCTTGCCCATATAGGATCCTCTGTAGACCTTTCAATTTTCTCATTACATCTAGCAGGAGTTTCTTCTATTCTTGGAGCAATTAACTTCATTACAACCATAATAAATATACGATCCTTAGGAATATCATATGATCGAATACCTCTTTTCGCCTGATCTGTCCTTATTACAGCTATTCTTTTATTACTCTCACTTCCTGTCTTAGCAGGAGCTATTACTATATTATTAACTGATCGAAATCTCAACACATCTTTTTTTGATCCAGCAGGAGGAGGAGATCCTATTCTCTATCAACATTTATTC
>IBITR027-20|Larcasia partita|COI-5P|Pending (#8521)
AACAATTTATTTTATTTTTGGAATTTGATCAGGAATAATCGGAACTTCTTTAAGAATAATTATTCGAACAGAATTAGGTACAACTGAATCTTTAATTAAAAATGATCAAATTTATAATGTTTTAGTAACTGCTCATGCTTTTATTATAATTTTTTTTATGGTAATACCAATTATAATTGGAGGTTTCGGAAATTGATTAGTTCCTTTAATAATTGGAGCTCCTGATATAGCCTTCCCACGTATAAATAATATAAGATTTTGATTTTTACCCCCATCTTTAAATTTTCTTCTAATTAGATCTTTTATTGAAAGAGGAACAGGAACAGGCTGAACAGTTTATCCACCATTATCAAGAAACTTAGCTCATGCTGGAAGTTCAGTTGATATCTCTATTTTTTCTTTACACTTAGCAGGTATTTCTTCAATTTTGGGAGCTATTAATTTTATTTCAACCACTTTAAATATACGAAATAATTTAATCACATTAGATCGAATTCCTCTATTTGTTTGATCTGTAGCTATTACTGCTTTATTATTACTTTTATCTTTACCGGTATTAGCAGGAGCTATTACAATACTTCTTACAGATCGTAATTTAAATACTTCATTTTTCGACCCCTCAGGAGGGGGGGATCCCATTTTATACCAACATTTGTTT
>IBITR042-20|Psychomyia pusilla|COI-5P|Pending (#8521)
AACTCTTTATTTCATATTTGGAATTTGAGCCAGACTAATTGGAACATCATTAAGAATAATTATTCGAATTGAATTAAGAACTCCTGGTTCATTTATAGGAAATGATCAAATTTACAACTCAATTGTAACTATTCATGCCTTTATTATAATTTTTTTTATAGTTATACCAATTATAATTGGAGGATTTGGAAATTGACTAGTTCCTCTAATGTTAGGAGCTCCTGATATAGCATTCCCACGAATAAATAACTTAAGATTCTGATTCTTACCTCCATCTATCTTTTTTTTAATTTCTTCTATATTTATAGATAATAGAGCTGGGACAGGATGAACAGTATACCCTCCATTATCTAACAACATATTTCACTCAGGCAAAGCCATTGATATTTCTATTTTTTCTCTTCATTTAGCAGGAATTTCATCAATTTTAGGAGCCATTAACTTTATTACTACAATTATTAACATAAAAATAAAAAAAATTTCTTTTGACATTCTTCCCCTATTTGTATGATCAATTGGAATCACAGCATTATTACTTCTCTTATCATTGCCTGTATTAGCAGGAGCTATCACAATACTTTTAACAGACCGTAACTTAAATACCTCATTTTTTGATCCAGCAGGAGGAGGAGACCCTATTTTATACCAACATCTATTC
>IBITR044-20|Chimarra marginata|COI-5P|Pending (#8521)
AACATTATATTTTATTTTTGGCCTTTGATCAAGAATACTAGGCCTATCTTTAAGAATATTAATTCGCCTAGAATTAAGAACTCCAGGAGCCTTAATTGGGAATGATCAAATTTTTAATTCTATCGTAACTGCACATGCATTTATCATAATTTTTTTTATAGTTATACCAATCATAATTGGGGGATTTGGAAATTGATTAGTCCCATTAATGCTAGGGGCCCCTGACATGGCTTTTCCTCGAATAAATAACATAAGATTTTGATTTCTCCCACCTTCATTATTTTTCCTTTTATTTGGGATATTAATGGATAATGGAGCAGGAACTGGTTGAACAGTCTATCCTCCCTTATCAACAAATATCTCTCATATAGGAAAGGCTGTAGATTTAACAATTTTCTCTCTTCATTTAGCTGGAATTTCCTCAATCTTAGGAGCTGTTAACTTTATTTCTACAATTATTAATATACGTTTAAACTTTTTAACCTTTGACCAATTACCCTTATTTGTGTGATCAGTAATAATCACCGCAATTCTTCTTTTATTATCTCTTCCTGTTTTAGCAGGAGCTATCACAATACTTTTAACGGATCGAAATATTAATACATCATTCTTTGACCCAGCTGGAGGGGGCGACCCAATTTTATACCAACATTTATTT
>IBITR051-20|Philopotamus variegatus|COI-5P|Pending (#8521)
AACCCTATATTTTATTTTCGGAATTTGATCTAGAATATTGGGTTTATCATTAAGAATATTAATTCGTATTGAATTAAGAACTCCCGGATCTTTATTTGAAAACGATCAAATTTTCAATTCAATTGTTACAGCTCATGCTTTTATTATAATTTTTTTCATAGTTATACCCATTATAATTGGGGGGTTTGGAAACTGACTAGTTCCCTTAATATTAGGAGCTCCAGATATAGCTTTCCCACGAATAAATAATATAAGATTTTGATTTCTCCCTCCTTCATTATTTTTTCTAATTTTTGGTATATTAATAGATAATGGGGCTGGAACTGGTTGAACTGTTTATCCTCCTCTTTCAGCAAATATTTCTCACATAGGAAAGGCAGTAGATCTAACTATTTTTTCTCTTCATATAGCCGGAATTTCATCAATTTTAGGAGCTATTAATTTTATTACCACAATCATTAATATACGATGTAGCTATATAACTATAGACCGAATACCTTTATTTGTATGATCTGTTTTTATTACCGCTATTCTTTTACTATTGTCTCTACCTGTATTAGCAGGTGCTATTACTATATTATTAACTGATCGAAACATTAATACATCATTTTTTGATCCTGCAGGAGGAGGAGATCCAATTTTATATCAACATTTATTT
>IBITR063-20|Polycentropus flavomaculatus|COI-5P|Pending (#8521)
AACTTTATATTTTATTTTCGGAATTTGATCAAGAATTTTAGGTTCTACTTTGAGATTTATTATTCGAATTGAATTAAGAACATCAAGAACATTATTAAGAAATGATCAAATTTATAATTCTGTTGTAACTCTTCATGCATTTATTATAATTTTTTTTATAATTATACCATTAATAATTGGAGGATTTGGAAATTGATTAATTCCATTAATATTAATAGCACCAGATATAGCATTTCCTCGAATAAATAATATAAGATTTTGATTATTACCTCCATCAATTTTTTTCCTTATTTCTGGAATTTTTATAGATAATAGAGTAGGAACAGGATGAACTGTATATCCCCCGTTATCAAATAATTTATTTCATTCAGGAAAAGCAGTTGATATTTCAATTTTTTCATTACATATAGCAGGAATTTCATCAATCTTAGGAGCAATTAACTTCATTTCAACAATTTTTAACATAAAATTAAAAAATATTCCAATAAGAATAATTCCATTATTAGTTTGATCAATTAAAATTACAGCAATCTTATTATTATTATCATTACCTGTACTAGCAGGTGCAATTACAATACTTTTAACTGATCGAAATTTAAATACTTCATTTTTTGATCCTTCAGGGGGTGGAGATCCAATTCTATATCAACATTTATTT
>IBITR064-20|Chimarra marginata|COI-5P|Pending (#8521)
AACATTATATTTTATTTTTGGCCTTTGATCAAGAATACTAGGCCTATCTTTAAGAATATTAATTCGCCTAGAATTAAGAACTCCAGGAGCCTTAATTGGGAATGATCAAATTTTTAATTCTATCGTAACTGCACATGCATTTATCATAATTTTTTTTATAGTTATACCAATCATAATTGGGGGATTTGGAAATTGATTAGTCCCATTAATGCTAGGGGCCCCTGACATGGCTTTTCCTCGAATAAATAACATAAGATTTTGATTTCTCCCACCTTCATTATTTTTCCTTTTATTTGGGATATTAATGGATAATGGAGCAGGAACTGGTTGAACAGTCTATCCTCCCTTATCAACAAATATCTCTCATATAGGAAAGGCTGTAGATTTAACAATTTTCTCTCTTCATTTAGCTGGAATTTCCTCAATCTTAGGAGCTGTTAACTTTATTTCTACAATTATTAATATACGTTTAAACTTTTTAACCTTTGACCAATTACCCTTATTTGTGTGATCAGTAATAATCACCGCAATTCTTCTTTTATTATCTCTTCCTGTTTTAGCAGGAGCTATCACAATACTTTTAACGGATCGAAATATTAATACATCATTCTTTGACCCAGCTGGAGGGGGCGACCCAATTTTATACCAACATTTATTT
>IBITR065-20|Schizopelex festiva|COI-5P|Pending (#8521)
AACTCTTTATTTTCTATTTGGTATTTGAGCAGGAATAATTGGATCTTCTTTAAGAATTTTAATTCGAATTGAACTAAGAACCCCTAGATCTTTAATTAAAAATGATCAAATTTACAATGTTTTAGTAACAGCTCATGCTTTTATTATAATTTTCTTTATAGTTATACCTATTATAATTGGAGGATTTGGAAACTGACTCGTTCCCCTAATATTAGGAGCCCCTGATATAGCCTTTCCCCGCATAAATAATATAAGATTTTGATTATTACCCCCATCTCTTAACTTTCTTCTATTCAGTAGAATAGTTGAAAGAGGTACAGGAACAGGATGAACAGTTTATCCCCCATTATCAAGTAATCTTGCCCATATAGGATCCTCTGTAGACCTTTCAATTTTCTCATTACATCTAGCAGGAGTTTCTTCTATTCTTGGAGCAATTAACTTCATTACAACCATAATAAATATACGATCCTTAGGAATATCATATGATCGAATACCTCTTTTCGCCTGATCTGTCCTTATTACAGCTATTCTTTTATTACTCTCACTTCCTGTCTTAGCAGGAGCTATTACTATATTATTAACTGATCGAAATCTCAACACATCTTTTTTTGATCCAGCAGGAGGAGGAGATCCTATTCTCTATCAACATTTATTC
>IBITR067-20|Tinodes assimilis|COI-5P|Pending (#8521)
AACTTTATATTTTTTATTTGGAATTTGATCAAGTCTTATTGGAACTTCCCTAAGAATAATTATTCGAATTGAATTGAGAATTCCAGGATCTTTTATAGGAAATGATCAAATTTATAATTCAATCGTAACAATTCATGCATTTATTATAATTTTTTTTATAGTTATACCTATTATAATCGGAGGATTTGGAAATTGATTAGTCCCACTAATACTCGGAGCCCCCGATATGGCATTTCCACGAATAAATAATTTAAGATTTTGATTTTTACCACCTTCTTTATTTTTCTTAATTTCAAGTATATTCATAGATAACAGAGCAGGAACAGGATGAACTGTTTATCCCCCACTATCTAATAGAATGTTTCACTCTGGAAAAGCTGTAGATATTAGAATTTTTTCATTACATTTAGCAGGAATTTCATCAATTTTAGGAGCAATTAATTTTATTACAACTATTATAAATATAAAATTAAATGCGATTTCACTAGATATAATTCCCCTATTCGTGTGATCTGTCAATATTACAGCCCTTTTATTACTCCTTTCACTACCCGTATTAGCTGGGGCTATTACAATATTATTAACAGACCGAAACCTTAATACATCTTTTTTTGACCCAGCTGGAGGGGGGGATCCTATTTTATATCAACATTTATTT
>IBITR089-20|Limnephilus vittatus|COI-5P|Pending (#8521)
AACTATTTATTTTATTTTTGGAATTTGAGCAGGAATAATTGGAACCTCTCTTAGAATAATCATTCGAACTGAATTAGGTACTACTGATTCATTAATTAAAAATGATCAAATCTATAATGTTTTAGTTACTGCTCATGCTTTTATCATAATTTTTTTTATAGTAATACCTATTATAATTGGAGGATTCGGGAATTGACTTGTTCCTCTTATAATTGGAGCTCCAGATATAGCCTTCCCCCGAATAAATAATATAAGATTTTGACTCCTACCCCCTTCCCTTAACCTTCTATTAATTAGCGCTTTAATTGAAAGAGGGACAGGAACAGGATGAACTGTCTATCCCCCCCTATCAAGAAACTTAGCTCATGCAGGAAGATCCGTAGATATTTCAATTTTTTCTTTACATCTAGCTGGAATTTCCTCTATTTTAGGGGCTATTAATTTTATTTCTACTACATTAAATATACGAAATAACCTCATAACATTAGATCGAATTCCTTTATTTGTTTGATCTGTTGCTATCACTGCTCTTCTTCTTCTCCTCTCTCTTCCTGTTTTAGCGGGAGCTATCACCATACTTTTAACTGACCGTAACCTAAATACTTCTTTTTTTGACCCCTCTGGAGGGGGAGACCCAATTTTATATCAACACTTATTT
>IBITR102-20|Philopotamus montanus caurelensis|COI-5P|Pending (#8521)
TACTTTATATTTTATTTTCGGAATTTGAGCTAGAATACTAGGTCTTTCATTAAGTTTATTAATTCGTGTTGAATTAAGAACCCCAGGCTCATTATTTGAAAATGATCAAATTTTTAATTCAATTGTCACAGCTCATGCTTTTATTATAATTTTCTTCATAGTTATACCCATTATAATTGGGGGATTCGGAAATTGATTAGTGCCCTTAATACTAGGAGCTCCTGATATAGCATTCCCTCGAATAAATAATATAAGATTTTGATTTCTCCCTCCTTCATTATTTTTTTTAATTTTTGGAATACTAATAGATAATGGAGCTGGTACTGGTTGAACCGTTTACCCTCCCTTATCTGCAAACATTTCCCATATAGGAAAGGCCGTAGATTTAACTATTTTCTCTCTTCATATAGCAGGAATTTCATCAATTTTAGGGGCTGTCAATTTTATTACTACTATTATTAATATACGATGTACATATATAACTATAGATCGAATACCTTTATTTGTATGATCAGTTTTTATTACAGCTATTTTACTTCTTTTATCATTACCCGTATTAGCCGGGGCTATTACCATATTACTTACAGATCGTAATATTAATACTTCCTTTTTTGACCCAGCAGGAGGGGGAGATCCAATTTTATATCAACATTTATTT
>IBITR110-20|Hydropsyche lobata|COI-5P|Pending (#8521)
AACATTATATTTTATATTTGGAATTTGAGCCGGTCTAATTGGATCATCATTAAGATTCATTATTCGAATAGAATTAAGAACTCCCGGAAGACTAATTGGCAACGATCAAATTTATAATGTAATCGTTACATCTCATGCTTTTATTATAATTTTCTTCATAGTAATACCCATTATAATTGGAGGTTTCGGAAATTGATTAGTGCCCCTAATACTAGGATCGCCTGATATAGCTTTCCCACGAATAAATAATCTTAGATTCTGATTTCTACCCCCTTCTCTTATTTTCCTTCTTTTAAGAAGACTAACTAATTCAGGAGCCGGAACTGGATGAACTGTTTATCCCCCCCTTTCCTCCAATCTATCCCACGCTGGAAGATCTGTTGACTTGACTATTTTTTCTCTCCATATAGCAGGTATTTCTTCAATTCTAGGAGCAATTAATTTTATTTCTACTATTATAAACATAAAATTCAAAAACCTAAACTATGAAATAATTCCTCTCTTTGTTTGATCAATTCTAATTACAGCAGTTCTCCTACTACTTTCTCTACCAGTTCTTGCCGGAGCCATCACTATATTATTAACTGACCGCAACCTAAACACCTCCTTCTTTGACCCAGCAGGTGGGGGGGACCCAATTTTATATCAACACTTATTT
>IBITR112-20|Paduniella vandeli|COI-5P|Pending (#8521)
AACATTATATTTTCTTTTCGGAATTTGAGCTAGATTATTAGGAACTTCCTTAAGAATATTAATTCGTATTGAATTAAGAGTACCTAATTCATTTCTTTTAAATGATCAAATTTATAACTCTATTGTAACTATTCATGCATTTATCATAATTTTTTTCATAGTAATACCCATTATAATTGGGGGGTTTGGAAATTGATTAGTCCCTCTAATGTTAGGGGCCCCTGATATAGCATTCCCTCGAATAAATAACTTAAGTTTTTGATTTCTGCCCCCATCAATTTTATTCCTAATTTCAAGAATATTTATAGATAATAGTGCTGGAACAGGATGAACTGTATACCCACCCCTATCAAATAACATGTTCCATACAGGGAAGGCTATTGATATTTCTATTTTCTCTCTTCATTTAGCGGGAATCTCTTCTATCCTAGGAGCTATTAATTTTATTACCACTATCATTAATATAAAATTAAATTCTAAATCTTTTGAAATATTATCATTATTTGTTTGATCTATTGGAATTACAGCATTATTATTACTTCTATCATTGCCTGTTTTAGCTGGAGCTATTACTATGCTACTAACAGACCGTAACCTAAATACCTCCTTTTTTGATCCGGCAGGAGGAGGAGATCCTATTTTATATCAACATTTATTT
>IBITR121-20|Hydropsyche exocellata|COI-5P|Pending (#8521)
TACTTTATACTTTATATTTGGAATTTGAGCAGGTTTAATTGGATCTTCTATAAGATTTATTATTCGTATAGAATTAAGAACCCCTGGTAGATTTATTGGAAATGATCAAATTTATAATGTTATTGTTACATCTCATGCATTTATTATAATTTTTTTTATAGTAATACCAATTATAATTGGAGGGTTTGGTAATTGATTAGTACCATTAATACTAGGATCCCCTGACATAGCTTTCCCTCGAATAAATAACTTAAGATTCTGATTTCTTCCTCCTTCATTAATATTTCTTTTATTAAGAAGAATAGTTAATTCAGGAGCGGGAACAGGTTGAACAGTTTACCCACCCCTATCTTCAAATTTATCTCATGCTGGAAGATCAGTAGATTTAACTATTTTCTCTTTACATATAGCTGGAATCTCTTCAATTTTAGGAGCTATTAATTTTATTTCTACTATTATAAATATAAAATTTAAAAATTTAAATTATGAAATAATACCTTTATTTGTTTGATCAATTTTAATTACAGCAATTTTATTATTATTATCATTACCAGTATTAGCTGGTGCCATTACTATACTATTAACAGATCGTAATTTAAATACATCATTTTTTGACCCAGCAGGGGGTGGAGATCCAATTTTATACCAACATTTATTT
>IBITR123-20|Hydropsyche exocellata|COI-5P|Pending (#8521)
TACTTTATACTTTATATTTGGAATTTGAGCAGGTTTAATTGGATCTTCTATAAGATTTATTATTCGTATAGAATTAAGAACCCCTGGTAGATTTATTGGAAATGATCAAATTTATAATGTTATTGTTACATCTCATGCATTTATTATAATTTTTTTTATAGTAATACCAATTATAATTGGAGGGTTTGGTAATTGATTAGTACCATTAATACTAGGATCCCCTGACATAGCTTTCCCTCGAATAAATAACTTAAGATTCTGATTTCTTCCTCCTTCATTAATATTTCTTTTATTAAGAAGAATAGTTAATTCAGGAGCGGGAACAGGTTGAACAGTTTACCCACCCCTATCTTCAAATTTATCTCATGCTGGAAGATCAGTAGATTTAACTATTTTCTCTTTACATATAGCTGGAATCTCTTCAATTTTAGGAGCTATTAATTTTATTTCTACTATTATAAATATAAAATTTAAAAATTTAAATTATGAAATAATACCTTTATTTGTTTGATCAATTTTAATTACAGCAATTTTATTATTATTATCATTACCAGTATTAGCTGGTGCCATTACTATACTATTAACAGATCGTAATTTAAATACATCATTTTTTGACCCAGCAGGGGGTGGAGATCCAATTTTATACCAACATTTATTT
>IBITR128-20|Ceraclea sobradieli|COI-5P|Pending (#8521)
AACTTTATATTTTATTTTCGGAGTTTGATCTGGCTTACTGGGAACTTCTCTTAGAGTTTTAATTCGTACAGAATTAGGTATAGTAGGATCTTTAATTAAAAGAGATCAAATCTACAATGTATTAGTAACAGCCCATGCTTTTATTATAATTTTTTTTATAGTTATACCAATTATAATTGGAGGATTTGGTAACTGACTAGTTCCTTTAATGTTAGGGGCTCCAGATATAGCTTTCCCACGAATAAATAACATAAGATTTTGATTATTACCCCCCTCATTAAATTTTTTATTGTTAAGAAGAATGGTTGAAAGAGGAACTGGTACAGGGTGAACTGTTTACCCCCCTTTAGCTAGAAATATTGCTCATATAGGAAGATCAGTTGATTTATCTATTTTTTCATTACATATAGCCGGAATTTCTTCTATTTTAGGAGCAATTAATTTTATTACAACTATTATAAGAATAAAACCTAAAAGAATACTATTAGATCAAATACCTCTTTTTGTATGATCTGTAGGAATTACTGCGCTACTACTACTTCTATCCCTACCGGTATTAGCTGGCGCTATTACAATACTTTTAACAGACCGAAATTTAAATACATCATTTTTTGACCCTGCTGGAGGAGGAGATCCTATTTTATATCAACACTTATTT
>IBITR130-20|Stenophylax mucronatus|COI-5P|Pending (#8521)
AACTATTTATTTTATTTTTGGAATCTGAGCCGGAATAATCGGAACTTCTTTAAGAATAATTATTCGAACTGAACTAGGAACAACTGAATCATTAATTAAAAATGACCAAATTTATAACGTTCTAGTAACTGCCCATGCTTTTATTATAATTTTTTTTATAGTAATGCCAATTATAATTGGAGGATTTGGGAACTGACTAATTCCCCTAATAATCGGTGCACCTGATATAGCTTTCCCCCGTATAAATAATATAAGATTTTGACTGCTCCCCCCCTCACTAAACTTACTTTTAATTAGAGCTCTAGTAGAAAGAGGAACAGGAACAGGTTGAACAGTCTATCCCCCCCTATCAAGAAATTTAGCTCATGCTGGAAGATCCGTTGATATTTCAATTTTCTCTCTTCATTTAGCTGGAATTTCCTCAATTTTAGGGGCTATTAATTTTATTTCCACTACTTTAAATATACGTAATAATCTAATAACCTTAGATCGAATTCCACTTTTTGTTTGATCAGTAGCTATTACAGCTCTTCTTCTTTTACTTTCTCTCCCAGTTTTAGCTGGGGCTATCACAATACTTCTTACTGACCGTAACTTAAATACTTCTTTTTTTGACCCCTCGGGAGGAGGAGACCCCATTCTCTATCAACACTTATTT
>IBITR131-20|Stenophylax vibex|COI-5P|Pending (#8521)
AACTATTTATTTTATTTTTGGAATTTGAGCTGGAATAATTGGAACTTCTCTAAGAATAATTATTCGAACTGAACTCGGAACAACTGAGTCACTAATTAAAAATGATCAAATCTATAATGTTCTAGTAACTGCCCATGCTTTCATTATAATTTTCTTTATAGTAATACCCATTATAATTGGGGGATTCGGAAATTGACTAGTCCCCCTAATAATTGGAGCACCTGATATGGCTTTCCCCCGAATAAATAATATAAGATTTTGACTGTTACCCCCGTCTTTAAATCTTTTATTAATCAGAGCTTTAGTAGAAAGAGGAACAGGTACTGGTTGAACCGTCTATCCCCCCCTATCAAGAAATCTAGCTCATGCAGGAAGATCCGTTGATATCTCAATTTTTTCTCTTCATTTAGCTGGGATCTCATCAATTTTAGGAGCTATTAACTTTATTTCCACTACTTTAAATATACGAAATAATTTAATAACACTAGATCGAATCCCTCTCTTTGTTTGATCAGTTGCTATTACAGCTCTTCTCCTTCTTCTTTCTCTTCCAGTATTAGCGGGAGCCATTACAATACTTCTTACTGACCGAAATCTAAATACTTCTTTTTTCGATCCATCGGGTGGGGGAGATCCCATTTTATATCAACATTTATTT
>IBITR135-20|Hydropsyche exocellata|COI-5P|Pending (#8521)
TACTTTATACTTTATATTTGGAATTTGAGCAGGTTTAATTGGATCTTCTATAAGATTTATTATTCGTATAGAATTAAGAACCCCTGGTAGATTTATTGGAAATGATCAAATTTATAATGTTATTGTTACATCTCATGCATTTATTATAATTTTTTTTATAGTAATACCAATTATAATTGGAGGGTTTGGTAATTGATTAGTACCATTAATACTAGGATCCCCTGACATAGCTTTCCCTCGAATAAATAACTTAAGATTCTGATTTCTTCCTCCTTCATTAATATTTCTTTTATTAAGAAGAATAGTTAATTCAGGAGCGGGAACAGGTTGAACAGTTTACCCACCCCTATCTTCAAATTTATCTCATGCTGGAAGATCAGTAGATTTAACTATTTTCTCTTTACATATAGCTGGAATCTCTTCAATTTTAGGAGCTATTAATTTTATTTCTACTATTATAAATATAAAATTTAAAAATTTAAATTATGAAATAATACCTTTATTTGTTTGATCAATTTTAATTACAGCAATTTTATTATTATTATCATTACCAGTATTAGCTGGTGCCATTACTATACTATTAACAGATCGTAATTTAAATACATCATTTTTTGACCCAGCAGGGGGTGGAGATCCAATTTTATACCAACATTTATTT
>IBITR143-20|Mystacides azureus|COI-5P|Pending (#8521)
AACTTTATATTTTATTTTTGGAATCTGATCTGGTTTATTAGGGACGTCTCTTAGAATTCTAATTCGAACTGAATTAAGAATACCTAATTCTTTAATTAAAAATGATCAAATTTATAATACTTTAGTAACTGCTCATGCATTTATTATAATTTTTTTTATGGTGATACCTATCATGATTGGCGGATTTGGCAATTGATTAGTTCCATTAATAATTGGTGCCCCAGATATAGCATTTCCACGAATAAATAATATAAGATTTTGGCTTCTTCCCCCATCCTTAAATTTTTTATTATTAAGAAGATTAGTTGAAAGGGGGACAGGAACTGGCTGAACTGTTTATCCACCTCTTGCAAGAAATATTGCTCATATGGGGAAATCTGTTGATTTATCAATTTTTTCTTTACATATAGCCGGCATTTCTTCTATTTTAGGAGCTATTAATTTTATTACTACTTGTATAAATATAAAATTATTAAGAATAAAATTAGATCAATTACCTTTATTTGTATGATCTGTTATAATTACAGCCTTATTATTATTACTTTCATTGCCGGTGTTAGCAGGAGCTATTACTATATTGTTAACAGATCGAAACTTAAATACATCATTTTTTGACCCAGCGGGGGGGGGCGATCCTATTCTTTATCAACATCTATTT
>IBITR154-20|Limnephilus sparsus|COI-5P|Pending (#8521)
AACTATTTATTTTATTTTTGGAATTTGAGCGGGAATAATTGGAACTTCTCTTAGAATAATTATTCGAACTGAACTCGGTACTACTGATTCATTAATTAAAAATGACCAAATTTATAATGTATTAGTAACTGCCCATGCTTTTATTATAATTTTTTTTATGGTAATACCTATTATAATTGGAGGATTTGGAAATTGACTTGTACCCCTAATAATCGGAGCTCCAGATATAGCCTTCCCCCGAATAAATAATATAAGATTCTGATTATTGCCCCCCTCTCTAAATCTTCTATTAATTAGAGCTTTAATTGAAAGAGGAACAGGAACTGGTTGAACTGTTTATCCCCCTCTCTCAAGAAATTTAGCCCACGCAGGAAGATCCGTTGATATTTCAATTTTTTCCTTACATTTAGCTGGGATTTCTTCCATTTTAGGAGCTATTAATTTTATTTCCACTACACTTAATATACGAAATAATTTAATAACCTTAGATCGAATTCCTTTATTTGTGTGATCTGTAGCTATTACTGCTCTTCTTTTATTGCTCTCTTTACCTGTTTTAGCAGGAGCTATTACAATACTTTTAACTGATCGTAACTTAAATACTTCTTTTTTTGATCCCTCAGGAGGGGGAGACCCTATTTTATACCAACATTTATTC
>IBITR168-20|Rhyacophila munda|COI-5P|Pending (#8521)
AACTTTATATTTTATTTTCGGGATCTGAGCAGGAATAGTAGGATCTTCTCTAAGACTAATTATTCGAACTGAATTAGGGATACCTGGGTCATTGATTGGAAACGATCAAATTTACAATGTAATTGTAACAGCCCATGCATTCATTATAATTTTTTTTATAGTTATACCAATTATAATTGGAGGATTTGGAAATTGACTTGTCCCCCTAATATTAGGGGCTCCTGATATAGCTTTCCCACGAATAAATAACATAAGATTCTGATTACTACCCCCCTCTCTTACACTACTTACTATAAGAATAATTGTAGAAAATGGAGCAGGAACTGGATGAACAGTTTATCCTCCTTTATCATCAAATATTGGACATAATGGAAGATCAGTAGATCTAACAATTTTTTCTCTTCATTTAGCCGGAGTATCATCAATTTTAGGAGCAATTAACTTTATTACAACCGTAATTAATATACGATCTAAGGGAATATCTATAGATCAAATACCATTATTTGTATGATCAGTCGTAATTACTGCTTTATTACTACTACTTTCTCTTCCTGTTTTAGCAGGAGCTATCACGATATTATTAACTGACCGTAATTTAAACACATCTTTTTTTGACCCCGCAGGAGGAGGAGATCCAATTCTATATCAACATCTATTC
>IBITR186-20|Rhyacophila munda|COI-5P|Pending (#8521)
AACTTTATATTTTATTTTCGGGATCTGAGCAGGAATAGTAGGATCTTCTCTAAGACTAATTATTCGAACTGAATTAGGAATACCTGGGTCATTGATTGGAAACGATCAAATTTACAATGTAATTGTAACAGCCCATGCATTCATTATAATTTTTTTTATAGTTATACCAATTATAATTGGAGGATTTGGAAATTGACTTGTCCCCCTAATATTAGGGGCTCCTGATATAGCTTTCCCACGAATAAATAACATAAGATTCTGATTACTACCCCCCTCTCTTACACTACTTACTATAAGAATAATTGTAGAAAATGGAGCAGGAACTGGATGAACAGTTTATCCTCCTTTATCATCAAATATTGGACATAATGGAAGATCAGTAGATCTAACAATTTTTTCTCTTCATTTAGCCGGAGTATCATCAATTTTAGGAGCAATTAACTTTATTACAACCGTAATTAATATACGATCTAAGGGAATATCTATAGATCAAATACCATTATTTGTATGATCAGTCGTAATTACTGCTTTATTACTACTACTTTCTCTTCCTGTTTTAGCAGGAGCTATCACGATATTATTAACTGACCGTAATTTAAACACATCTTTTTTTGACCCCGCAGGAGGAGGAGATCCAATTCTATATCAACATCTATTC
>IBITR189-20|Hydropsyche lobata|COI-5P|Pending (#8521)
AACATTATATTTTATATTTGGAATTTGAGCCGGTCTAATTGGATCATCATTAAGATTCATTATTCGAATAGAATTAAGAACTCCCGGAAGACTAATTGGCAACGATCAAATTTATAATGTAATCGTTACATCTCATGCTTTTATTATAATTTTCTTCATAGTAATACCCATTATAATTGGAGGTTTCGGAAATTGATTAGTGCCCCTAATACTAGGATCGCCTGATATAGCTTTCCCACGAATAAATAATCTTAGATTCTGATTTCTACCCCCTTCTCTTATTTTCCTTCTTTTAAGAAGACTAACTAATTCAGGAGCCGGAACTGGATGAACTGTTTATCCCCCCCTTTCCTCCAATCTATCCCACGCTGGAAGATCTGTTGACTTGACTATTTTTTCTCTCCATATAGCAGGTATTTCTTCAATTCTAGGAGCAATTAATTTTATTTCTACTATTATAAACATAAAATTCAAAAACCTAAACTATGAAATAATTCCTCTCTTTGTTTGATCAATTCTAATTACAGCAGTTCTCCTACTACTTTCTCTACCAGTTCTTGCCGGAGCCATCACTATATTATTAACTGACCGCAACCTAAACACCTCCTTCTTTGACCCAGCAGGTGGGGGGGACCCAATTTTATATCAACACTTATTT
>IBITR191-20|Ceraclea sobradieli|COI-5P|Pending (#8521)
AACTTTATATTTTATTTTCGGAGTTTGATCTGGCTTACTGGGAACTTCTCTTAGAGTTTTAATTCGTACAGAATTAGGTACAGTAGGATCTTTAATTAAAAGAGATCAAATCTACAATGTATTAGTAACAGCCCATGCTTTTATTATAATTTTTTTTATAGTTATACCAATTATAATTGGAGGATTTGGTAACTGACTAGTTCCTTTAATGTTAGGGGCCCCAGATATAGCTTTCCCACGAATAAATAACATAAGATTTTGATTATTACCCCCCTCATTAAATTTTTTATTATTAAGAAGAATGGTTGAAAGAGGAACTGGTACAGGGTGAACTGTTTACCCCCCTTTAGCTAGAAATATTGCTCATATAGGAAGATCAGTTGATTTATCTATTTTTTCATTACATATAGCCGGAATTTCTTCTATTTTAGGAGCAATTAATTTTATTACAACTATTATAAGAATAAAACCTAAAAGAATACTATTAGATCAAATACCTCTTTTTGTATGATCTGTAGGAATTACTGCGCTACTACTACTTCTATCCCTGCCGGTATTAGCTGGCGCTATTACAATACTTTTAACAGACCGAAATTTAAATACATCATTTTTTGACCCTGCTGGAGGAGGAGATCCTATTTTATATCAACACTTATTT
>IBITR192-20|Agraylea sexmaculata|COI-5P|Pending (#8521)
TATTTTATACTTTATTTTCGGTATCTGATCTGGAATACTTGGGTCTAGAATAAGTATAATCATTCGAATAGAATTAAGAACCCCTGGATTTTTAATCGGAAATGATCAGATTTATAATGTAATTGTAACAGCCCACGCTTTCGTTATAATTTTTTTTATAGTAATACCAATGGTAATTGGAGGATTTGGTAACTGATTAGTCCCTCTTATACTTTCAGCCCCTGATATAGCTTTCCCACGAATAAATAATATAAGATTTTGATTACTCCCCCCCTCAATTACTCTTCTTCTACTAAGATCAATAGTAGAAAACGGAGCAGGAACAGGATGAACTGTGTATCCTCCTTTAGCCTCTAATATCGCCCATAGAGGAAGATCGGTAGATTTAGCAATTTTCTCACTACATTTAGCGGGAATCTCCTCAATTCTAGGAGCAATTAATTTTATTTCTACAATTATTAACATAAAACCCACAAATATAAGATTTGATCAGATACCTTTATTTGTGTGATCAGTTTTAATTACAGCAATTTTACTACTTTTATCATTACCAGTTTTAGCTGGAGCAATCACAATATTATTAACAGATCGAAACTTTAACTCTTCTTTCTTCGACCCGGCTGGAGGGGGAGACCCAATTCTTTACCAACACTTATTC
>IBITR199-20|Mesophylax aspersus|COI-5P|Pending (#8521)
AACTATTTATTTTATTTTTGGGATTTGAGCTGGAATAATCGGAACTTCTTTAAGAATAATTGTTCGAACTGAATTAGGTACGACTGAATCATTAATTAAAAATGATCAAATCTATAACGTACTGGTAACTGCCCATGCTTTTATTATAATTTTTTTCATAGTAATGCCTATCATAATTGGGGGATTCGGAAACTGATTGGTACCCCTAATAATTGGTGCACCTGATATAGCCTTCCCCCGCATAAATAATATAAGATTCTGACTACTGCCCCCCTCATTAAACTTACTTTTAATTAGAGCATTAGTGGAAAGCGGTACAGGAACAGGTTGAACGGTTTATCCCCCACTATCTAGAAATTTAGCCCATGCAGGGAGATCCGTTGATATCTCAATTTTTTCACTTCATTTAGCCGGAATTTCTTCAATCTTGGGGGCTATTAATTTTATTTCTACAACTTTAAATATACGCAATAATTTAATTACATTAGATCGAATTCCTCTGTTTGTTTGATCGGTAGCTATCACAGCTCTATTACTTCTTCTTTCTCTCCCAGTTTTAGCGGGAGCCATCACAATACTTCTCACAGACCGAAATTTAAACACCTCTTTCTTTGACCCCTCTGGGGGGGGAGACCCTATTTTATATCAACATTTATTT
>IBITR205-20|Stenophylax mucronatus|COI-5P|Pending (#8521)
AACTATTTATTTTATTTTTGGAATCTGAGCCGGAATAATCGGAACTTCTTTAAGAATAATTATTCGAACTGAACTAGGAACAACTGAATCATTAATTAAAAATGACCAAATTTATAACGTTCTAGTAACTGCCCATGCTTTTATTATAATTTTTTTTATAGTAATGCCAATTATAATTGGAGGATTTGGGAACTGACTAATTCCCCTAATAATCGGTGCACCTGATATAGCTTTCCCCCGTATAAATAATATAAGATTTTGACTGCTCCCCCCCTCACTAAACTTACTTTTAATTAGAGCTCTAGTAGAAAGAGGAACAGGAACAGGTTGAACAGTCTATCCCCCCCTATCAAGAAATTTAGCTCATGCTGGAAGATCCGTTGATATTTCAATTTTCTCTCTTCATTTAGCTGGAATTTCCTCAATTTTAGGGGCTATTAATTTTATTTCCACTACTTTAAATATACGTAATAATCTAATAACCTTAGATCGAATTCCACTTTTTGTTTGATCAGTAGCTATTACAGCTCTTCTTCTTTTACTTTCTCTCCCAGTTTTAGCTGGGGCTATCACAATACTTCTTACTGACCGTAACTTAAATACTTCTTTTTTTGACCCCTCGGGAGGAGGAGACCCCATTCTCTATCAACACTTATTT
>IBITR221-20|Ptilocolepus extensus|COI-5P|Pending (#8521)
AACTTTATATTTTATTTTTGGAATTTGAGCAGGAATAGTTGGAACTTCTTTAAGAATATTAATTCGGTTAGAATTAGGAACTCCTGGAGCTTTAATTGGAAATGATCAAATTTATAATGTAATTGTAACTGCTCATGCATTTATTATAATTTTTTTTATAGTTATACCCTTAATAATTGGGGGATTTGGGAATTGATTAGTTCCTTTAATGTTAGGAGCTCCTGATATGGCATTTCCTCGAATAAATAATATAAGATTTTGATTGCTTCCTCCTTCAATTATATTATTAATTTTTAGTAGAGTTATTGAAAATGGTGCAGGTACTGGTTGAACAGTTTATCCTCCTCTTTCTAATAATATTTTTCATATGGGGGCTTCGGTTGATTTAACTATTTTTTCATTACATTTAGCAGGTATTTCTTCTATTTTAGGGGCAGTAAATTTTATTTCTACTATTATAAATATACGTGTTAAAGGAATTTTAATAGAACGAATGTCACTATTTGTTTGATCAGTTTTCATTACTGCTATTTTATTACTTTTATCTTTACCTGTTTTAGCGGGAGCTATTACAATATTATTAACAGATCGAAATTTAAATACATGTTTTTTTGACCCATCAGGAGGAGGAGACCCTATTTTATATCAACATTTATTT
>IBITR229-20|Wormaldia variegata mattheyi|COI-5P|Pending (#8521)
AACATTATATTTTATTTTTGGCATTTGATCAGGAATAATAGGTCTTTCACTAAGCCTATTAATTCGAACTGAGCTAAGAACCCCAGGTTCTTTAATTGGCAATGATCAAATCTTTAATTCAATTGTTACAGCACATGCATTTATTATAATTTTTTTTATGGTTATACCAATTATAATCGGGGGGTTTGGAAATTGATTGGTACCATTAATATTAGGAGCGCCCGATATGGCGTTCCCTCGAATAAATAATATAAGTTTTTGATTTTTACCCCCTTCCTTATTTTTTCTAACATTTGGCATATTAATAGACAGCGGAGCAGGAACTGGTTGAACAGTATACCCCCCATTATCAAGAAATATCTCTCATTTAGGAAAAGCCGTAGATCTGACAATTTTTTCCTTACATATAGCAGGAATTTCATCAATTTTAGGAGCAGTAAATTTTATTACAACCGTAATTAACATACGCTCTAATTATATAACTCTCGACCGAATGCCTTTATTTGTTTGATCTGTTTTAATTACCGCAATTTTATTATTACTTTCTTTACCAGTTTTAGCGGGGGCTATTACCATACTCCTAACCGATCGAAATTTAAATACATCCTTTTTCGACCCAGCTGGAGGGGGGGATCCCATTCTATACCAACACTTATTT
>IBITR231-20|Plectrocnemia laetabilis|COI-5P|Pending (#8521)
AACTATATATTTTATTTTTGGAATTTGATCCAGTTTATTAGGCTCAACTTTAAGTTTCTTAATTCGAATTGAATTAAGAACTTCAAGATCATTAATAATAAATGACCAAATTTATAATTCAATTGTTACACTACATGCCTTTATTATAATTTTTTTTATAATTATACCATTAATAATTGGAGGATTTGGAAATTGATTAATTCCTATTATAATTGCAGCTCCTGATATAGCCTTTCCACGAATAAATAATATAAGATTTTGATTACTTCCCCCTTCAATTTTTTTTTTAATTTCTGGAATATTTATAGATAATAGAGTAGGAACAGGTTGAACTGTTTATCCACCACTATCAAATAATTTATTTCATTCAGGAAAAGCAGTAGATATTTCAATTTTTTCTTTACATTTAGCAGGAATTTCATCTATTATAGGAGCAATTAATTTCATTTCAACAATTATAAATATAAAAATAAAGAATATTCCAATAAGAATAATTCCTTTATTTGTTTGATCAATTAAAATTACAGCAATTTTATTATTATTATCTCTTCCAGTTTTAGCTGGAGCTATTACTATATTATTAACTGACCGAAACCTTAATACCTCTTTTTTTGAACCAGCAGGAGGTGGAGACCCAATTTTATATCAACATTTATTT
>IBITR240-20|Tinodes foedellus|COI-5P|Pending (#8521)
AACTTTATACTTTCTCTTTGGAATTTGATCAAGTCTTATTGGAACTTCATTAAGAATAATTATTCGTATTGAATTAAGAACCCCTAGAGCTTTTTTAGGAAATGATCAAATTTATAATTCAATTGTTACTATTCATGCGTTTATTATAATTTTCTTTATAGTTATACCCATTATAATTGGTGGATTTGGAAATTGATTAGTTCCTCTAATGTTAGGAGCCCCTGATATAGCTTTCCCACGAATAAATAATCTAAGATTTTGATTTCTTCCTCCTTCTTTATTTTTTTTAATTTCTAGAATATTTATAGATAATAGAATAGGAACAGGTTGAACTGTCTATCCCCCATTATCAAATAGAATATTTCATTCAGGAAAAGCAGTAGACATTAGAATTTTTTCTCTTCACTTAGCAGGGATTTCATCAATTTTAGGAGCAATTAACTTTATTACTACTATTATAAATATAAAACTCAATGCAATTTCATTAGATATAATTCCTTTATTTGTTTGATCTGTTAATATTACAGCTCTTTTATTACTATTATCACTTCCAGTTTTAGCCGGAGCTATTACTATACTTCTCACAGATCGAAATTTAAATACATCCTTTTTTGACCCAGCAGGAGGAGGGGATCCAATTTTATATCAACATTTATTT
>IBITR246-20|Hydropsyche ambigua|COI-5P|Pending (#8521)
AACCCTTTATTTTATATTTGGAATTTGATCAGGATTAATTGGATCATCTCTAAGCTTCATCATTCGAATAGAATTGAGAACACCAGGAAGATTCATCGGAAATGATCAAATTTATAATGTTATCGTAACTTCTCATGCCTTTATTATAATTTTCTTTATAGTTATACCCATTATAATTGGTGGATTTGGAAATTGACTAGTACCACTAATACTAGGGTCTCCTGATATAGCCTTTCCTCGAATAAATAATCTAAGATTTTGATTTTTACCCCCTTCTCTAATATTTTTATTGTTAAGAAGCCTGTCAAATTCAGGAGCCGGAACAGGATGAACAGTTTATCCTCCTCTTTCCTCAAACTTATCTCATGCGGGGAGATCCGTAGATTTAACAATTTTTTCTTTACATATAGCAGGAATTTCTTCTATCTTAGGAGCTATTAATTTCATTTCTACTATTATAAATATAAAATTCAAAAATTTAAATTATGAAATAATTCCCCTCTTCGTATGATCAATCCTTATTACAGCAATTCTTTTATTATTATCTTTACCAGTTCTTGCAGGAGCAATTACTATATTATTAACAGATCGAAACTTAAATACTTCTTTCTTTGACCCAGCAGGAGGGGGGGATCCTATCCTTTATCAACATCTTTTT
>IBITR248-20|Hydropsyche instabilis|COI-5P|Pending (#8521)
CACTCTTTATTTTATATTTGGAATCTGATCAGGTTTAGTAGGATCATCTTTAAGTTTTATTATTCGAATAGAATTAAGAACTCCTGGAAGATTTATTGGAAATGACCAAATTTATAATGTTGTAGTAACTTCTCATGCTTTTATCATAATTTTTTTTATAGTAATACCTATTATAATCGGAGGATTTGGAAACTGATTAGTTCCCTTAATATTAGGTTCTCCAGATATAGCTTTCCCTCGAATAAATAATTTAAGATTCTGATTCCTTCCCCCTTCATTAATATTTCTATTATTAAGTAGTCTATCAAATTCAGGAGCAGGCACTGGATGAACTGTTTATCCTCCTCTTTCATCTAATTTATCTCACGCTGGAAGATCTGTAGATTTAACAATTTTTTCCCTACATATAGCAGGTATCTCATCTATCTTAGGAGCTATTAATTTTATTTCAACTATCATAAATATAAAATTTAAAAACTTAAACTATGAAATAGTTCCCCTATTTGTCTGATCAATTCTAATCACAGCAGTTCTTTTATTATTATCCCTACCAGTCCTAGCTGGAGCAATTACCATACTTCTAACCGATCGAAATCTAAATACATCATTTTTCGACCCAGCTGGAGGAGGAGATCCAATTTTATATCAACATCTATTC
>IBITR250-20|Hydropsyche tibialis|COI-5P|Pending (#8521)
CACTCTTTATTTTATATTCGGAATTTGATCCGGTTTAGTAGGCTCTTCTCTAAGTTTTATTATTCGAATAGAGCTAAGAACCCCAGGAAGATTTATTGGCAATGACCAAATTTATAATGTTATTGTTACTTCTCATGCATTTATTATAATTTTTTTTATAGTTATACCAATTATAATTGGTGGATTTGGGAACTGACTAGTTCCCCTTATACTAGGATCCCCAGATATGGCTTTTCCCCGCATAAATAATTTAAGATTCTGATTTTTACCCCCATCCTTAATATTTCTTCTATTAAGAAGATTAACAAACTCAGGCGCTGGAACCGGATGAACTGTTTATCCTCCTCTATCTTCTAACCTATCTCACGCTGGTAGATCTGTGGATTTAACTATTTTTTCCCTACATATAGCAGGAATTTCTTCTATTTTAGGAGCAATTAACTTTATCTCAACTATTATAAATATAAAATTTAAAAATCTTAATTATGAAATAATTCCCCTTTTTGTGTGATCTATTTTAATCACAGCAATTCTTCTTCTCTTATCCCTACCTGTTTTAGCAGGAGCCATTACTATATTATTAACAGATCGAAACTTAAATACTTCCTTTTTTGATCCAGCAGGAGGAGGAGACCCTATTTTATACCAACATCTCTTT
>IBITR254-20|Larcasia partita|COI-5P|Pending (#8521)
AACAATTTATTTTATTTTTGGAATTTGATCAGGAATAATCGGAACTTCTTTAAGAATAATTATTCGAACAGAATTAGGTACAACTGAATCTTTAATTAAAAATGATCAAATTTATAATGTTTTAGTAACTGCTCATGCTTTTATTATAATTTTTTTTATGGTAATACCAATTATAATTGGAGGTTTCGGAAATTGATTAGTTCCTTTAATAATTGGAGCTCCTGATATAGCCTTCCCACGTATAAATAATATAAGATTTTGATTTTTACCCCCATCTTTAAATTTTCTTCTAATTAGATCTTTTATTGAAAGAGGAACAGGAACAGGCTGAACAGTTTATCCACCATTATCAAGAAACTTAGCTCATGCTGGAAGTTCAGTTGATATCTCTATTTTTTCTTTACACTTAGCAGGTATTTCTTCAATTTTGGGAGCTATTAATTTTATTTCAACTACTTTAAATATACGAAATAATTTAATCACATTAGATCGAATTCCTCTATTTGTTTGATCTGTAGCTATTACTGCTTTATTATTACTTTTATCTTTACCGGTATTAGCAGGAGCTATTACAATACTTCTTACAGATCGTAATTTAAATACTTCATTTTTCGACCCCTCAGGAGGGGGGGATCCCATTTTATACCAGCATTTGTTT
>IBITR259-20|Potamophylax latipennis|COI-5P|Pending (#8521)
AACTATCTATTTTATTTTCGGAATTTGAGCTGGAATAATCGGAACCTCTTTAAGAATAATTATCCGAACTGAACTCGGAACAACTGAATCTTTAATCAAAAATGATCAAATTTATAACGTATTAGTAACTGCTCATGCTTTCATTATAATTTTCTTCATGGTAATACCAATTATAATTGGAGGATTTGGTAATTGATTAGTACCCCTGATAATTGGAGCCCCTGATATAGCTTTCCCCCGCATAAACAACATAAGATTCTGACTATTACCCCCCTCATTAAACCTTCTTCTAATCAGAGCTTTAGTAGAAAGAGGAACAGGAACTGGTTGAACTGTATACCCCCCTCTCTCTAGAAATCTAGCTCACGCAGGAAGTTCAGTTGATATCTCAATTTTCTCCCTCCACCTAGCGGGTATCTCTTCAATTCTAGGAGCAATTAATTTTATCTCCACCACGCTAAATATACGCAATAATTTAATAACCCTAGATCGAATCCCCCTATTTGTATGATCAGTTGCTATCACAGCTCTTCTCCTCCTTCTTTCCCTCCCCGTCTTAGCTGGAGCCATTACAATACTTCTTACTGACCGAAATCTTAACACTTCCTTTTTTGATCCATCTGGAGGGGGAGATCCTATCCTTTATCAACATCTATTT
>IBITR262-20|Stenophylax permistus|COI-5P|Pending (#8521)
AACTATTTATTTTATTTTTGGAATTTGAGCTGGAATAATCGGAACTTCCCTAAGAATAATTATTCGAACTGAACTTGGTACAACTGAATCATTAATTAAAAATGATCAAATCTATAACGTTCTAGTAACTGCCCATGCTTTCATTATAATTTTCTTCATAGTAATACCTATTATAATTGGGGGATTTGGAAACTGATTAGTTCCCCTAATAATCGGGGCACCAGATATGGCTTTCCCACGAATAAATAATATAAGATTTTGATTACTACCCCCATCTTTAAATCTTCTTTTAATCAGAGCTTTAGTAGAAAGCGGAACAGGTACTGGTTGAACTGTATACCCCCCTCTATCAAGAAATCTAGCTCATGCCGGAAGATCCGTTGATATCTCAATTTTCTCTCTTCATTTAGCTGGAATCTCATCAATTTTAGGAGCTATTAATTTTATTTCCACTACTTTAAATATACGTAATAATTTAATGACTTTAGATCGAATTCCTCTATTTGTATGATCAGTTGCTATCACAGCTCTTCTTCTTCTTTTATCTCTCCCAGTTTTAGCCGGAGCTATTACAATACTTCTTACTGACCGAAACCTAAATACCTCCTTTTTCGACCCATCAGGGGGGGGAGACCCTATCCTATATCAACATTTATTT
>IBITR267-20|Beraea malatebrera|COI-5P|Pending (#8521)
AACTCTATACTTTATTTTTGGTTTATGAGCTGGTATATTAGGAACTTCATTAAGATTATTAATTCGTATAGAACTAAGATGCCCAGGATCATTACTAAAAAATGATCAAATTTATAATGTATTAGTAACAGCCCACGCATTTATTATAATTTTTTTTATAGTAATACCAATAATAATTGGGGGATTCGGAAATTGATTAGTACCCTTAATACTAGGAGCCCCAGATATAGCCTTTCCACGAATAAATAACATAAGTTTTTGATTATTACCTCCATCACTAAATTTTCTATTATTTAGAAGTATTGTAGAAAGAGGAGTAGGCACAGGATGAACTGTTTATCCTCCCTTATCAGCAAATCTAGCTCATAGAGGCAGATCTGTAGACCTTTCTATTTTTTCTCTTCATTTAGCAGGAATTTCATCAATTTTAGGGGCAATTAATTTTATTACAACAATAATTAATATACGATCCCCAGGAATAACCTTAGATCGAATACCATTATTTGCATGATCTATTCTAATTACTGCTATTTTATTATTACTATCTCTACCAGTATTAGCCGGAGCTATTACAATACTACTAACAGATCGAAATTTTAATACTTCTTTTTTTGACCCTGCAGGGGGAGGAGACCCAATCTTATATCAACATTTATTT
>IBITR281-20|Tinodes waeneri|COI-5P|Pending (#8521)
AACTTTATATTTTTTATTTGGAATTTGATCAAGACTTATTGGAACTTCTTTAAGAATAATTATTCGAATTGAATTAAGAACTCCTAGAGCATTTTTAGGAAATGATCAAATTTATAACTCAATTGTTACTATTCATGCATTTATTATAATTTTCTTTATAGTTATACCTATTATAATTGGAGGATTTGGTAACTGATTAGTTCCACTAATATTGGGAGCCCCTGATATGGCTTTCCCACGAATAAATAACCTTAGATTTTGATTTTTACCCCCTTCTTTATTTTTCTTAATTTCTAGAATATTTATAGATAATAGAATAGGAACAGGATGAACTGTTTATCCACCATTATCTAACAGAATATTTCACTCAGGGAAAGCTGTTGATATTAGAATTTTTTCCCTTCATTTAGCAGGAATTTCATCTATTTTAGGGGCTATTAATTTTATTTCTACTATTATAAATATAAAGCTTAATGCTATTTCATTAAATTTAGTACCATTATTTGTTTGATCTGTTAATATTACAGCTTTATTATTATTATTATCTTTACCAGTATTAGCTGGTGCTATTACCATATTATTAACAGACCGAAATTTAAATACCTCCTTCTTTAACCCAGCTGGAGGAGGAGACCCAATTTTATATCAACATTTATTT
>IBITR299-20|Allogamus mortoni|COI-5P|Pending (#8521)
AACTATTTATTTTATTTTTGGAATTTGAGCCGGAATAATTGGCACTTCTCTCAGAATAATTATTCGAACAGAATTAGGTACAACTGATTCTTTAATTAAAAATGATCAAATTTATAACGTTTTAGTTACAGCTCATGCCTTTATTATAATTTTCTTTATAGTAATACCAATTATAATTGGAGGATTTGGTAACTGATTAGTTCCCCTAATAATCGGGGCCCCTGATATAGCTTTCCCCCGAATAAATAATATAAGATTTTGACTACTCCCCCCCTCCCTTAATCTTCTTCTAATTAGAGCTTTAGTAGAAAGAGGAACAGGAACAGGTTGAACTGTTTATCCCCCCCTATCAAGAAATTTAGCTCATGCAGGAAGATCCGTTGATATCTCAATTTTTTCCCTCCATCTAGCGGGGATTTCCTCAATTTTAGGAGCTATTAATTTTATTTCTACAACATTAAATATACGAAATAACTTAATAACCCCAGATCGAATCCCCCTATTTGTGTGATCTGTAGCTATTACAGCTCTTCTTCTTCTTCTTTCTCTCCCAGTTTTAGCCGGAGCTATTACTATACTCCTTACTGATCGTAATTTAAATACCTCTTTTTTCGACCCTTCAGGGGGGGGAGATCCCATTCTTTATCAACATTTATTT
>IBITR320-20|Sericostoma vittatum|COI-5P|Pending (#8521)
AACTCTTTACTTCCTATTCGGTATTTGAGCCGGAATAATTGGATCTTCTCTAAGACTTTTAATTCGAATTGAATTAAGAACCCCCAGCTCCCTAATCAAAAATGACCAAATCTATAATGTTCTAGTAACAGCCCATGCCTTTATTATAATTTTCTTTATAGTAATACCAATCATAATCGGAGGATTTGGTAACTGACTTGTTCCCCTAATACTAGGAGCTCCCGATATAGCCTTCCCCCGTATAAATAACATAAGATTTTGACTTCTTCCGCCCGCACTAAATTTTCTTTTATTCAGAAGAATAGTTGAAAGAGGAACAGGAACAGGATGAACTGTCTATCCCCCTCTATCCAGTAATTTAGCCCATATAGGATCATCCGTAGATCTTTCAATCTTTTCATTACATTTAGCAGGAGTATCCTCAATTTTAGGAGCAATTAACTTTATTACAACAATAATAAACATACGATCATTGGGAATATCCTATGACCGCATGCCTCTCTTCGCATGATCAGTTCTTATTACAGCCGTACTACTACTACTCTCACTTCCTGTTCTCGCTGGGGCTATTACTATATTATTAACAGATCGTAACCTCAATACATCTTTCTTTGATCCAGCAGGAGGAGGAGACCCAATTCTTTATCAACATTTATTT
>IBITR328-20|Setodes argentipunctellus|COI-5P|Pending (#8521)
AACATTATATTTCATTTTTGGTATTTGATCAGGTCTTTTAGGAACTTCATTAAGAATTATTATTCGAACAGAATTAAGAATACCTGGTTCATTAATTAAAAATGATCAAATTTATAATACATTAGTGACAGCTCATGCTTTTATTATAATTTTTTTTATAGTTATACCTATTATAATTGGAGGATTTGGTAATTGATTAATTCCTTTAATAATTGGCGCGCCAGACATAGCCTTTCCTCGAATAAATAACATAAGATTTTGATTACTTCCACCTTCTTTAAATTTTTTATTATTAAGAAGATTAGTTGAAAGAGGAACTGGGACAGGTTGAACTGTATACCCACCATTAGCTAGAAATTTAGCTCATATAGGAAAATCTGTAGATTTATCAATTTTTTCTTTACATATAGCAGGAATTTCTTCTATTTTAGGAGCTATTAATTTTATTACTACTTGTATAAATATAAAATTAAAAAGAATAAAATTAGATCAATTACCTCTTTTTGTTTGATCAGTTTTAATTACAGCTTTATTATTACTACTATCTTTACCTGTTTTAGCAGGAGCTATTACTATATTATTAACAGACCGTAATTTAAATACTTCATTTTTTGACCCTGCAGGAGGAGGAGATCCAATTTTATACCAGCATTTATTT
>IBITR335-20|Polycentropus corniger|COI-5P|Pending (#8521)
AACCTTATACTTTATCTTTGGAATTTGATCAAGAATTTTAGGATCAACCCTAAGATTTATTATTCGAATTGAATTAAGAACATCAAGAACACTAATAAGAAATGATCAAATTTATAATTCCATTGTCACCCTTCATGCATTTATTATAATTTTCTTCATAATTATACCATTAATAATTGGAGGATTCGGCAATTGACTAATTCCGTTAATATTAATAGCACCAGATATAGCATTTCCTCGAATAAATAATATAAGATTTTGATTATTACCTCCATCAATTTTCTTCCTTATTTCTGGAATTTTCATAGATAATAGAGTAGGAACAGGATGAACTGTATATCCTCCCTTATCAAATAATTTATTTCATTCAGGTAAAGCAGTAGATATCTCAATTTTTTCATTACATATAGCAGGAATTTCTTCAATTTTAGGAGCCATCAACTTTATCTCAACAATTTTTAATATAAAATTAAAAAATATTCCCATAAGAATAATCCCTCTATTTGTATGATCTATTAAAATCACAGCAATTTTACTATTACTCTCCTTACCTGTACTAGCAGGAGCTATTACAATATTATTAACCGATCGAAATTTAAACACTTCATTTTTTGATCCATCAGGAGGAGGAGACCCTATTTTATATCAACATTTATTT
>IBITR337-20|Hydroptila fuentaldeala|COI-5P|Pending (#8521)
AACACTATATTTTATTTTTGGAATTTGATCTGGAATAATCGGAACTTCTCTTAGAATATTAATTCGGTTAGAGCTAAGATCCCCGGGATTCTTAATTGGAAATGACCAAATTTATAATGTTATTGTAACAGCTCATGCTTTTATCATAATTTTTTTCATAGTTATACCTATTATAGTGGGAGGATTCGGAAACTGACTAGTTCCTCTTTTATTGGGAACTCCCGATATGGCATTCCCCCGAATAAATAATATAAGATTTTGACTTCTTCCCCCTGCCTTGTTATTATTATTATTAAGTTCTATAATTGATACAGGAGCAGGGACAGGTTGAACTGTTTACCCACCCTTAGCTTCAAATATTGCTCACAGTGGGGCTTCTGTAGATCTTACAATTTTTTCTCTTCATTTAGCGGGAATTTCTTCAATTTTAGGGGCAATTAATTTTATTTCTACCATTATAAATATAAAACCCATAAATATAAAATACGATCAAATACCCCTATTTGTTTGATCAATTTTAATTACTGCTATTTTATTATTACTATCTTTACCTGTATTAGCTGGAGCTATCACAATACTTTTAACTGACCGAAATATTAATACTTCTTTTTTTGACCCCGCAGGGGGAGGAGACCCTATTCTATACCAACATCTATTT
>IBITR338-20|Limnephilus vittatus|COI-5P|Pending (#8521)
AACTATTTATTTTATTTTTGGAATTTGAGCAGGAATAATTGGAACCTCTCTTAGAATAATCATTCGAACTGAATTAGGTACTACTGATTCATTAATTAAAAATGATCAAATCTATAATGTTTTAGTTACTGCTCATGCTTTTATCATAATTTTTTTTATAGTAATACCTATTATAATTGGAGGATTCGGGAATTGACTTGTTCCTCTTATAATTGGAGCTCCAGATATAGCCTTCCCCCGAATAAATAATATAAGATTTTGACTCCTACCCCCTTCCCTTAACCTTCTATTAATTAGCGCTTTAATTGAAAGAGGGACAGGAACAGGATGAACTGTCTATCCCCCCCTATCAAGAAATTTAGCTCATGCAGGAAGATCCGTAGATATTTCAATTTTTTCTTTACATCTAGCTGGAATTTCCTCTATTTTAGGGGCTATTAATTTTATTTCTACTACATTAAATATACGAAATAACCTCATAACATTAGATCGAATTCCTTTATTTGTTTGATCTGTTGCTATCACTGCTCTTCTTCTTCTCCTCTCTCTTCCTGTTTTAGCGGGAGCTATCACCATACTTTTAACTGACCGTAACCTAAATACTTCTTTTTTTGACCCCTCTGGAGGGGGAGACCCAATTTTATATCAACACTTATTT
>IBITR346-20|Sericostoma vittatum|COI-5P|Pending (#8521)
TATAAATAACATAAGATTTTGACTTCTCCCACCCGCACTAAATTTTCTTCTATTCAGAAGAATAATTGAAAGAGGAACAGGAACAGGATGAACAGTCTATCCCCCCCTATCCAGTAATTTAGCCCATATAGGATCATCCGTAGATCTTTCAATCTTTTCATTACATTTAGCAGGAGTATCCTCAATTTTAGGAGCAATTAACTTTATTACAACAATAATAAACATACGACCATTGGGAGTATCCTATGATCGTATGCCTCTCTTTGCATGATCAGTTCTTATCACAGCTATACTACTACTACTCTCACTTCCTGTTTTAGCTGGAGCTATTACCATATTATTAACAGATCGTAATCTCAATACATCTTTCTTTGACCCAGCAGGAGGGGGAGACCCAATTCTTTATCAACATTTATTT
>IBITR353-20|Hydropsyche ambigua|COI-5P|Pending (#8521)
AACCCTTTATTTTATATTTGGAATTTGATCAGGATTAATTGGATCATCTCTAAGCTTCATCATTCGAATAGAATTGAGAACACCGGGAAGATTCATCGGAAATGATCAAATTTATAATGTTATCGTAACTTCTCATGCCTTTATTATAATTTTCTTTATAGTTATACCCATTATAATTGGTGGATTTGGAAATTGACTAGTACCACTAATACTAGGGTCTCCTGATATAGCCTTTCCTCGAATAAATAATCTAAGATTTTGATTTTTACCCCCTTCTCTTATATTTTTATTGTTAAGAAGCCTGTCAAACTCAGGAGCCGGAACAGGATGAACAGTTTATCCTCCTCTTTCCTCAAACTTATCTCATGCGGGGAGATCCGTAGATTTAACAATTTTTTCTTTACATATAGCAGGAATTTCTTCTATCTTAGGAGCTATTAATTTCATTTCTACTATTATAAATATAAAATTCAAAAATTTAAATTATGAAATAATTCCCCTCTTCGTATGATCAATCCTTATTACAGCAATTCTTTTATTATTATCTTTACCAGTTCTTGCAGGAGCAATTACTATATTATTAACAGATCGAAACTTAAATACTTCTTTCTTTGACCCAGCAGGAGGGGGGGATCCTATCCTTTATCAACATCTTTTT
>IBITR354-20|Hydropsyche siltalai|COI-5P|Pending (#8521)
CACTCTCTATTTTATATTTGGAATTTGATCAGGATTAATTGGATCATCTTTAAGTTTTATTATTCGTATGGAACTTAGAACACCAGGAAGTTTTATTGGAAATGATCAAATCTATAATGTTATTGTAACTTCTCATGCCTTTATCATAATTTTTTTTATAGTTATACCAATTATAATCGGAGGATTCGGGAACTGATTAGTTCCCCTTATATTAGGTTCTCCAGATATAGCTTTTCCCCGAATAAATAATCTAAGATTTTGATTTTTACCCCCTTCTCTAATATTTTTATTATTAAGAAGTCTATCTAATTCAGGAGCTGGAACTGGATGAACTGTTTACCCTCCCCTATCTTCTAATCTATCTCATGCAGGTAGTTCTGTCGACTTAACAATTTTCTCTCTACATATAGCAGGAATTTCCTCAATCTTAGGGGCCATTAATTTTATCTCAACTATTATAAATATAAAATTTAAAAATTTAAATTATGAAATAATCCCTCTTTTCGTTTGATCAATTTTAATTACAGCAGTTTTATTATTATTATCTCTACCAGTTCTTGCTGGAGCAATTACTATATTATTAACTGATCGAAATTTAAATACTTCTTTCTTTGACCCAGCAGGAGGTGGAGACCCAATTCTCTATCAACATCTATTT
>IBITR360-20|Ecnomus deceptor|COI-5P|Pending (#8521)
AATCCTATATTTCTTATTTGGAATTTGAGCTAGATTAATTGGATCTTCATTAAGATTAATTATTCGAATAGAATTAAGATCAACTAATTCATTAATTATAAATGATCAAATTTATAACTCAATTATTACAATTCATGCATTTATTATAATTTTTTTTATAATTATACCTATTATAATTGGAGGATTCGGAAATTGATTAGTTCCTTTAATACTAGGAGCTCCAGATATAGCATTTCCACGAATAAATAATATAAGATTTTGATTACTTCCACCTTCTATTACATTTTTAATTTGCAGAATATTTATAGATAATGGATTAGGAACAGGTTGAACAGTTTATCCCCCACTCTCAAATTATAGTTATCATTTAGGGAAAGCTGTAGATATCTCAATTTTTTCATTACATTTAGCTGGAATTTCCTCAATTCTTGGAGCAATCAATTTCATTTCAACTATTTTAAATATAAAAATTAAATTTATTTCATTAAATTTAATTCCATTATTTGTTTGATCAATTAAAATTACAGCAATTCTATTATTATTATCATTACCAGTACTAGCTGGAGCTATCACAATACTTTTAACAGATCGAAATTTAAATACTTCATTCTTTGAACCTGCAGGTGGAGGAGATCCAATTTTATACCAACATTTATTT
>IBITR362-20|Rhyacophila lusitanica|COI-5P|Pending (#8521)
AACTTTATATTTTATTTTTGGAATTTGAGCAGGAATAGTAGGATCTTCCTTAAGACTAATCATTCGAACTGAATTAGGAATACCAGGATCATTGATTGGTAATGATCAAATTTACAATGTAATTGTCACCGCTCATGCATTTGTCATAATTTTTTTTATAGTTATACCTATTATAATCGGAGGATTTGGAAATTGACTTGTCCCTCTAATACTCGGAGCCCCTGATATAGCATTCCCACGAATAAATAATATAAGATTTTGACTTTTACCGCCCTCCCTTACTCTTCTTACTATAAGAATAGTAGTAGAAAATGGAGCAGGAACTGGTTGAACAGTTTATCCCCCCCTATCATCCAATATCGGCCATAACGGCAGATCCGTAGATCTAACAATTTTTTCTCTTCACTTAGCCGGAGTATCATCAATTTTAGGTGCAATTAATTTTATTACAACTGTAATTAATATACGTTCTAAGGGAATATCAATAGATCAAATACCTTTATTTGTTTGATCAGTAGTAATTACTGCCCTATTACTTCTCTTATCTCTACCTGTATTAGCAGGTGCCATTACTATACTTTTAACAGATCGTAATTTAAATACATCTTTTTTTGACCCTGCAGGAGGGGGGGATCCTATCTTATATCAACATTTATTT
>IBITR363-20|Hydropsyche pictetorum|COI-5P|Pending (#8521)
CACTTTATATTTCATATTCGGAATTTGATCTGGATTAATTGGATCTTCTTTAAGTTTTATTATTCGTATAGAACTTAGAACACCAGGAAGTTTTATTGGAAACGATCAAATTTATAATGTTATCGTAACTTCTCACGCCTTTATTATAATTTTTTTTATAGTTATACCCATTATAATTGGAGGATTTGGGAATTGACTTGTACCTCTTATATTGGGCTCTCCTGATATAGCTTTTCCTCGAATAAATAACCTAAGATTTTGATTTTTACCCCCCTCTCTAATATTTTTATTATTAAGAAGACTATCCAATTCAGGAGCCGGAACAGGATGAACAGTATACCCCCCTCTATCTTCTAATTTATCTCACGCAGGTAGATCTGTAGATCTAACAATTTTTTCTTTACATATAGCAGGAATTTCTTCAATTCTAGGAGCTATTAATTTTATTTCAACTATCATAAATATAAAATTTAAAAATTTAAATTATGAAATAATCCCCCTATTCGTTTGATCTATCTTAATTACAGCAGTTCTCTTATTATTATCTTTACCTGTTCTAGCCGGAGCTATTACTATACTATTAACTGATCGAAACCTTAATACCTCCTTTTTTGACCCTGCCGGAGGGGGGGATCCAATTCTTTATCAACATTTATTC
>IBITR365-20|Odontocerum lusitanicum|COI-5P|Pending (#8521)
AATAAATAATATAAGTTTTTGATTATTACCTCCATCATTAAATTTTTTATTGCTAAGTAGAATAATTGAAAATGGAGCAGGAACAGGATGAACAGTTTACCCTCCTTTATCTAGAAATATTGCCCATACTGGGACTTCTGTAGACCTAACTATCTTTTCTTTACATTTAGCAGGAATTTCATCTATTTTAGGAGCTGTTAATTTTATTTCTACTATTATAAATATACGATCATCATTAATAACTCTTGACCGAATTTCTTTATTTGTTTGATCAGTTATAATTACTACTATTCTTCTTTTACTTTCTTTACCTGTTTTAGCAGGGGCTATTACAATACTTTTAACCGATCGAAATTTAAATACCTCATTTTTTGACCCTTCAGGAGGAGGAGACCCTATTCTTTATCAACATTTATTT
>IBITR372-20|Rhyacophila dorsalis|COI-5P|Pending (#8521)
AACTTTATACTTTATTTTTGGAATCTGAGCTGGTATAGTGGGGTCTTCATTAAGTTTAATTATTCGAACTGAACTTGGAATACCAGGATCTTTAATCGGAAATGATCAAATTTATAATGTAATTGTAACAGCACATGCATTTGTTATAATTTTTTTTATAGTTATACCAATTATAATTGGAGGGTTTGGAAACTGACTAGTTCCATTAATATTAGGAGCCCCTGATATAGCATTCCCTCGAATAAATAATATAAGATTTTGACTTCTTCCTCCCTCCCTTACTTTACTTACAATAAGAATAATTGTTGAAAATGGAGCAGGTACAGGATGAACAGTATATCCCCCTTTATCTTCTAATATTGGACATAACGGAAGATCAGTAGATTTAACTATTTTTTCTCTCCATTTAGCTGGAGTATCATCAATTTTAGGAGCAATCAATTTTATTACAACAGTAATTAATATACGATCTAAAGGAATATCTATAGATCAAATACCTTTATTTGTATGATCTGTAGCAATTACAGCTCTTCTTCTTTTATTATCACTTCCAGTTTTAGCTGGAGCTATTACAATACTATTAACAGATCGAAATTTAAATACCTCTTTTTTTGACCCTGCTGGAGGAGGGGACCCTATTTTATACCAACATTTATTT
>IBITR375-20|Rhyacophila obliterata|COI-5P|Pending (#8521)
AATAAATAATATAAGATTTTGACTTCTCCCCCCTTCTCTTACCTTACTTACAATAAGAATAATTGTTGAAAACGGAGCAGGAACTGGGTGAACAGTTTATCCCCCTTTATCCTCTAATATTGGGCATAATGGGAGATCAGTCGATTTAACTATTTTCTCCCTTCACTTAGCTGGTGTATCTTCAATTCTAGGAGCAATTAACTTTATTACAACGGTAATCAATATGCGATCAAAAGGGATGTCCATAGATCAAATACCTTTATTCGTATGATCTGTAGTAATTACAGCTCTTCTTCTTTTATTATCACTCCCAGTATTAGCGGGAGCTATCACTATACTATTAACAGATCGTAATTTAAATACTTCTTTTTTTGACCCTGCTGGGGGCGGAGATCCTATTCTATACCAACATCTATTT
>IBITR378-20|Rhyacophila laufferi|COI-5P|Pending (#8521)
AATAAATAATATGAGATTTTGACTTCTCCCCCCCTCCCTTACTTTACTAACTATAAGAATAATCGTAGAAAATGGAGCAGGAACCGGGTGAACAGTTTACCCCCCACTATCGTCCAATATTGGTCATAATGGAAGATCCGTAGACTTAACAATTTTTTCTCTTCACTTAGCCGGGGTATCTTCAATTTTAGGGGCAATTAATTTTATTACGACCGTAATTAATATACGTTCCAAAGGAATATCAATAGATCAAATACCCCTATTTGTGTGATCAGTAGCAATTACTGCACTACTCCTTCTTCTATCACTACCTGTTTTAGCGGGTGCTATCACCATACTTCTTACTGATCGTAATTTAAATACATCTTTTTTTGACCCCGCAGGGGGGGGAGACCCAATCTTATACCAACATTTATTT
>IBITR379-20|Rhyacophila munda|COI-5P|Pending (#8521)
AATAAATAACATAAGATTCTGACTGCTACCCCCCTCGCTTACACTACTCACTATAAGAATAATTGTAGAAAATGGGGCAGGAACCGGATGAACGGTTTACCCTCCCCTATCATCAAATATCGGGCATAACGGGAGATCCGTAGATTTAACAATTTTTTCCCTCCACTTAGCTGGAGTATCTTCAATTCTAGGAGCAATTAACTTCATTACAACAGTAGTCAACATACGATCTAAAGGGATATCAATAGATCAAATACCTTTATTCGTATGATCTGTGGTAATTACTGCTTTATTACTCTTGCTTTCCCTACCTGTTTTAGCAGGGGCTATCACTATACTATTAACTGATCGTAACCTAAATACATCTTTTTTTGATCCTGCAGGAGGAGGAGACCCAATTCTATACCAGCATTTGTTT
>IBITR383-20|Rhyacophila relicta|COI-5P|Pending (#8521)
AACTTTATATTTTATTTTTGGAATCTGAGCTGGTATAGTAGGGTCTTCATTAAGTTTAATTATTCGAACTGAACTTGGAATACCAGGATCTTTAATCGGAAATGATCAAATTTATAATGTAATTGTAACAGCACATGCATTTGTTATAATTTTTTTTATAGTTATACCAATTATAATCGGAGGATTTGGAAACTGATTAGTTCCATTAATATTAGGAGCCCCTGATATAGCATTCCCCCGAATAAATAACATAAGATTTTGACTTCTCCCCCCTTCTCTTACTTTACTAACAATAAGAATAATTGTTGAAAATGGAGCAGGTACAGGATGAACAGTTTATCCTCCTTTATCCTCTAATATTGGACATAATGGAAGATCAGTAGATTTAACTATTTTCTCTCTCCATTTAGCTGGAGTATCATCAATTTTAGGAGCAATCAATTTTATTACAACAGTAATTAATATACGATCTAAAGGAATATCTATAGATCAAATACCTTTATTTGTATGATCTGTAGCGATTACAGCTCTTCTTCTTTTATTATCACTTCCAGTTTTAGCTGGAGCTATTACAATATTATTAACAGATCGAAATTTAAATACCTCTTTTTTTGATCCTGCTGGGGGAGGAGATCCTATTTTATATCAACATTTATTT
>IBITR388-20|Agapetus delicatulus|COI-5P|Pending (#8521)
AACATTGTATTTTATTTTTGGTATTTGAAGAGGAATAGTGGGAACATCTTTAAGAATATTAATTCGAAGGGAACTAGGAACTAATAGATTCTTAATTGGAAACGATCAAATTTATAACGTTATCGTGACGGCTCATGCATTTATTATAATTTTTTTTATAGTTATACCAATTATAATTGGAGGGTTTGGAAATTGATTAGTGCCTCTTATATTGGGGGCCCCAGATATAGCTTTTCCCCGATTAAATAATATAAGATTCTGATTACTCCCGCCCTCAATTACCTTATTAATTATAGGGGGGTTAGTAGAAAGAGGGGCCGGAACTGGCTGAACTGTTTATCCCCCCCTATCTTCAACTATTGCTCATATTGGGGGATCTGTAGACTTAAGAATTTTTTCACTGCATTTAGCAGGAATCTCCTCTATTTTAGGGGCTGTCAATTTTATTTCAACAATAATTAATATACGATCTAATGGAATAAGAGTTGAAAAAATACCTCTTTTCGTTTGATCAGTATTAATTACAGCTGTATTATTACTTTTATCTTTACCCGTATTAGCAGGAGCTATTACAATACTTTTAACAGACCGTAATTTTAATACCTCTTTTTTTAATCCTGCGGGAGGAGGGGATCCTATTTTATACCAACATTTATTT
>IBITR392-20|Agapetus fuscipes|COI-5P|Pending (#8521)
ATTAAATAATATAAGATTTTGATTTCTCCCCCCCTCAATTACTTTATTAATTATAGGGGGACTTGTAGAAAGAGGGGCAGGAACCGGGTGAACTGTTTATCCCCCGCTTTCCTCAACAATTGCTCATATTGGGGGATCCGTTGATTTAAGTATTTTTTCATTACATTTAGCAGGAATTTCTTCAATCTTAGGGGCTGTAAATTTTATTTCAACAATAATTAATATACGATCTAAAAGATTAACATTAGAAAAAATACCCCTTTTTGTTTGATCTGTACTAATTACTGCTATTTTATTATTACTTTCTTTGCCAGTACTCGCCGGAGCCATCACTATACTTTTAACGGACCGAAATCTAAACACCTCATTTTTTAACCCAGCTGGTGGGGGAGACCCCATTTTATACCAACACCTTTTC
>IBITR400-20|Glossosoma privatum|COI-5P|Pending (#8521)
AACTTTATATTTTATCTTTGGAATTTGAGCCGGTATATTAGGAACATCATTAAGAATATTAATTCGAATAGAACTAAGAACTGCGGGCTATTTAATTGGAAACGACCAAATTTATAATGTAATTGTGACCGCCCATGCTTTTGTAATAATTTTCTTTATAGTTATACCAATTATAATTGGAGGATTTGGCAACTGACTTGTACCTTTAATATTGGGGGCCCCTGATATAGCTTTTCCACGTCTTAATAATATAAGATTTTGATTACTTCCCCCATCTCTAACATTCTTAATAATAAGAAGAATAGTAGAAAACGGTGCTGGCACTGGGTGAACTGTTTACCCGCCATTATCCTCTAATCTCAGACATATCGGTAGTTCAGTGGATTTAACGATTTTTTCTTTGCATCTAGCGGGTATCTCCTCAATTTTAGGGGCTATTAATTTTATTACAACAGTAATCAACATACGATCAAGATATATAAATATAAATATAATACCGTTATTCGTTTGATCAGTACTAATTACAGCTATTCTATTACTACTATCACTTCCTGTATTGGCCGGAGCTATCACTATACTTTTAACAGACCGAAATTTAAATACAAATTTTTTTGACCCTGCCGGAGGGGGAGACCCTGTTTTATATCAACATTTATTT
>IBITR415-20|Plectrocnemia geniculata|COI-5P|Pending (#8521)
TATAAATAATATAAGATTTTGATTACTTCCCCCTTCAATTTTTTTTTTAATTTCCGGTATATTCATAGATAATAGAGTAGGAACAGGTTGAACTGTTTATCCACCATTATCAAATAATTTATTCCATTCAGGAAAAGCAGTAGATATTTCAATTTTTTCATTACATCTAGCTGGTATTTCTTCCATTTTGGGAGCAATTAATTTCATTTCAACAATTATAAATATAAAAATAAAAAATATTCCTATAAGAATAATTCCATTATTTGTTTGATCAATTAAAATTACAGCAATTCTTTTACTTTTATCTCTTCCAGTTTTAGCTGGAGCTATTACCATACTTTTAACTGATCGAAATCTTAATACTTCTTTTTTTGAACCAGCAGGAGGAGGAGATCCTATTTTATATCAACATTTATTT
>IBITR002-16|Lepidostoma hirtum|COI-5P|Pending (#8521)
AACAATTTATTTTATTTTTGGTTTATGATCTGGAATAGTAGGAACTTCTCTAAGAATAATTATTCGTACTGAATTATCTACGCCCCAATCACTTATTATAAATGACCAAATCTATAATGTTTTAGTTACAGCCCATGCTTTTATTATAATTTTTTTCATAGTAATACCAATTATAATTGGAGGATTCGGAAATTGATTAGTACCTCTAATAATCGGAGCTCCAGATATAGCTTTCCCCCGTATAAATAATATAAGATTTTGACTCCTTCCCCCCTCTTTAAATTTTTTATTAATTAGATCCTTAGTAGAAAGAGGTACAGGAACTGGATGAACTGTTTATCCCCCCCTATCTTCTAATATTGCTCATGCTGGCAGATCAGTAGATATCTCAATTTTCTCCCTTCACTTAGCGGGAATTTCTTCAATTCTAGGGGCCATTAATTTTATTTCTACTACTATTAATATACGTTCTCCTTTAATTTATTTAGATCGAATACCCTTATTTGTTTGATCAGTAGCAATTACTGCTTTACTACTTCTTCTTTCATTACCAGTTTTAGCTGGCGCTATTACTATACTTCTTACAGATCGCAACTTAAATACATCTTTCTTTGACCCATCAGGAGGGGGAGACCCTATCTTATATCAACACTTATTT
>IBITR010-16|Thremma gallicum|COI-5P|Pending (#8521)
AACTATCTATTTTATTTTTGGTATTTGAGCTGGAATAGTTGGGACATCATTAAGAATAATTATTCGAACTGAATTAAGAACTACTAATTCATTAATTATAAATGATCAAATTTATAATGTTTTAGTAACAGCTCATGCTTTTATTATAATTTTTTTTATAGTTATACCTATTATAATTGGAGGCTTCGGAAATTGATTAGTTCCATTAATAATTGGAGCTCCTGATATAGCTTTTCCACGTATAAATAATATAAGATTTTGATTATTACCTCCATCATTAAATTTATTAATTCTTAGATCATTTATTGAAAGAGGAACAGGAACAGGATGAACAGTTTATCCCCCTCTTTCCAGAAATTTAGCTCATTCAGGAAGATCAGTAGATATTTCAATTTTTTCTTTACATTTAGCAGGAATTTCTTCAATTTTAGGAGCTATTAATTTTATTTCAACAGTATTAAATATACGAAATAAATTAATTTACCTAGATCGTATACCTTTATTTGTATGATCAGTAGCTATTACAGCTCTTCTTTTACTACTCTCTTTACCTGTTTTAGCTGGAGCTATTACAATATTACTAACAGATCGAAACTTAAATACATCATTTTTTGATCCCTCAGGAGGGGGAGACCCTATTTTATACCAACATTTATTT
>IBITR016-20|Philopotamus perversus|COI-5P|Pending (#8521)
TACATTATATTTTATTTTTGGAATTTGAGCTAGAATACTAGGCCTTTCCTTAAGTTTATTAATTCGTGTTGAATTAAGAACCCCAGGATCACTATTTGAAAATGATCAAATTTTTAACTCAATTGTTACAGCTCATGCATTCATTATAATTTTTTTTATAGTTATACCTATTATAATTGGGGGGTTTGGAAATTGACTAGTACCTTTAATATTAGGAGCCCCCGATATAGCATTCCCACGAATAAATAATATAAGATTTTGATTTCTCCCACCTTCTTTATTTTTTTTAATTTTTGGAATATTAATAGATAACGGGGCAGGTACTGGGTGAACAGTTTACCCCCCCTTATCTGCAAATATTTCCCATATAGGAAAGGCTGTAGATTTAACTATTTTTTCTCTCCATATAGCAGGAATTTCATCTATTTTAGGGGCTATTAATTTTATTACTACTATTATTAACATACGGTGTACTTATATAACTATAGATCGTATACCTCTATTTGTTTGATCAGTTTTTATTACAGCTATTTTACTCCTTTTATCATTACCCGTATTAGCAGGAGCTATTACTATATTATTAACAGATCGAAATATTAATACTTCATTCTTTGACCCAGCTGGGGGAGGTGATCCAATTTTATATCAACATTTATTT
>IBITR024-20|Ceraclea albimacula|COI-5P|Pending (#8521)
AACCCTATATTTTATTTTTGGTGTTTGGTCCGGTTTATTAGGAACATCCCTAAGGGTCTTAATTCGTACTGAATTAGGCATAGTAGGGTCATTAATTAAGAACGATCAAATTTATAACGTATTAGTGACCGCCCATGCTTTTATTATAATTTTTTTTATGGTTATGCCTATTATAATCGGGGGCTTTGGAAATTGATTAGTGCCCCTAATACTAGGAGCCCCAGATATGGCCTTTCCACGTATAAATAACATAAGATTTTGACTGTTACCACCTTCATTAAATTTTTTATTAATAAGAAGAATAGTAGAGAGAGGAACTGGTACTGGATGAACCGTCTACCCCCCGTTAGCCAGGAATATCGCTCATATGGGAAGATCAGTAGACCTTTCAATTTTTTCTTTACATATAGCGGGAATTTCTTCTATTTTGGGGGCAATTAATTTTATTACAACTATCATGAGGATAAAACCAAAAAGAATACTTTTAGACCAAATACCTCTTTTTGTTTGATCGGTAGGTATTACTGCCTTATTATTATTATTATCATTGCCTGTGTTAGCCGGAGCAATTACAATGCTCCTAACAGATCGTAATTTAAATACCTCCTTTTTCGACCCCGCCGGAGGAGGAGATCCTATTTTATATCAACATTTATTT
>IBITR025-20|Hydropsyche siltalai|COI-5P|Pending (#8521)
CACTCTCTATTTTATATTTGGAATTTGATCAGGATTAATTGGATCATCTTTAAGTTTTATTATTCGTATGGAACTTAGAACACCAGGAAGTTTTATTGGAAATGATCAAATCTATAATGTTATTGTAACTTCTCATGCCTTTATCATAATTTTTTTTATAGTTATACCAATTATAATCGGAGGATTCGGGAACTGATTAGTTCCCCTTATATTAGGTTCTCCAGATATAGCTTTTCCCCGAATAAATAATCTAAGATTTTGATTTTTACCCCCTTCTCTAATATTTTTATTATTAAGAAGTCTATCTAATTCAGGAGCTGGAACTGGATGAACTGTTTACCCTCCCCTATCTTCTAATCTATCTCATGCAGGTAGTTCTGTCGACTTAACAATTTTCTCTCTACATATAGCAGGAATTTCCTCAATCTTAGGGGCCATTAATTTTATCTCAACTATTATAAATATAAAATTTAAAAATTTAAATTATGAAATAATCCCTCTTTTCGTTTGATCAATTTTAATTACAGCAGTTTTATTATTATTATCTCTACCAGTTCTTGCTGGAGCGATTACTATATTATTAACTGATCGAAATTTAAATACTTCTTTCTTTGACCCAGCAGGAGGTGGAGACCCAATTCTCTATCAACATCTATTT
>IBITR034-20|Larcasia partita|COI-5P|Pending (#8521)
AACAATTTATTTTATTTTTGGAATTTGATCAGGAATAATCGGAACTTCTTTAAGAATAATTATTCGAACAGAATTAGGTACAACTGAATCTTTAATTAAAAATGATCAAATTTATAATGTTTTAGTAACTGCTCATGCTTTTATTATAATTTTTTTTATGGTAATACCAATTATAATTGGAGGTTTCGGAAATTGATTGGTTCCTTTAATAATTGGAGCTCCTGATATAGCCTTCCCACGTATAAATAATATAAGATTTTGATTTTTACCCCCATCTTTAAATTTTCTTCTAATTAGATCTTTTATTGAAAGAGGAACAGGAACAGGCTGAACAGTTTATCCACCATTATCAAGAAACTTAGCTCATGCTGGAAGTTCAGTTGATATCTCTATTTTTTCTTTACACTTAGCAGGTATTTCTTCAATTTTGGGAGCTATTAATTTTATTTCAACTACTTTAAATATACGAAATAATTTAATCACATTAGATCGAATTCCTCTATTTGTTTGATCTGTAGCTATTACTGCTTTATTATTACTTTTATCTTTACCGGTATTAGCAGGAGCTATTACAATACTTCTTACAGATCGTAATTTAAATACTTCATTTTTCGACCCCTCAGGAGGGGGGGATCCCATTTTATACCAGCATTTGTTT
>IBITR036-20|Chimarra marginata|COI-5P|Pending (#8521)
AACATTATATTTTATTTTTGGCCTTTGATCAAGAATACTAGGCCTATCTTTAAGAATATTAATTCGCCTAGAATTAAGAACTCCAGGAGCCTTAATTGGGAATGATCAAATTTTTAATTCTATCGTAACTGCACATGCATTTATCATAATTTTTTTTATAGTTATACCAATCATAATTGGGGGATTTGGAAATTGATTAGTCCCATTAATGCTAGGGGCCCCTGACATGGCTTTTCCTCGAATAAATAACATAAGATTTTGATTTCTCCCACCTTCATTATTTTTCCTTTTATTTGGGATATTAATGGATAATGGAGCAGGAACTGGTTGAACAGTCTATCCTCCCTTATCAACAAATATCTCTCATATAGGAAAGGCTGTAGATTTAACAATTTTCTCTCTTCATTTAGCTGGAATTTCCTCAATCTTAGGAGCTGTTAACTTTATTTCTACAATTATTAATATACGTTTAAACTTTTTAACCTTTGACCAATTACCCTTATTTGTGTGATCAGTAATAATCACCGCAATTCTTCTTTTATTATCTCTTCCTGTTTTAGCAGGAGCTATCACAATACTTTTAACGGATCGAAATATTAATACATCATTCTTTGACCCAGCTGGAGGGGGCGACCCAATTTTATACCAACATTTATTT
>IBITR037-20|Hydropsyche pictetorum|COI-5P|Pending (#8521)
CACTTTATATTTCATATTCGGAATTTGATCTGGATTAATTGGATCTTCTTTAAGTTTTATTATTCGTATAGAACTTAGAACACCAGGAAGTTTTATTGGAAACGATCAAATTTATAATGTTATCGTAACTTCTCACGCCTTTATTATAATTTTTTTTATAGTTATACCCATTATAATTGGAGGATTTGGGAATTGACTTGTACCTCTTATATTAGGTTCTCCTGATATAGCTTTTCCTCGAATAAATAACCTAAGATTTTGATTTTTACCCCCCTCTTTAATATTTTTATTATTAAGAAGACTATCCAATTCAGGGGCCGGAACAGGATGAACAGTATACCCCCCTCTATCTTCTAATTTATCTCACGCAGGTAGATCTGTAGATCTAACAATTTTTTCTTTACATATAGCAGGAATTTCTTCAATTTTAGGAGCTATTAATTTTATTTCAACTATTATAAATATAAAATTTAAAAATTTAAATTATGAAATAATCCCCCTATTCGTTTGATCTATCTTAATTACAGCAGTTCTCTTATTATTATCTTTACCTGTTCTAGCCGGAGCTATTACTATACTATTAACTGATCGAAACCTTAATACCTCCTTTTTTGACCCTGCCGGAGGAGGGGATCCAATTCTTTATCAACATTTATTT
>IBITR045-20|Hydropsyche exocellata|COI-5P|Pending (#8521)
TACTTTATACTTTATATTTGGAATTTGAGCAGGTTTAATTGGATCTTCTATAAGATTTATTATTCGTATAGAATTAAGAACCCCTGGTAGATTTATTGGAAATGATCAAATTTATAATGTTATTGTTACATCTCATGCATTTATTATAATTTTTTTTATAGTAATACCAATTATAATTGGAGGGTTTGGTAATTGATTAGTACCATTAATACTAGGATCCCCTGACATAGCTTTCCCTCGAATAAATAACTTAAGATTCTGATTTCTTCCTCCTTCATTAATATTTCTTTTATTAAGAAGAATAGTTAATTCAGGAGCGGGAACAGGTTGAACAGTTTACCCACCCCTATCTTCAAATTTATCTCATGCTGGAAGATCAGTAGATTTAACTATTTTCTCTTTACATATAGCTGGAATCTCTTCAATTTTAGGAGCTATTAATTTTATTTCTACTATTATAAATATAAAATTTAAAAATTTAAATTATGAAATAATACCTTTATTTGTTTGATCAATTTTAATTACAGCAATTTTATTATTATTATCATTACCAGTATTAGCTGGTGCCATTACTATACTATTAACAGATCGTAATTTAAATACATCATTTTTTGACCCAGCAGGGGGTGGAGATCCAATTTTATACCAACATTTATTT
>IBITR046-20|Hydropsyche exocellata|COI-5P|Pending (#8521)
TACTTTATACTTTATATTTGGAATTTGAGCAGGTTTAATTGGATCTTCTATAAGATTTATTATTCGTATAGAATTAAGAACCCCTGGTAGATTTATTGGAAATGATCAAATTTATAATGTTATTGTTACATCTCATGCATTTATTATAATTTTTTTTATAGTAATACCAATTATAATTGGAGGGTTTGGTAATTGATTAGTACCATTAATACTAGGATCCCCTGACATAGCTTTCCCTCGAATAAATAACTTAAGATTCTGATTTCTTCCTCCTTCATTAATATTTCTTTTATTAAGAAGAATAGTTAATTCAGGAGCGGGAACAGGTTGAACAGTTTACCCACCCCTATCTTCAAATTTATCTCATGCTGGAAGATCAGTAGATTTAACTATTTTCTCTTTACATATAGCTGGAATCTCTTCAATTTTAGGAGCTATTAATTTTATTTCTACTATTATAAATATAAAATTTAAAAATTTAAATTATGAAATAATACCTTTATTTGTTTGATCAATTTTAATTACAGCAATTTTATTATTATTATCATTACCAGTATTAGCTGGTGCCATTACTATACTATTAACAGATCGTAATTTAAATACATCATTTTTTGACCCAGCAGGGGGTGGAGATCCAATTTTATACCAACATTTATTT
>IBITR047-20|Larcasia partita|COI-5P|Pending (#8521)
AACAATTTATTTTATTTTTGGAATTTGATCAGGAATAATCGGAACTTCTTTAAGAATAATTATTCGAACAGAATTAGGTACAACTGAATCTTTAATTAAAAATGATCAAATTTATAATGTTTTAGTAACTGCTCATGCTTTTATTATAATTTTTTTTATGGTAATACCAATTATAATTGGAGGTTTCGGAAATTGATTAGTTCCTTTAATAATTGGAGCTCCTGATATAGCCTTCCCACGTATAAATAATATAAGATTTTGATTTTTACCCCCATCTTTAAATTTTCTTCTAATTAGATCTTTTATTGAAAGAGGAACAGGAACAGGCTGAACAGTTTATCCACCATTATCAAGAAACTTAGCTCATGCTGGAAGTTCAGTTGATATCTCTATTTTTTCTTTACACTTAGCAGGTATTTCTTCAATTTTGGGAGCTATTAATTTTATTTCAACCACTTTAAATATACGAAATAATTTAATCACATTAGATCGAATTCCTCTATTTGTTTGATCTGTAGCTATTACTGCTTTATTATTACTTTTATCTTTACCGGTATTAGCAGGAGCTATTACAATACTTCTTACAGATCGTAATTTAAATACTTCATTTTTCGACCCCTCAGGAGGGGGGGATCCCATTTTATACCAACATTTGTTT
>IBITR056-20|Micrasema moestum|COI-5P|Pending (#8521)
AACAATTTATTTTATATTTGGAATTTGATCAGGAATAGTGGGAACTTCTCTGAGAATAATTATTCGAACTGAATTAAGATCTACTAACTCTTTAATTTTAAATGATCAAATTTATAATGTATTAGTGACAGCCCACGCTTTTATTATAATTTTTTTTATAGTTATACCTATTATAATTGGGGGATTTGGTAACTGATTAGTGCCCCTTATAATTGGGGCGCCAGATATAGCCTTTCCTCGAATAAATAATATAAGATTTTGACTACTCCCCCCCTCTTTAAATTTTCTTCTTATTAGATCAATTGTAGAAAGAGGCACAGGAACGGGCTGAACCGTTTACCCGCCCTTATCAAGAAATTTAGCTCATTCAGGAAGATCCGTTGATTTTTCTATTTTTTCTTTACATTTAGCTGGAATTTCTTCAATTTTAGGGGCTATTAATTTCATTTCAACTACAATTAATATGCGTTCCAATTTAATTACCTTAGACCGAATACCTTTATTTGTTTGATCTGTTGCTATTACTGCTGTTTTATTATTGCTGTCATTGCCCGTCTTAGCGGGAGCTATTACTATACTTTTAACTGACCGAAATTTAAATACATCTTTTTTTGACCCAGCAGGGGGGGGAGATCCTATTTTATACCAACATTTATTC
>IBITR057-20|Polycentropus kingi|COI-5P|Pending (#8521)
AACTTTATATTTTATTTTTGGAATTTGATCAAGAATTTTAGGTTCTACATTAAGATTTATTATTCGAATTGAACTAAGAACAGCAAGAACATTAATAAGAAATGATCAAATTTATAATTCTATTGTCACTCTTCATGCATTTATTATAATTTTTTTCATAATTATACCATTAATAATTGGAGGATTTGGAAATTGATTAATTCCATTAATATTAATAGCTCCAGATATAGCATTCCCTCGAATAAATAATATGAGATTTTGGTTATTACCTCCATCAATTTTTTTTCTTATTTCTGGAATTTTTATAGATAATAGAGTAGGAACAGGGTGAACTGTTTATCCTCCATTATCAAATAATTTATTTCATTCAGGTAAAGCAGTTGATATTTCTATTTTTTCATTACATATAGCAGGAATTTCATCAATTTTAGGAGCAATTAATTTTATTTCAACAATTTTTAATATAAAATTAAAAAACATTCCAATAAGAATAATTCCATTATTTGTTTGATCAATTAAAATTACAGCAATTTTATTATTACTTTCATTACCTGTATTAGCGGGTGCAATTACAATACTTTTAACTGATCGAAATTTAAATACTTCATTTTTTGATCCTTCAGGAGGAGGAGATCCTATTTTATACCAACATTTATTT
>IBITR071-20|Hydropsyche bulbifera|COI-5P|Pending (#8521)
CACCCTTTACTTCATATTTGGGATTTGATCTGGTCTAGTTGGATCATCTCTTAGTTTCATTATCCGTATAGAACTCATAACTCCAGGGAGTCTAATTGGAAATGACCAAATTTATAATGTAATTGTCACTTCCCACGCATTTATTATAATTTTTTTTATAGTTATACCCATCATAATCGGAGGTTTTGGAAACTGATTAGTTCCTTTAATACTAGGATCTCCAGACATAGCTTTCCCTCGAATAAATAATTTAAGATTTTGGTTTCTTCCCCCATCTCTGATATTCCTTCTATTAAGAAGAATAGTAAATTCAGGGGCAGGCACAGGATGAACTGTTTACCCCCCACTCTCCTCTAATCTTTCTCACGCTGGAAGATCCGTCGATTTGACAATTTTTTCTCTCCATATAGCAGGGATTTCTTCAATTTTAGGGGCTATCAATTTCATCTCAACTATTATAAACATAAAATTTAAAAATCTCAACTATGAAATAATTCCTTTATTTGTCTGATCAATCTTAATTACAGCCGTATTACTACTTCTTTCCTTACCAGTTTTAGCCGGAGCCATCACTATATTATTAACAGATCGTAATCTCAACACCTCTTTCTTTGACCCAGCAGGAGGAGGGGATCCAATTCTTTATCAACATCTTTTT
>IBITR078-20|Limnephilus hirsutus|COI-5P|Pending (#8521)
AACTATTTATTTTATTTTTGGAATTTGAGCAGGAATAATTGGAACTTCTCTCAGAATAATCATTCGAACTGAATTAGGTACTACCGATTCTTTAATTAAAAATGATCAAATCTATAATGTATTAGTAACTGCTCACGCTTTTATTATAATTTTTTTCATAGTAATACCAATTATAATTGGAGGATTTGGTAATTGACTTGTACCTTTAATAATTGGAGCACCAGATATAGCTTTCCCCCGAATAAATAATATAAGATTCTGATTACTCCCCCCTTCTCTTAACCTTCTTTTAATTTCAGCCTTAATTGAAAGAGGTACAGGAACAGGATGAACAGTCTACCCCCCCTTATCAAGAAATTTAGCTCATGCAGGAAGATCGGTTGATATCTCAATTTTTTCATTACATTTAGCAGGAATCTCTTCAATTTTAGGAGCTATCAATTTTATCTCCACTACATTAAATATACGAAATAATTTAATGACATTAGATCGAATTCCTCTATTTGTATGATCTGTAGCTATTACTGCTTTACTCCTTTTACTTTCTCTTCCAGTTTTAGCCGGAGCCATTACCATACTCTTAACAGACCGTAATCTCAATACTTCTTTCTTTGACCCTTCTGGGGGTGGTGACCCAATTCTGTACCAACATTTATTT
>IBITR085-20|Mystacides azureus|COI-5P|Pending (#8521)
AACTTTATATTTTATTTTTGGAATCTGATCTGGTTTATTAGGGACGTCTCTTAGAATTCTAATTCGAACTGAATTAAGAATACCTAATTCTTTAATTAAAAATGATCAAATTTATAATACTTTAGTAACTGCTCATGCATTTATTATAATTTTTTTTATGGTGATACCTATCATGATTGGCGGATTTGGCAATTGATTAGTTCCATTAATAATTGGTGCCCCAGATATAGCATTTCCACGAATAAATAATATAAGATTTTGGCTTCTTCCCCCATCCTTAAATTTTTTATTATTAAGAAGATTAGTTGAAAGGGGGACAGGAACTGGCTGAACTGTTTATCCACCTCTTGCAAGAAATATTGCTCATATGGGGAAATCTGTTGATTTATCAATTTTTTCTTTACATATAGCCGGCATTTCTTCTATTTTAGGAGCTATTAATTTTATTACTACTTGTATAAATATAAAATTATTAAGAATAAAATTAGATCAGTTACCTTTATTTGTATGATCTGTTATAATTACAGCCTTATTATTATTACTTTCATTGCCGGTGTTAGCAGGAGCTATTACTATATTGTTAACAGATCGAAACTTAAATACATCATTTTTTGACCCAGCGGGGGGGGGCGATCCTATTCTTTATCAACATCTATTT
>IBITR098-20|Triaenodes ochreellus|COI-5P|Pending (#8521)
AACATTATATTTTATTTTTGGAGCCTGATCAGGTTTATTAGGAACTTCATTAAGAGTAATAATTCGAACTGAATTAGGTACTGTAGGGTCATTAATTAAAAATGATCAAATTTATAATGTAATAGTTACAGCTCATGCTTTTATTATAATTTTTTTTATAGTAATACCTATAATAATTGGAGGATTCGGTAACTGATTAGTTCCTTTAATACTAAGATGCCCAGATATAGCTTTTCCTCGAATAAATAATATAAGATTTTGACTCCTTCCTCCTTCTTTAAATTTCCTACTTTTAAGAAGTTTAGTAGAAAGAGGAAGAGGAACTGGATGAACAGTTTATCCACCTTTAGCAAGAACTATTGGTCACATAGGATCATCAGTAGATTTAACTATTTTTTCTCTTCATATAGCTGGCATTTCATCAATTTTAGGGGCAATTAACTTCATCACTACTTGTATAAGAATAAAACCAATAGGAATAAAATTAGATCAAATACCTCTATTTGTATGATCAGTTCTAATTACCGCTCTCTTACTTTTATTATCTCTCCCAGTTTTAGCAGGAGCTATTACTATATTATTAACTGACCGTAATTTAAACACATCATTTTTTGATCCTGCTGGAGGAGGTGATCCTATTTTATACCAACATCTATTT
>IBITR100-20|Halesus radiatus|COI-5P|Pending (#8521)
AACTATTTATTTTATTTTTGGAATTTGAGCTGGAATAATCGGAACTTCTCTCAGAATAATTATTCGAACTGAACTCGGAACAACTGACTCTCTAATTAAAAATGATCAAATCTATAATGTTCTTGTTACAGCCCACGCTTTTATTATAATTTTTTTCATAGTTATACCCATTATAATTGGAGGATTTGGTAATTGATTAGTACCTCTAATAATTGGAGCCCCCGACATAGCCTTCCCCCGAATAAACAATATAAGATTTTGACTCCTTCCCCCCTCCTTAAATCTTTTATTAATTAGAGCTTTAGTTGAAAGAGGAACAGGAACTGGATGAACTGTTTACCCCCCCCTTTCCAGAAATCTTGCCCATGCAGGCAGATCTGTTGATATCTCTATTTTCTCACTTCATTTAGCGGGAATCTCCTCTATTTTAGGAGCTATTAATTTTATTTCAACTACACTTAACATACGAAATAACTTAATAACTTTAGATCGAATCCCCCTATTTGTATGATCTGTAGCTATTACAGCTCTTCTTCTTCTTCTCTCTCTCCCAGTTTTAGCTGGAGCCATCACCATACTTCTTACTGATCGAAACCTAAATACTTCTTTTTTTGACCCCTCAGGGGGGGGTGACCCAATTCTATACCAACACCTATTC
>IBITR104-20|Larcasia partita|COI-5P|Pending (#8521)
AACAATTTATTTTATTTTTGGAATTTGATCAGGAATAATCGGAACTTCTTTAAGAATAATTATTCGAACAGAATTAGGTACAACTGAATCTTTAATTAAAAATGATCAAATTTATAATGTTTTAGTAACTGCTCATGCTTTTATTATAATTTTTTTTATGGTAATACCAATTATAATTGGAGGTTTCGGAAATTGATTAGTTCCTTTAATAATTGGAGCTCCTGATATAGCCTTCCCACGTATAAATAATATAAGATTTTGATTTTTACCCCCATCTTTAAATTTTCTTCTAATTAGATCTTTTATTGAAAGAGGAACAGGAACAGGCTGAACAGTTTATCCACCATTATCAAGAAACTTAGCTCATGCTGGAAGTTCAGTTGATATCTCTATTTTTTCTTTACACTTAGCAGGTATTTCTTCAATTTTGGGAGCTATTAATTTTATTTCAACTACTTTAAATATACGAAATAATTTAATCACATTAGATCGAATTCCTCTATTTGTTTGATCTGTAGCTATTACTGCTTTATTATTACTTTTATCTTTACCGGTATTAGCAGGAGCTATTACAATACTTCTTACAGATCGTAATTTAAATACTTCATTTTTCGACCCCTCAGGGGGGGGGGATCCCATTTTATACCAGCATTTGTTT
>IBITR136-20|Chimarra marginata|COI-5P|Pending (#8521)
AACATTATATTTTATTTTTGGCCTTTGATCAAGAATACTAGGCCTATCTTTAAGAATATTAATTCGCCTAGAATTAAGAACTCCAGGAGCCTTAATTGGAAATGATCAAATTTTTAATTCTATCGTAACTGCACATGCATTTATCATAATTTTTTTTATAGTTATACCAATCATAATTGGGGGATTTGGAAATTGATTAGTCCCATTAATGCTAGGGGCCCCTGACATGGCTTTTCCTCGAATAAATAACATAAGATTTTGATTTCTCCCACCTTCATTATTTTTCCTTTTATTTGGGATATTAATGGATAATGGAGCAGGAACTGGTTGAACAGTCTATCCCCCCTTATCAACAAATATCTCTCATATAGGAAAGGCTGTAGATTTAACAATTTTCTCTCTTCATTTAGCTGGAATTTCCTCAATCTTAGGGGCTGTTAACTTTATTTCTACAATTATTAATATACGTTTAAACTTTTTAACCTTTGACCAATTACCCTTATTTGTGTGATCAGTAATAATCACCGCAATTCTTCTTTTATTATCTCTTCCTGTTTTAGCAGGAGCTATCACAATACTTTTAACGGATCGAAATATTAATACATCATTCTTTGACCCGGCTGGAGGGGGCGACCCAATTTTATACCAACATTTATTT
>IBITR144-20|Hydropsyche lobata|COI-5P|Pending (#8521)
AACATTATATTTTATATTTGGAATTTGAGCCGGTCTAATTGGATCATCATTAAGATTCATTATTCGAATAGAATTAAGAACTCCCGGAAGACTAATTGGCAACGATCAAATTTATAATGTAATCGTTACATCTCATGCTTTTATTATAATTTTCTTCATAGTAATACCCATTATAATTGGAGGTTTCGGAAATTGATTAGTGCCCCTAATACTAGGATCGCCTGATATAGCTTTCCCACGAATAAATAATCTTAGATTCTGATTTCTACCCCCTTCTCTTATTTTCCTTCTTTTAAGAAGACTAACTAATTCAGGAGCCGGAACTGGATGAACTGTTTATCCCCCCCTTTCCTCCAATCTATCCCACGCTGGAAGATCTGTTGACTTGACTATTTTTTCTCTCCATATAGCAGGTATTTCTTCAATTCTAGGAGCAATTAATTTTATTTCTACTATTATAAACATAAAATTCAAAAACCTAAACTATGAAATAATTCCTCTCTTTGTTTGATCAATTCTAATTACAGCAGTTCTCCTACTACTTTCTCTACCAGTTCTTGCCGGAGCCATCACTATATTATTAACTGACCGCAACCTAAACACCTCCTTCTTTGACCCAGCAGGTGGGGGGGACCCAATTTTATATCAACACTTATTT
>IBITR147-20|Athripsodes tavaresi|COI-5P|Pending (#8521)
AACTTTATATTTTATTTTTGGTATCTGATCTGGATTATTGGGCACCTCCCTTAGGGTTCTTATTCGAACTGAGCTAAGAATAACCGGGTCATTAATTAAAAATGACCAAATTTATAATGTTTTAGTTACAGCTCACGCTTTTATCATAATTTTTTTTATGGTAATACCTATTATAATTGGAGGATTCGGTAATTGATTGGTTCCTTTAATACTTGGAGCACCTGATATAGCATTCCCTCGAATAAATAATATGAGATTTTGATTACTCCCCCCATCCTTAAATTTCCTCTTACTTAGAAGTTTAGTAGAAAGAGGAACTGGCACGGGCTGAACAGTATACCCCCCACTAGCCAGAAATATTGCTCACACAGGAAGTTCTGTTGATTTATCTATCTTTTCTTTACATATGGCCGGTATTTCATCAATTTTAGGGGCTATTAATTTTATCACAACTATTATAAACATAAAACCAATAAGAATACTTTTTGACCAAATACCCTTATTTGTTTGATCTGTGGCTATTACAGCCCTACTATTATTACTCTCCTTACCAGTTTTAGCAGGAGCTATTACAATACTTTTAACAGATCGTAATCTAAATACTTCATTTTTCGATCCTGCAGGTGGGGGAGACCCTATCCTATACCAACATTTATTT
>IBITR156-20|Limnephilus guadarramicus|COI-5P|Pending (#8521)
AACTATTTATTTTATCTTTGGAATCTGAGCAGGAATAGTTGGAACTTCATTAAGAATAATTATTCGAACTGAATTAGGTACTACAGAATCATTAATTAAAAATGATCAAATTTATAATGTTTTAGTAACTGCTCATGCTTTCATTATAATTTTCTTTATAGTAATACCTATCATAATTGGTGGATTCGGAAACTGACTTGTCCCCTTAATGATTGGTGCCCCAGATATAGCTTTCCCTCGAATAAATAATATAAGATTTTGATTATTACCCCCCTCCCTTAACCTTTTATTAATCAGAGCCCTAATTGAAAGAGGGACTGGAACTGGATGAACTGTCTACCCCCCCCTATCAAGAAACTTAGCTCATGCAGGAAGATCTGTTGATATTTCTATTTTTTCTCTCCATTTAGCAGGAATTTCATCTATTTTAGGGGCTATTAATTTTATTTCTACAACATTAAATATACGAAACAATTTAATAACACTAGATCGAATTCCTCTTTTTGTATGATCAGTAGCTATCACAGCTTTACTTCTTTTACTTTCTCTTCCTGTTCTAGCCGGAGCTATTACAATATTACTTACAGATCGAAACTTAAATACTTCTTTTTTTGACCCCTCAGGGGGGGGAGACCCAATTTTATACCAACACTTATTT
>IBITR157-20|Micropterna sequax|COI-5P|Pending (#8521)
AACTATTTATTTTATTTTTGGAATCTGAGCTGGAATAATTGGAACTTCTTTAAGAATAATTATTCGAACTGAATTAGGTACAACTGAATCTCTAATTAAAAATGATCAAATTTATAACGTCTTAGTTACTGCTCATGCCTTTATTATAATTTTCTTCATAGTAATGCCAATTATAATTGGAGGATTTGGAAATTGATTAGTTCCGCTAATAATTGGTGCACCTGATATAGCTTTCCCCCGAATAAATAACATAAGATTTTGGCTATTACCCCCATCTTTAAATCTCTTATTAATCAGAGCTTTAGTAGAAAGAGGAACAGGAACTGGTTGAACTGTATATCCACCTCTGTCAAGAAATTTAGCCCATGCAGGAAGATCCGTTGATATTTCTATTTTCTCACTTCATTTAGCAGGAATTTCATCAATTTTAGGAGCTATTAATTTTATCTCAACAACCCTCAATATACGCAATAATTTAATGACACTAGATCGAATTCCCCTCTTTGTCTGATCAGTTGCTATTACAGCCCTTTTATTACTTCTCTCTTTACCGGTATTAGCTGGAGCTATCACAATACTTCTTACTGACCGCAATCTTAATACTTCTTTTTTTGACCCATCAGGTGGCGGGGATCCAATTTTATATCAACATTTATTT
>IBITR158-20|Agrypnia varia|COI-5P|Pending (#8521)
AACTATTTATTTTATTTTTGGAATTTGAGCTGGAATAGTGGGAACCTCTTTAAGAATAATTATTCGAACAGAATTGGGTACAACAGAATCTCTTATTAAAAATGATCAAATTTATAATGTATTAGTAACAGCCCATGCTTTCATTATAATTTTTTTTATAGTAATGCCTATCATAATCGGAGGATTCGGAAATTGATTAGTCCCCCTAATAATCGGAGCCCCTGATATAGCTTTCCCACGAATAAATAATATAAGTTTTTGATTATTGCCCCCCTCATTGAATTTTCTTCTTATTAGATCAATTGTCGAAAACGGAACTGGAACTGGATGAACAGTCTATCCCCCCCTTTCTGCTAATATTGCCCATGCAGGCAGATCAGTTGACATTTCTATTTTTTCTCTTCATTTAGCGGGAATTTCATCTATTTTAGGGGCTATCAACTTTATCTCTACAACTATTAATATACGCTCTAATTTAATTACTTTAGATCGATTACCTTTATTTGTGTGATCAGTTGCTATTACTGCTCTTCTTCTCCTTCTCTCTTTACCAGTTTTAGCTGGCGCTATTACTATATTATTAACAGATCGAAATTTAAATACATCTTTCTTTGACCCCTCGGGTGGGGGAGATCCCATTCTTTATCAACACTTATTC
>IBITR166-20|Wormaldia variegata mattheyi|COI-5P|Pending (#8521)
AACATTATATTTTATTTTTGGCATTTGATCAGGAATAATAGGTCTTTCACTAAGCCTATTAATTCGAACTGAGCTAAGAACCCCAGGTTCTTTAATTGGCAATGATCAAATCTTTAATTCAATTGTTACAGCACATGCATTTATTATAATTTTTTTTATGGTTATACCAATTATAATCGGGGGGTTTGGAAATTGATTGGTACCACTAATATTAGGAGCACCCGATATGGCGTTCCCTCGAATAAATAATATAAGTTTTTGATTTTTACCCCCTTCCTTATTTTTTCTAACATTTGGCATATTAATAGACAGCGGAGCAGGAACTGGTTGAACAGTATACCCCCCATTATCAAGAAATATCTCTCATTTAGGAAAGGCCGTAGATCTGACAATTTTTTCCTTACATATAGCAGGAATTTCATCAATTTTAGGAGCAGTAAATTTTATTACAACCGTAATTAACATACGCTCTAATTATATAACTCTCGACCGAATGCCTTTATTTGTTTGATCTGTTTTAATTACCGCAATTTTATTATTACTTTCTTTACCAGTTTTAGCGGGGGCTATTACCATACTCCTAACCGATCGAAATTTAAATACATCCTTTTTCGACCCAGCTGGAGGGGGGGATCCCATTCTATACCAACACTTATTT
>IBITR196-20|Ceraclea sobradieli|COI-5P|Pending (#8521)
AACTTTATATTTTATTTTCGGAGTTTGATCTGGCTTACTGGGAACTTCTCTTAGAGTTTTAATTCGTACAGAATTAGGTATAGTAGGATCTTTAATTAAAAGAGATCAAATCTACAATGTATTAGTAACAGCCCATGCTTTTATTATAATTTTTTTTATAGTTATACCAATTATAATTGGAGGATTTGGTAACTGACTAGTTCCTTTAATGTTAGGGGCTCCAGATATAGCTTTCCCACGAATAAATAACATAAGATTTTGATTATTACCCCCCTCATTAAATTTTTTATTGTTAAGAAGAATGGTTGAAAGAGGAACTGGTACAGGGTGAACTGTTTACCCCCCTTTAGCTAGAAATATTGCTCATATAGGAAGATCAGTTGATTTATCTATTTTTTCATTACATATAGCCGGAATTTCTTCTATTTTAGGAGCAATTAATTTTATTACAACTATTATAAGAATAAAACCTAAAAGAATACTATTAGATCAAATACCTCTTTTTGTATGATCTGTAGGAATTACTGCGCTACTACTACTTCTATCCCTACCGGTATTAGCTGGCGCTATTACAATACTTTTAACAGACCGAAATTTAAATACATCATTTTTTGACCCTGCTGGAGGAGGAGATCCTATTTTATATCAACACTTATTT
>IBITR211-20|Rhyacophila intermedia|COI-5P|Pending (#8521)
AATAAATAATATAAGGTTCTGACTCTTACCCCCGTCCCTCACACTTCTTACCATAAGAATAATTGTAGAAAATGGGGCAGGAACTGGTTGAACTGTTTATCCGCCCCTATCATCTAATATTGGTCATAATGGGAGATCTGTTGATCTAACAATTTTCTCACTCCACTTAGCAGGGGTTTCTTCAATTCTAGGGGCTATTAACTTCATTACAACTGTAATTAATATACGTTCTAAGGGAATATCATTAGATCAAATACCGTTATTTGTATGATCAGTAGCAATTACGGCTCTTTTACTACTTTTATCACTTCCGGTTCTAGCTGGAGCTATTACTATACTTTTAACTGACCGTAATTTAAATACATCTTTCTTTGATCCAGCAGGAGGGGGGGATCCTATTTTATACCAACATTTATTT
>IBITR215-20|Rhyacophila meridionalis|COI-5P|Pending (#8521)
AACTTTATACTTTATTTTCGGGATTTGAGCTGGAATAGTGGGATCATCTTTAAGTTTAATTATTCGAACTGAACTCGGGATACCCGGGTCCTTAATTGGGAATGATCAAATTTATAATGTAATCGTAACAGCTCATGCATTTGTTATAATTTTTTTTATAGTAATACCAATTATAATCGGGGGATTCGGTAATTGATTAGTCCCTCTAATATTAGGGGCCCCTGATATAGCATTTCCACGAATAAACAATATAAGATTTTGACTTCTTCCACCCTCTTTAACTTTACTTACTATAAGAATAATTGTAGAAAATGGAGCAGGAACCGGTTGAACGGTATACCCCCCCTTATCCTCTAATATCGGACATAATGGGAGATCTGTTGATTTAACAATTTTTTCCCTTCATTTAGCCGGAGTATCATCAATCTTAGGTGCAATTAACTTTATTACAACAGTAATTAATATACGATCAAAAGGTATATCTTTAGATCAAATACCCCTATTTGTTTGATCTGTAGTTATTACAGCTTTATTACTTCTCTTATCACTCCCAGTATTAGCTGGAGCTATTACCATATTATTAACAGACCGTAATCTTAATACATCATTTTTTGATCCTGCTGGAGGAGGAGATCCAATTTTATATCAACATTTATTT
>IBITR227-20|Wormaldia corvina|COI-5P|Pending (#8521)
AACATTATATTTTATATTTGGTATATGATCCAGAATATTAGGACTTTCATTAAGATTATTAATTCGAACTGAATTAAGAATTCCCGGCTCATTAATTGGAAATGACCAAATTTTTAACTCAATTGTAACTGCACATGCATTTATTATAATTTTTTTTATAGTAATACCAATTATAATTGGAGGGTTTGGAAATTGATTAATCCCTTTAATATTAGGAGCCCCAGATATAGCTTTCCCTCGAATAAATAATATAAGTTTTTGATTTTTACCACCCTCACTCTTTTTTTTAATTTTTGGCATAATAATAGATTCAGGTGCTGGAACCGGGTGAACAGTATACCCACCTTTATCGAGTAATATTTCACATTTAGGAAAAGCAGTAGATTTAACAATTTTTTCTCTCCATATAGCAGGAATTTCATCAATTTTAGGAGCAATTAATTTTATTACTACTATTATAAATATACGATCAAAATTTATAACATTAGAAAAAATCCCATTAATAGTATGATCAGTTATAATTACTGCAGTTTTACTATTATTATCATTACCGGTATTAGCCGGAGCTATTACCATACTTTTAACCGATCGAAATTTAAACACATCATTTTTTGACCCTGCGGGTGGAGGAGACCCAATTTTATACCAACATCTTTTT
>IBITR228-20|Wormaldia variegata mattheyi|COI-5P|Pending (#8521)
AACATTATATTTTATTTTTGGCATTTGATCAGGAATAATAGGTCTTTCACTAAGCCTATTAATTCGAACTGAACTAAGAACCCCAGGTTCTTTAATTGGCAATGATCAAATCTTTAATTCAATTGTTACAGCACATGCATTTATTATAATTTTTTTTATGGTTATACCAATTATAATCGGGGGGTTTGGAAATTGATTGGTACCATTAATATTAGGAGCACCCGATATGGCGTTCCCTCGAATAAATAATATAAGTTTTTGATTTTTACCCCCTTCCTTATTTTTTCTAACATTTGGCATATTAATAGACAGCGGAGCTGGAACTGGTTGAACAGTATACCCCCCATTATCAAGAAATATCTCTCATTTAGGAAAGGCCGTAGATCTGACAATTTTTTCCTTACATATAGCAGGAATTTCATCAATTTTAGGAGCAGTAAATTTTATTACAACCGTAATTAATATACGCTCTAATTATATAACTCTCGACCGAATGCCTTTATTTGTTTGATCTGTTTTAATTACCGCAATTTTATTATTACTTTCTTTACCAGTTTTAGCGGGGGCTATTACCATACTCCTAACCGATCGAAATTTAAATACATCCTTTTTCGACCCAGCTGGAGGGGGGGATCCCATTCTATACCAACACTTATTT
>IBITR243-20|Diplectrona felix|COI-5P|Pending (#8521)
AACACTTTACTTTATTTTCGGAATTTGATCTGGTTTAATTGGATCCTCTTTAAGAATAATTATTCGAATTGAATTAAGAAGACCTGGAGTATTTATCGGAAATGACCAAATTTATAATGTAGTAGTTACAGCCCATGCATTTATTATAATTTTTTTTATAGTTATACCAATTATAATCGGAGGATTCGGAAATTGATTAATTCCCCTAATACTCGGATCCCCTGATATAGCTTTCCCTCGAATAAATAATATAAGATTTTGATTTCTTCCACCTTCCCTAACATTTCTTATCTTCAGAAGATTAATTAATTCAGGAGCTGGAACAGGTTGAACAGTTTACCCACCTTTATCATCTAATCTATCTCATATAGGGTCCTCAGTAGATTTAACCATTTTCTCCTTGCATTTAGCAGGAATTTCCTCTATTTTAGGAGCTATTAATTTTATTACCACTATTTTAAATATAAAATTTAATAAATTAAATTATGATATAATTCCCCTTTTCACCTGATCAGTTTTAATTACAGCTGTTCTTCTCCTTTTGTCTCTTCCAGTTTTAGCAGGAGCTATTACCATACTATTAACTGATCGAAACCTAAACACTTCATTCTTTGACCCAGCAGGAGGGGGAGACCCTATTTTATATCAACATTTATTT
>IBITR244-20|Diplectrona felix|COI-5P|Pending (#8521)
AACACTTTACTTTATTTTCGGAATTTGATCTGGTTTAATTGGATCCTCTTTAAGAATAATTATTCGAATTGAATTAAGAAGACCTGGAGTATTTATCGGAAATGATCAAATTTATAATGTAGTAGTTACAGCCCATGCATTTATTATAATTTTTTTTATAGTTATACCAATTATAATCGGAGGATTCGGAAATTGATTAATTCCCCTAATACTCGGATCCCCCGATATAGCTTTCCCTCGAATAAATAATATAAGATTTTGATTTCTTCCACCTTCCCTAACATTTCTTATCTTCAGAAGATTAATTAATTCAGGAGCTGGAACAGGTTGAACAGTTTACCCACCTTTATCATCTAATCTATCTCATATAGGATCCTCAGTAGATCTAACCATTTTCTCCTTGCATTTAGCAGGAATTTCCTCTATTTTAGGAGCTATTAATTTTATTACCACTATTTTAAATATAAAATTTAATAAATTAAATTATGATATAATTCCCCTTTTCACCTGATCAGTTTTAATTACAGCTGTTCTTCTTCTCTTGTCTCTCCCAGTTTTAGCAGGAGCTATTACCATACTATTAACTGATCGAAACCTAAACACTTCATTCTTTGACCCAGCAGGAGGAGGAGACCCTATTTTATATCAACATTTATTT
>IBITR245-20|Hydropsyche ambigua|COI-5P|Pending (#8521)
AACCCTTTATTTTATATTTGGAATTTGATCAGGATTAATTGGATCATCTCTAAGCTTCATCATTCGAATAGAATTGAGAACACCAGGAAGATTCATCGGAAATGATCAAATTTATAATGTTATCGTAACTTCTCATGCCTTTATTATAATTTTCTTTATAGTTATACCCATTATAATTGGTGGATTTGGAAATTGACTAGTACCACTAATACTAGGGTCTCCTGATATAGCCTTTCCTCGAATAAATAATCTAAGATTTTGATTTTTACCCCCTTCTCTAATATTTTTATTGTTAAGAAGCCTGTCAAATTCAGGAGCCGGAACAGGATGAACAGTTTATCCTCCTCTTTCCTCAAACTTATCTCATGCGGGGAGATCCGTAGATTTAACAATTTTTTCTTTACATATAGCAGGAATTTCTTCTATCTTAGGAGCTATTAATTTCATTTCTACTATTATAAATATAAAATTCAAAAATTTAAATTATGAAATAATTCCCCTCTTCGTATGATCAATCCTTATTACAGCAATTCTTTTATTATTATCTTTACCAGTTCTTGCAGGAGCAATTACTATATTATTAACAGATCGAAACTTAAATACTTCTTTCTTTGACCCAGCAGGAGGGGGGGATCCTATCCTTTATCAACATCTTTTT
>IBITR253-20|Micrasema servatum|COI-5P|Pending (#8521)
AACAATTTATTTTATATTTGGAATTTGATCGGGGATAGTAGGAACATCCCTAAGAATGATTATTCGAACTGAATTAAGATCTACAAACTCTTTAATTTTAAATGATCAAATTTATAACGTTCTTGTAACTGCCCATGCATTTATTATAATTTTTTTTATAGTTATACCTATTATAATTGGAGGATTTGGAAATTGACTAGTCCCCCTTATAATTGGGGCCCCCGATATAGCCTTTCCCCGAATAAATAATATAAGATTCTGACTTTTACCCCCCTCTTTAAATTTTCTTTTAATTAGATCTATTGTAGAAAGAGGCACAGGAACCGGATGAACGGTTTATCCCCCCCTATCTAGAAATCTCGCTCACTCAGGAAGATCTGTAGATTTTTCCATTTTTTCATTACATCTAGCGGGAATTTCCTCAATTTTAGGGGCAATTAATTTTATTTCAACTACAATTAATATACGATCAAATTTAATCTCCCTAGATCGAATACCTTTATTTGTTTGATCAGTATTTATTACAGCCATCCTTCTCCTTTTATCTTTACCCGTATTAGCAGGAGCCATCACTATATTATTAACTGACCGAAATTTAAATACTTCCTTTTTTGACCCTGCCGGGGGGGGAGACCCCATTTTATATCAACATTTATTT
>IBITR255-20|Limnephilus sparsus|COI-5P|Pending (#8521)
AACTATTTATTTTATTTTTGGAATTTGAGCGGGAATAATTGGAACTTCTCTTAGAATAATTATTCGAACTGAACTCGGTACTACTGATTCATTAATTAAAAATGACCAAATTTATAATGTATTAGTAACTGCCCATGCTTTTATTATAATTTTTTTTATGGTAATACCTATTATAATTGGAGGATTTGGAAATTGACTTGTACCCCTAATAATCGGAGCTCCAGATATAGCCTTCCCCCGAATAAATAATATAAGATTCTGATTATTGCCCCCCTCTCTAAATCTTCTATTAATTAGAGCTTTAATTGAAAGAGGAACAGGAACTGGTTGAACTGTTTATCCCCCTCTCTCAAGAAATTTAGCCCACGCAGGAAGATCCGTTGATATTTCAATTTTTTCCTTACATTTAGCTGGGATTTCTTCCATTTTAGGAGCTATTAATTTTATTTCCACTACACTTAATATACGAAATAATTTAATAACCTTAGATCGAATTCCTTTATTTGTGTGATCTGTAGCTATTACTGCTCTTCTTTTATTGCTCTCTTTACCTGTTTTAGCAGGAGCTATTACAATACTTTTAACTGATCGTAACTTAAATACTTCTTTTTTTGATCCCTCAGGAGGGGGAGACCCTATTTTATACCAACATTTATTC
>IBITR260-20|Halesus radiatus|COI-5P|Pending (#8521)
AACTATTTATTTTATTTTTGGAATTTGAGCTGGAATAATCGGAACTTCTCTCAGAATAATTATTCGAACTGAACTCGGAACAACTGACTCTCTAATTAAAAATGATCAAATCTATAATGTTCTTGTTACAGCCCACGCTTTTATTATAATTTTTTTCATAGTTATACCCATTATAATTGGAGGATTTGGTAATTGATTAGTACCTCTAATAATTGGAGCCCCCGACATAGCCTTCCCCCGAATAAACAATATAAGATTTTGACTCCTTCCCCCCTCCTTAAATCTTTTATTAATTAGAGCTTTAGTTGAAAGAGGAACAGGAACTGGATGAACTGTTTACCCCCCCCTTTCCAGAAATCTTGCCCATGCAGGCAGATCTGTTGATATCTCTATTTTCTCACTTCATTTAGCGGGAATCTCCTCTATTTTAGGAGCTATTAATTTTATTTCAACTACACTTAACATACGAAATAACTTAATAACTTTAGATCGAATCCCCCTATTTGTATGATCTGTAGCTATTACAGCTCTTCTTCTTCTTCTCTCTCTCCCAGTTTTAGCTGGAGCCATCACCATACTTCTTACTGATCGAAACCTAAATACTTCTTTTTTTGACCCCTCAGGGGGGGGTGACCCAATTCTATACCAACACCTATTC
>IBITR266-20|Sericostoma vittatum|COI-5P|Pending (#8521)
AACTCTTTACTTCCTATTCGGTATTTGAGCCGGAATAGTTGGATCTTCTCTAAGACTTTTAATTCGAATTGAATTAAGAACCCCCAGCTCCCTAATCAAAAATGACCAAATCTATAATGTTCTAGTAACAGCCCATGCCTTTATTATAATTTTCTTTATAGTAATACCAATCATAATCGGAGGATTTGGTAACTGACTTGTTCCCCTAATACTAGGGGCTCCCGATATAGCCTTCCCCCGTATAAATAACATAAGATTTTGACTTCTCCCGCCCGCACTAAATTTTCTTTTATTCAGAAGAATAGTTGAAAGAGGAACAGGAACAGGATGAACTGTCTATCCCCCTCTATCCAGTAATTTAGCCCATATAGGATCATCCGTAGATCTTTCAATCTTTTCATTACATTTAGCAGGAGTATCCTCAATTTTAGGAGCAATTAACTTTATTACAACAATAATAAACATACGATCATTGGGAATATCCTATGACCGCATGCCTCTCTTCGCATGATCAGTTCTTATTACAGCCGTACTACTACTACTCTCACTTCCTGTTCTCGCTGGGGCTATTACTATATTATTAACAGATCGTAACCTCAATACATCTTTCTTTGATCCAGCAGGAGGAGGAGACCCAATTCTTTATCAACATTTATTT
>IBITR268-20|Athripsodes tavaresi|COI-5P|Pending (#8521)
AACTTTATATTTTATTTTTGGTATCTGATCTGGATTATTGGGCACCTCCCTTAGGGTTCTTATTCGAACTGAGCTAAGAATAACCGGGTCATTAATTAAAAATGACCAAATTTATAATGTTTTAGTTACAGCTCACGCTTTTATCATAATTTTTTTTATGGTAATACCTATTATAATTGGAGGATTCGGTAATTGATTGGTTCCTTTAATACTTGGAGCACCTGATATAGCATTCCCTCGAATAAATAATATGAGATTTTGATTACTCCCCCCATCCTTAAATTTCCTCTTACTTAGAAGTTTAGTAGAAAGAGGAACTGGCACGGGCTGAACAGTATACCCCCCACTAGCCAGAAATATTGCTCACACAGGAAGTTCTGTTGATTTATCTATCTTTTCTTTACATATGGCCGGTATTTCATCAATTTTAGGGGCTATTAATTTTATCACAACTATTATAAACATAAAACCAATAAGAATACTTTTTGACCAAATACCCTTATTTGTTTGATCTGTGGCTATTACAGCCCTACTATTATTACTCTCCTTACCAGTTTTAGCAGGAGCTATTACAATACTTTTAACAGATCGTAATCTAAATACTTCATTTTTCGATCCTGCAGGTGGAGGAGACCCTATCCTATACCAACATTTATTT
>IBITR269-20|Rhyacophila pascoei|COI-5P|Pending (#8521)
AACTTTATATTTTATTTTTGGAATTTGAGCAGGAATAGTGGGATCATCTTTAAGTTTAATTATTCGAACTGAATTAGGAATACCAGGATCTTTAATTGGTAATGATCAAATCTATAATGTAATTGTAACAGCACATGCATTTGTTATAATTTTTTTTATAGTTATACCAATTATAATCGGAGGATTTGGTAATTGATTAGTCCCCCTCATATTGGGAGCTCCTGATATAGCATTTCCACGAATAAATAATATAAGATTTTGATTACTTCCGCCATCTTTAACACTTCTTACTATAAGAATAATTGTAGAAAATGGAGCAGGAACAGGTTGAACTGTTTACCCCCCTTTATCGTCAAATATCGGACATAATGGAAGATCTGTAGATTTAACTATTTTCTCCCTTCATTTAGCTGGAGTATCATCTATTTTAGGGGCAATTAACTTTATTACAACAGTAATTAACATACGTTCTAAAGGAATATCAATAGATCAAATACCATTGTTTGTATGATCTGTAGTAATTACCGCTCTTTTACTATTATTATCACTTCCAGTATTAGCTGGAGCTATTACTATATTACTAACAGACCGTAATTTAAATACATCTTTCTTTGATCCCGCTGGAGGAGGAGATCCAATCCTATATCAACACTTATTC
>IBITR276-20|Wormaldia triangulifera|COI-5P|Pending (#8521)
AACTTTATATTTTATTTTCGGCATTTGATCTGGTATAATAGGACTTTCTCTTAGATTATTAATTCGAACTGAATTAAGAATTCCTGGATCTTTAATTGGTAATGATCAAATTTTTAATTCAATTGTTACTGCCCATGCTTTTATTATAATTTTTTTTATAGTTATACCGATTATAATTGGAGGATTTGGAAACTGATTAGTTCCTTTAATATTAGGAGCTCCCGATATAGCATTTCCTCGTATAAATAATATAAGATTTTGATTTTTACCCCCCTCACTTTTTTTTCTTACATTTGGCATATTAATAGATAGAGGAGCTGGGACAGGATGAACAGTTTATCCTCCTTTATCAAGTAATATCTCTCATTTAGGAAAAGCAGTTGATTTAACAATTTTTTCTCTTCATATAGCAGGAATTTCCTCTATTTTAGGAGCTGTTAATTTTATTACAACTGTAATTAATATACGATCTAATTATATAACCTTAGATCGAATACCTTTATTTGTATGATCTGTATTAATTACTGCTATTTTACTTCTTCTTTCTTTACCAGTATTAGCTGGAGCTATTACAATACTTCTTACTGATCGAAATTTAAATACATCTTTTTTTGACCCAGCAGGGGGGGGAGATCCAATTTTATATCAACATTTATTT
>IBITR277-20|Polycentropus corniger|COI-5P|Pending (#8521)
AACCTTATACTTTATCTTTGGAATTTGATCAAGAATTTTAGGATCAACCCTAAGATTTATTATTCGAATTGAATTAAGAACATCAAGAACACTAATAAGAAATGATCAAATTTATAATTCCATTGTCACCCTTCATGCATTTATTATAATTTTCTTCATAATTATACCATTAATAATTGGAGGATTCGGCAATTGACTAATTCCATTAATATTAATAGCACCAGATATAGCATTTCCTCGAATAAATAATATAAGATTTTGATTATTACCTCCATCAATTTTCTTCCTTATTTCTGGAATTTTCATAGATAATAGAGTAGGAACAGGATGAACTGTATATCCTCCCTTATCAAATAATTTATTTCATTCAGGGAAAGCAGTAGATATCTCAATTTTTTCATTACATATAGCAGGAATTTCTTCAATTTTAGGAGCCATCAACTTTATCTCAACAATTTTTAATATAAAATTAAAAAATATTCCCATAAGAATAATCCCTCTATTTGTATGATCTATTAAAATCACAGCAATTTTACTATTACTCTCCTTACCTGTACTAGCAGGAGCTATTACAATATTATTAACCGATCGAAATTTAAACACTTCATTTTTTGACCCATCAGGAGGAGGAGACCCTATTTTATATCAACATTTATTT
>IBITR293-20|Hydropsyche infernalis|COI-5P|Pending (#8521)
CACTCTCTATTTTATATTTGGAATTTGATCAGGATTAATTGGATCATCTTTAAGTTTTATTATTCGTATGGAACTTAGAACACCAGGAAGTTTTATTGGAAATGATCAAATCTATAATGTTATTGTAACTTCTCATGCCTTTATCATAATTTTTTTTATAGTTATACCAATTATAATCGGAGGATTCGGGAACTGATTAGTTCCCCTTATATTAGGTTCTCCAGATATAGCTTTTCCCCGAATAAATAATCTAAGATTTTGATTTTTACCCCCTTCTCTAATATTTTTATTATTAAGAAGTCTATCTAATTCAGGAGCTGGAACTGGATGAACTGTTTACCCTCCCCTATCTTCTAATCTATCTCATGCAGGTAGTTCTGTCGACTTAACAATTTTCTCTCTACATATAGCAGGAATTTCCTCAATCTTAGGGGCCATTAATTTTATCTCAACTATTATAAATATAAAATTTAAAAATTTAAATTATGAAATAATCCCTCTTTTCGTTTGATCAATTTTAATTACAGCAGTTTTATTATTATTATCTCTACCAGTTCTTGCTGGAGCAATTACTATATTATTAACTGATCGAAATTTAAATACTTCTTTCTTTGACCCAGCAGGAGGTGGAGACCCAATTCTCTATCAACATCTATTT
>IBITR298-20|Allogamus mortoni|COI-5P|Pending (#8521)
AACTATTTATTTTATTTTTGGAATTTGAGCCGGAATAATTGGCACTTCTCTCAGAATAATTATTCGAACAGAATTAGGTACAACTGATTCTTTAATTAAAAATGATCAAATTTATAACGTTTTAGTTACAGCTCATGCCTTTATTATAATTTTCTTTATAGTAATACCAATTATAATTGGAGGATTTGGTAACTGATTAGTTCCCCTAATAATCGGGGCCCCTGATATAGCTTTCCCCCGAATAAATAATATAAGATTTTGACTACTCCCCCCCTCCCTTAATCTTCTTCTAATTAGAGCTTTAGTAGAAAGAGGAACAGGAACAGGTTGAACTGTTTATCCTCCCCTATCAAGAAATTTAGCTCATGCAGGAAGATCCGTTGATATCTCAATTTTTTCCCTCCATCTAGCAGGGATTTCCTCAATTTTAGGAGCTATTAATTTTATTTCTACAACATTAAATATACGAAATAACTTAATAACCCTAGATCGAATCCCCCTATTTGTGTGATCTGTAGCTATTACAGCTCTTCTTCTTCTTCTTTCTCTCCCAGTTTTAGCCGGAGCTATTACTATACTCCTTACTGATCGTAATTTAAATACCTCTTTTTTCGACCCTTCAGGGGGGGGAGATCCCATTCTTTATCAACATTTATTT
>IBITR300-20|Enoicyla pusilla|COI-5P|Pending (#8521)
AACTATTTATTTTATTTTTGGCATCTGAGCTGGGATAATCGGAACCTCCCTTAGCATAATCATTCGAACTGAATTAGGAACAACTGAATCATTAATCAAAAATGATCAAATTTATAATGTTTTAGTAACTGCTCATGCTTTTATTATAATTTTCTTCATAGTTATACCAATTATAATTGGAGGATTTGGGAACTGACTAATTCCTCTAATAATCGGTGCACCTGATATAGCTTTTCCCCGAATAAATAATATAAGATTTTGGTTATTACCCCCCTCTCTTAATCTACTTTTAATCAGAGCTTTAATTGAAAGAGGCACAGGAACTGGTTGAACAATCTACCCCCCTCTTTCAAGAAATTTAGCACATGCTGGCAGATCAGTCGATATTTCAATTTTTTCTCTTCACTTAGCAGGAATTTCCTCCATTTTAGGAGCTATTAATTTTATTTCTACAACATTAAATATACGAAATAAATTAATGACATTCGATCGAATTCCCCTATTTGTATGATCTGTAGCTATTACGGCTCTTCTTCTTCTCCTATCTCTCCCTGTTCTAGCGGGAGCTATTACTATACTTCTTACTGACCGAAATTTAAATACCTCTTTCTTTGACCCCTCAGGGGGAGGAGACCCTATTTTATATCAGCATTTATTC
>IBITR303-20|Sericostoma vittatum|COI-5P|Pending (#8521)
AACTCTTTACTTTCTATTCGGTATTTGAGCCGGAATAATTGGATCTTCTCTAAGACTTTTAATTCGAATTGAATTAAGAACCCCCAACTCCCTAATCAAAAATGACCAAATCTATAATGTTCTAGTAACAGCCCATGCCTTTATTATAATTTTCTTTATAGTAATACCAATTATAATCGGAGGATTTGGTAACTGACTTATTCCCCTAATACTAGGAGCCCCCGATATAGCCTTTCCCCGTATAAATAACATAAGATTTTGACTCCTCCCGCCCGCGCTAAATTTTCTTTTATTCAGAAGAATAATTGAAAGAGGAACAGGAACAGGATGAACAGTCTATCCCCCCCTATCCAGTAATTTAGCCCATATAGGATCATCTGTAGATCTTTCAATCTTTTCATTACATTTAGCAGGAGTATCCTCAATTTTAGGAGCGATTAACTTCATTACAACAATAATAAACATACGACCATTGGGAGTATCCTATGATCGTATACCTCTCTTCGCATGATCAGTTCTTATTACAGCTGTACTACTACTACTCTCACTTCCTGTTTTAGCTGGAGCTATTACCATATTATTAACAGATCGTAATCTCAATACATCTTTCTTTGACCCAGCAGGAGGAGGAGACCCAATTCTTTATCAACATTTATTT
>IBITR318-20|Sericostoma vittatum|COI-5P|Pending (#8521)
AACTCTTTACTTCCTATTCGGTATTTGAGCCGGAATAGTTGGATCTTCTCTAAGACTTTTAATTCGAATTGAATTAAGAACCCCCAGCTCCCTAATCAAAAATGACCAAATCTATAATGTTCTAGTAACAGCCCATGCCTTCATTATAATTTTCTTTATAGTAATACCAATCATAATCGGAGGATTTGGTAACTGACTTGTTCCCCTAATACTAGGAGCTCCCGATATAGCCTTCCCCCGTATAAATAACATAAGATTTTGACTTCTCCCGCCCGCACTAAATTTTCTTTTATTCAGAAGAATAGTTGAAAGAGGAACAGGAACAGGATGAACAGTCTATCCCCCTCTATCCAGTAATTTAGCCCATATAGGATCATCCGTAGATCTTTCAATCTTTTCATTACATTTAGCAGGAGTATCCTCAATTTTAGGAGCAATTAACTTTATTACAACAATAATAAACATACGGTCACTGGGAATATCCTATGACCGCATGCCTCTCTTCGCATGATCAGTTCTTATTACAGCTGTACTACTACTACTCTCACTTCCTGTTCTAGCTGGGGCTATTACTATATTATTAACAGATCGTAATCTCAATACATCTTTCTTTGATCCAGCAGGAGGGGGAGACCCAATTCTTTATCAACATTTATTT
>IBITR321-20|Helicopsyche lusitanica|COI-5P|Pending (#8521)
AACTTTATATTTTTTATTTGGTATTTGAGCAGGAATAGTCGGTACATCAATAAGATTATTAATTCGTATAGAATTAGGAACTCCTAACTCTTTAATAAAAGACGATCAAATTTATAATGTTCTAGTAACAGCCCATGCTTTTATTATAATTTTTTTTATAGTCATACCTATTATAATTGGAGGATTCGGAAACTGATTAGTCCCTTTAATATTAGGAGCCCCTGACATAGCTTTCCCCCGAATAAATAATATAAGTTTTTGATTATTACCCCCTTCCCTAAATTTTCTTTTATTTAGCAGAATCGTAGAAAGAGGAACAGGAACAGGATGAACAGTTTATCCCCCCTTATCTAGCAATATTGCTCACATAGGAAGTTCAGTAGATTTGTCTATTTTTTCTTTACACTTAGCTGGAATTTCCTCTATTTTAGGAGCTATCAATTTTATTACTACTATAATTAATATACGTCCTTACGGAATATCAATAGATCAAATACCCTTATTTGCTTGATCTGTATTTTTAACAGCTATTTTACTTCTTTTATCTCTCCCTGTACTAGCAGGGGCTATCACTATACTTTTAACTGATCGTAACCTCAATACTTCATTTTTCAATCCATGCGGGGGAGGAGACCCAATTTTATACCAACACTTATTT
>IBITR330-20|Plectrocnemia laetabilis|COI-5P|Pending (#8521)
AACTATATATTTTATTTTTGGAATTTGATCCAGTTTATTAGGCTCAACTTTAAGTTTCTTAATTCGAATTGAATTAAGAACTTCAAGATCATTAATAATAAATGACCAAATTTATAACTCAATTGTTACACTACATGCCTTTATTATAATTTTTTTTATAATTATACCATTAATAATTGGAGGATTTGGAAATTGATTAATTCCTATTATAATTGCAGCTCCTGATATAGCCTTTCCACGAATAAATAATATAAGATTTTGATTACTTCCCCCTTCAATTTTTTTTTTAATTTCTGGAATATTTATAGATAATAGAGTAGGAACAGGTTGAACTGTTTATCCACCACTATCAAATAATTTATTTCATTCAGGAAAAGCAGTAGATATTTCAATTTTTTCTTTACATTTAGCAGGAATTTCATCTATTATAGGAGCAATCAATTTCATTTCAACAATTATAAATATAAAAATAAAGAATATTCCAATAAGAATAATTCCTTTATTTGTTTGATCAATTAAAATTACAGCAATTTTATTATTATTATCTCTTCCAGTTTTAGCTGGAGCTATTACTATATTATTAACTGACCGAAACCTTAATACCTCTTTTTTTGAGCCAGCAGGAGGTGGAGACCCAATTTTATATCAACATTTATTT
>IBITR342-20|Hydropsyche siltalai|COI-5P|Pending (#8521)
CACTCTCTATTTTATATTTGGAATTTGATCAGGATTAATTGGATCATCTTTAAGTTTTATTATTCGTATGGAACTTAGAACACCAGGAAGTTTTATTGGAAATGATCAAATCTATAATGTTATTGTAACTTCTCATGCCTTTATCATAATTTTTTTTATAGTTATACCAATTATAATCGGAGGATTCGGGAACTGATTAGTTCCCCTTATATTAGGTTCTCCAGATATAGCTTTTCCCCGAATAAATAATCTAAGATTTTGATTTTTACCCCCTTCTCTAATATTTTTATTATTAAGAAGTCTATCTAATTCAGGAGCTGGAACTGGATGAACTGTTTACCCTCCCCTATCTTCTAATCTATCTCATGCAGGTAGTTCTGTCGACTTAACAATTTTCTCTCTACATATAGCAGGAATTTCCTCAATCTTAGGGGCCATTAATTTTATCTCAACTATTATAAATATAAAATTTAAAAATTTAAATTATGAAATAATCCCTCTTTTCGTTTGATCAATTTTAATTACAGCAGTTTTATTATTATTATCTCTACCAGTTCTTGCTGGAGCAATTACTATATTATTAACTGATCGAAATTTAAATACTTCTTTCTTTGACCCAGCAGGAGGTGGAGACCCAATTCTCTATCAACATCTATTT
>IBITR347-20|Philopotamus perversus|COI-5P|Pending (#8521)
TACATTATATTTTATTTTTGGAATTTGAGCTAGAATACTAGGTCTTTCCTTAAGTTTATTAATTCGTGTTGAATTAAGAACCCCAGGGTCACTATTTGAAAACGATCAAATTTTTAATTCAATTGTTACAGCTCATGCATTCATTATAATTTTTTTTATAGTTATACCTATTATAATTGGAGGGTTTGGAAATTGATTAGTACCTTTAATATTAGGAGCTCCCGATATAGCATTCCCACGAATAAATAATATAAGATTTTGATTTCTCCCACCTTCTTTATTTTTTTTAATTTTTGGGATATTAATAGATAATGGAGCCGGTACTGGGTGAACAGTTTACCCCCCCTTATCTGCAAATATTTCCCATATAGGAAAGGCTGTAGATTTAACTATTTTTTCTCTCCATATAGCAGGAATTTCATCTATTTTAGGGGCTATTAATTTTATTACTACTATTATTAACATACGATGTACTTATATAACTATAGATCGTATACCTTTATTTGTTTGATCAGTTTTTATTACAGCTATTTTACTCCTTTTATCATTACCCGTATTAGCAGGAGCTATTACTATATTATTAACAGATCGAAATATTAATACTTCATTCTTTGACCCAGCGGGAGGGGGAGATCCAATTTTATATCAACATTTATTT
>IBITR351-20|Synagapetus diversus|COI-5P|Pending (#8521)
AACTTTATATTTTATTTTCGGAATTTGAAGAGGGATAGTGGGCACTTCTTTAAGAGTTTTAATCCGCAGGGAGTTAGGAACAAACAGTTTTTTAATCGGGAATGACCAAATTTATAATGTAATTGTTACAGCTCATGCATTTATCATAATTTTTTTTATAGTAATACCAATTATAATCGGGGGGTTCGGAAACTGACTGGTCCCATTAATATTGGGGGCCCCCGATATAGCTTTCCCTCGTTTAAATAATATAAGATTTTGATTATTACCCCCCTCTATCACTTTATTAATTATAGGGGGATTAGTGGAAAGGGGGGCCGGAACAGGGTGAACAGTTTACCCCCCATTATCCTCAACATTAGCTCACATCGGGGGATCAGTTGATTTAAGAATTTTCTCGCTACATTTGGCTGGTATCTCTTCAATTTTAGGGGCTGTAAACTTTATTTCAACTATAATTAATATACGATCCGATGGAATAAGATTTGAAAAAATACCACTATTTGTCTGATCAGTTTTAATTACTGCAGTTTTACTTTTATTATCACTGCCTGTGTTAGCCGGGGCTATTACAATACTATTAACAGACCGAAATTTAAATACATCTTTTTTCAACCCTGCGGGAGGGGGGGACCCAATTTTATATCAACATTTATTT
>IBITR356-20|Thremma tellae|COI-5P|Pending (#8521)
AATAAATAATATAAGTTTTTGACTTTTACCTCCTTCATTAAATTTATTAATTCTTAGTTCATTTATTGAAAGAGGAACTGGAACAGGATGAACTGTTTACCCACCTCTTTCAAGAAATCTAGCACATTCAGGAAGATCAGTAGATATTTCAATTTTTTCGTTACATCTTGCCGGTATTTCTTCAATTTTAGGGGCTATTAATTTTATCTCAACAGTTTTAAATATACGAAATAAATTAATTTATCTAGATCGAATGCCTTTATTTGTATGATCAGTAGCTATTACTGCTCTTCTTTTACTTCTTTCTTTACCTGTTTTAGCTGGAGCTATTACAATATTATTAACTGACCGAAATTTAAACACATCATTTTTTGATCCTTCGGGGGGGGGAGATCCCATTTTATACCAACATTTATTT
>IBITR359-20|Odontocerum lusitanicum|COI-5P|Pending (#8521)
AACTTTATATTTTATTTTTGGTATTTGATCAAGAATATTAGGAACCTCTTTAAGTTTATTAATTCGAATAGAATTAAGTTCAACTGAATCATTAATTAAAAATGACCAAATTTATAACGTTTTAGTTACTGCTCATGCATTTATTATAATTTTCTTTATAGTTATACCTATTATAATTGGAGGATTTGGAAATTGATTAATTCCTCTTATACTTGGAGCTCCTGATATAGCATTCCCTCGAATAAATAATATAAGTTTTTGATTATTACCTCCATCATTAAATTTTTTATTGCTAAGTAGAATAATTGAAAATGGAGCAGGAACAGGATGAACAGTTTACCCTCCTTTATCTAGAAATATTGCCCATACTGGGACTTCTGTAGACCTAACTATCTTTTCTTTACATTTAGCAGGAATTTCATCTATTTTAGGAGCTGTTAATTTTATTTCTACTATTATAAATATACGATCATCATTAATAACTCTTGACCGAATTTCTTTATTTGTTTGATCAGTTATAATTACTACTATTCTTCTTTTACTTTCTTTACCTGTTTTAGCAGGGGCTATTACAATACTTTTAACCGATCGAAATTTAAATACCTCATTTTTTGACCCTTCAGGAGGAGGAGACCCTATTCTTTATCAACATTTATTT
>IBITR367-20|Adicella meridionalis|COI-5P|Pending (#8521)
AACATTATATTTTATTTTTGGAATATGAGCAGGATTACTCGGGACCTCCTTAAGTGTTTTAATTCGAACAGAATTAGGTATAACAGGAGCATTTATTAAAAATGATCAAATTTATAATGTTCTCGTAACTGCTCACGCATTTATTATAATTTTTTTTATAGTAATACCCATCATAATTGGAGGATTTGGAAACTGATTAGTGCCATTAATATTATCAGCCCCTGATATAGCATTTCCTCGAATAAATAACATAAGATTTTGATTACTTCCCCCCTCTTTAAATTTTTTACTTCTTAGAAGAATTGTAGAAAGAGGAACTGGAACTGGTTGAACAGTATACCCCCCCTTAGCTAGAAATATCGGACATCTAGGAAGTTCTGTTGATCTATCCATTTTTTCTCTTCATATAGCTGGAATTTCTTCTATTCTTGGAGCAATTAATTTTATTACCACCTGTATAAGAATAAAACCTAAAAGAATATTACTAGATCAAATACCTCTATTTGTTTGATCTGTTTTAATTACTGCTATTTTACTTCTTCTTTCTTTACCAGTACTTGCCGGAGCAATTACCATATTATTAACCGATCGAAATTTAAATACTTCTTTTTTTGACCCAGCGGGGGGAGGAGATCCTATCCTATACCAACACTTATTT
>IBITR390-20|Agapetus delicatulus|COI-5P|Pending (#8521)
AACATTGTATTTTATTTTTGGTATTTGAAGAGGAATAGTGGGAACATCTTTAAGAATATTAATTCGAAGGGAACTAGGAACTAATAGATTCTTAATTGGAAACGATCAAATTTATAACGTTATCGTAACGGCTCATGCATTTATTATGATTTTTTTTATAGTTATACCAATTATAATTGGAGGGTTTGGAAATTGATTAGTGCCTCTTATATTGGGGGCCCCAGATATAGCTTTTCCCCGATTAAATAATATAAGATTCTGATTACTCCCGCCCTCAATTACCTTATTAATTATAGGGGGGTTAGTAGAAAGAGGGGCCGGAACTGGCTGAACTGTTTATCCCCCCCTATCTTCAACTATTGCTCATATTGGGGGATCTGTAGACTTAAGAATTTTTTCACTGCATTTAGCAGGAATCTCCTCTATTTTAGGGGCTGTCAATTTTATTTCAACAATAATTAATATACGATCTAATGGAATAAGAGTTGAAAAAATACCCCTTTTCGTTTGATCAGTATTAATTACAGCTGTATTATTACTTTTATCTTTACCCGTATTAGCAGGAGCTATTACAATACTTTTAACAGACCGTAATTTTAATACCTCTTTTTTTAATCCTGCGGGAGGGGGGGATCCTATTTTATACCAACATTTATTT
>IBITR391-20|Agapetus fuscipes|COI-5P|Pending (#8521)
ATTAAATAATATAAGATTTTGATTTCTCCCCCCCTCAATTACTTTATTAATTATAGGGGGACTTGTAGAAAGAGGGGCAGGAACCGGGTGAACTGTTTATCCCCCGCTTTCCTCAACAATTGCTCATATTGGGGGATCCGTTGATTTAAGTATTTTTTCATTACATTTAGCAGGAATTTCTTCAATCTTAGGGGCTGTAAATTTTATTTCAACAATAATTAATATACGATCTAAAAGATTAACATTAGAAAAAATACCCCTTTTTGTTTGATCTGTACTAATTACTGCTATTTTATTATTACTTTCTTTGCCAGTACTCGCCGGAGCCATCACTATACTTTTAACGGACCGAAATCTAAACACCTCATTTTTTAACCCAGCTGGTGGGGGAGACCCCATTTTATACCAACACCTTTTC
>IBITR407-20|Wormaldia occipitalis|COI-5P|Pending (#8521)
AACTTTATATTTCATTTTTGGCATTTGATCAGGAATAATAGGTCTTTCTCTAAGACTATTAATTCGTACTGAATTAAGAATTCCTGGTTCATTAATTGGTAATGATCAAATCTTTAACTCAATTGTAACAGCTCACGCTTTTATTATAATTTTTTTCATAGTTATACCAATTATAATTGGAGGTTTTGGAAATTGATTAGTTCCATTAATATTAGGAGCTCCTGATATAGCTTTTCCTCGTATAAATAATATAAGATTCTGATTTCTCCCCCCCTCTCTATTCTTTCTTACATTTGGTATACTTATAGATAGAGGGGCAGGCACAGGATGAACTGTTTACCCCCCTTTATCTAGAAATATCTCCCATTTAGGAAAAGCTGTTGATTTAACAATTTTTTCTCTCCATATAGCAGGAATTTCATCTATTTTAGGAGCAGTAAATTTTATTACTACCGTAATTAACATACGTTCTAACTTTATAACATTAGATCGTATACCATTATTTGTTTGATCTGTATTAATTACAGCAATTCTTCTTCTTCTTTCATTACCTGTATTAGCAGGAGCTATTACTATACTTCTTACTGATCGAAATTTAAATACATCATTTTTTGACCCAGCAGGAGGAGGAGACCCAATTTTATACCAACATTTATTT
>IBITR412-20|Thremma gallicum|COI-5P|Pending (#8521)
AACTATCTATTTTATTTTTGGTATTTGAGCTGGAATAGTTGGGACATCATTAAGAATAATTATTCGAACTGAATTAAGAACTACTAATTCATTAATTATAAATGATCAAATTTATAATGTTTTAGTAACAGCTCATGCTTTTATTATAATTTTTTTTATAGTTATACCTATTATAATTGGAGGCTTCGGAAATTGATTAGTTCCATTAATAATTGGAGCTCCTGATATAGCTTTTCCACGTATAAATAATATAAGATTTTGATTATTACCTCCATCATTAAATTTATTAATTCTTAGATCATTTATTGAAAGAGGAACAGGAACAGGATGAACAGTTTATCCCCCTCTTTCCAGAAATTTAGCTCATTCAGGAAGATCAGTAGATATTTCAATTTTTTCTTTACATTTAGCAGGAATTTCTTCAATTTTAGGAGCTATTAATTTTATTTCAACAGTATTAAATATACGAAATAAATTAATTTACCTAGATCGTATACCTTTATTTGTATGATCAGTAGCTATTACAGCTCTTCTTTTACTACTCTCTTTACCTGTTTTAGCTGGAGCTATTACAATATTACTAACAGATCGAAACTTAAATACATCATTTTTTGATCCCTCAGGAGGGGGAGACCCTATTTTATACCAACATTTATTT
>IBITR419-20|Hydropsyche instabilis|COI-5P|Pending (#8521)
CACTCTTTATTTTATATTTGGAATCTGATCAGGTTTAGTAGGGTCATCTTTAAGTTTTATTATTCGAATAGAATTAAGAACTCCTGGAAGATTTATTGGAAATGACCAAATTTATAATGTTGTAGTAACTTCTCATGCTTTTATCATAATTTTTTTTATAGTAATACCTATTATAATCGGAGGATTTGGAAACTGATTAGTTCCCTTAATATTAGGTTCTCCAGATATAGCTTTCCCTCGAATAAATAATTTAAGATTCTGATTCCTTCCCCCTTCATTAATATTTCTATTATTAAGTAGTCTATCAAATTCAGGAGCAGGCACTGGATGAACTGTTTACCCTCCTCTTTCATCCAATTTATCTCACGCTGGGAGATCTGTAGATTTAACAATTTTTTCCCTACATATAGCAGGAATCTCATCTATCTTAGGAGCTATTAATTTTATTTCAACTATTATAAATATAAAATTTAAAAACTTAAACTATGAAATAATTCCCCTATTTGTCTGATCAATTCTAATCACAGCAGTACTTTTATTATTATCCCTACCAGTTCTAGCTGGAGCAATTACCATACTTCTAACTGATCGAAATCTAAATACTTCATTTTTCGACCCAGCTGGAGGAGGAGATCCAATTTTATATCAACATCTATTC
>IBITR421-20|Apatania theischingerorum|COI-5P|Pending (#8521)
AACTATTTATTTTATTTTTGGAATTTGAGCTGGCATAGTCGGAACATCTCTAAGAATAATTATTCGAACTGAATTAGGAACAACTGAATCTCTCATTAAAAATGATCAAATTTATAATGTTCTTGTAACAGCTCATGCATTTATTATAATTTTTTTTATAGTTATACCCATTATGATTGGAGGATTCGGAAATTGACTTATTCCATTAATAATTGGAGCCCCTGATATAGCTTTCCCCCGAATAAACAATATAAGATTTTGACTACTTCCCCCCTCATTAAATCTTTTATTAATTAGATCTTTAGTAGAAAGAGGAACTGGAACAGGATGAACAGTATACCCCCCACTATCTAGTAATTTAGCCCATGCTGGCAGATCCGTGGATATCTCAATTTTTTCTCTTCATTTAGCGGGAATCTCATCAATCTTAGGAGCTATTAATTTTATTTCAACTACATTAAATATACGAAATAATTTAACAACTTTAGATCGAATACCTTTATTTGTTTGATCTGTAACTATTACTGCTCTTTTATTATTACTATCTTTACCTGTTTTAGCAGGAGCTATTACAATACTATTAACTGATCGAAATTTAAATACATCCTTTTTCGATCCTTCGGGGGGAGGAGACCCTATTTTATACCAACATCTTTTT
>IBITR426-20|Odontocerum albicorne|COI-5P|Pending (#8521)
AACTTTATATTTTATTTTTGGTATTTGATCAAGAATATTAGGAACCTCTTTAAGTTTATTAATTCGAATAGAATTAAGCTCAACTGGATCATTAATTAAAAATGACCAAATTTATAATGTTTTAGTTACTGCTCATGCATTTATTATAATTTTCTTTATAGTTATACCTATTATAATTGGAGGATTTGGAAATTGATTAGTTCCTCTTATACTTGGAGCTCCTGATATAGCATTCCCTCGAATAAACAATATAAGTTTTTGATTATTACCTCCATCATTAAATTTTTTATTACTAAGAAGAATAATTGAAAATGGAGCAGGGACAGGATGAACAGTTTACCCTCCTTTATCTAGAAATATTGCCCATGCTGGAGCTTCCGTAGACCTAACTATCTTTTCTTTACATTTAGCAGGAATTTCATCTATTTTAGGAGCTGTTAATTTTATTTCTACTATTATAAATATACGATCATCATTAATAACTCTTGACCGAATTCCTTTATTTGTTTGATCAGTTATAATTACTGCTATTCTTCTTTTACTTTCTTTACCTGTTTTAGCAGGGGCTATCACAATACTTTTAACTGATCGAAATTTAAATACTTCATTTTTTGACCCTTCGGGGGGGGGGGACCCTATTCTTTACCAACATTTATTT
>IBITR430-20|Micrasema minimum|COI-5P|Pending (#8521)
AACAATTTATTTTATATTTGGAATTTGATCTGGAATAGTAGGAACTTCTTTAAGAATAATTATTCGAACTGAATTAAGATCTACTAATTCTTTAATTTTAAATGATCAAATTTATAACGTATTAGTAACAGCTCACGCTTTTATTATAATTTTTTTTATAGTTATACCTATTATAATTGGAGGATTTGGTAACTGACTTGTCCCTCTTATAATTGGAGCTCCAGATATAGCCTTTCCTCGAATAAATAACATAAGATTTTGACTTTTACCCCCTTCTTTAAATTTTCTTCTTATTAGATCAATTGTAGAAAGAGGCACTGGAACAGGATGAACGGTTTACCCACCCCTATCAAGAAATTTAGCTCATTCAGGTAGATCAGTAGATTTCTCTATTTTTTCTTTACATTTAGCTGGAATTTCTTCAATCTTAGGGGCTATTAATTTTATTTCTACTACTATTAATATACGTTCTAACCTAATTACTTTAGATCGAATACCTTTATTTGTATGATCTGTTGTTATTACTGCAGTTTTATTATTACTATCTTTACCTGTTTTAGCGGGAGCTATCACCATACTTTTAACTGATCGAAATTTAAATACATCATTTTTTGACCCTGCTGGGGGAGGAGACCCCATTTTATACCAACATTTATTT
>IBITR434-20|Rhyacophila relicta|COI-5P|Pending (#8521)
AACTTTATATTTTATTTTTGGAATCTGAGCTGGTATAGTAGGGTCTTCATTAAGTTTAATTATTCGAACTGAACTTGGAATACCAGGATCTTTAATCGGAAATGATCAAATTTATAATGTAATTGTAACAGCACATGCATTTGTTATAATTTTTTTTATAGTTATACCAATTATAATCGGAGGATTTGGAAACTGATTAGTTCCATTAATATTAGGAGCCCCTGATATAGCATTCCCCCGAATAAATAACATAAGATTTTGACTTCTCCCCCCTTCTCTTACTTTACTAACAATAAGAATAATTGTTGAAAATGGAGCAGGTACAGGATGAACAGTTTATCCTCCTTTATCCTCTAATATTGGACATAATGGAAGATCAGTAGATTTAACTATTTTCTCTCTCCATTTAGCTGGAGTATCATCAATTTTAGGAGCAATCAATTTTATTACAACAGTAATTAATATACGATCTAAAGGAATATCTATAGATCAAATACCTTTATTTGTATGATCTGTAGCGATTACAGCTCTTCTTCTTTTATTATCACTTCCAGTTTTAGCTGGAGCTATTACAATATTATTAACAGATCGAAATTTAAATACCTCTTTTTTTGATCCTGCTGGGGGAGGAGATCCTATTTTATATCAACATTTATTT
>IBITR021-20|Rhyacophila obelix|COI-5P|Pending (#8521)
CACATTATATTTTATTTTCGGAATTTGGGCTGGAATAGTAGGATCATCACTAAGACTAATTATTCGTAATGAGCTTAGAATGCCCGGATCTCTAATTGGGAGAGATCAATTATATAACGTAATTGTAACAGCTCATGCTTTTGTTATAATTTTTTTTATAGTTATACCTATTATAATTGGAGGATTCGGTAACTGATTAGTCCCCTTAATATTAGGAGCCCCAGATATAGCTTTCCCACGAATAAATAATATAAGATTTTGACTTCTTCCCCCTTCAATTTCTTTATTAACTATGAGAAGAATTGTAGAAAATGGAGCAGGTACAGGTTGAACTGTTTATCCCCCTTTATCGTCTAATATTGGTCATACAGGAAGTTCAGTAGATATCACTATTTTTTCTCTTCATCTTGCTGGAGTCTCTTCAATTTTAGGTGCAATTAACTTTATTACTACTGTAATCAATATACGATCAAAGGGAATAACTTTAGATCAAATACCTTTATTTGTTTGGTCTGTAGTAATTACAGCTATCCTACTTCTTTTATCTCTCCCAGTACTAGCTGGAGCTATTACTATATTATTAACTGACCGAAACTTAAATACATCTTTTTTTGATCCCGCAGGAGGGGGAGACCCTATCCTTTACCAACACCTATTT
>IBITR038-20|Adicella reducta|COI-5P|Pending (#8521)
AACACTATATTTTATTTTTGGAATATGAGCAGGACTATTGGGGACTTCCCTAAGTGTTTTAATTCGAACTGAGCTAGGTATAACAGGAGCTTTTATCAAAAATGATCAAATTTACAATGTCCTTGTAACTGCCCACGCATTTATTATAATTTTTTTTATAGTAATACCGATTATAATTGGAGGATTTGGAAATTGATTAGTACCTTTAATATTATCAGCTCCAGATATAGCATTTCCTCGAATAAATAACATAAGATTTTGATTACTGCCTCCTTCTTTAAATTTTTTACTTCTTAGAAGAATTGTAGAAAGAGGAACTGGAACTGGTTGAACAGTTTACCCCCCCTTGGCTAGAAATATCGGACATTTAGGAAGTTCTGTTGATTTATCAATTTTTTCTCTTCATATAGCTGGAATTTCTTCTATTCTTGGAGCAATTAATTTTATTACTACTTGTATAAGAATAAAACCTAAAAGAATATTATTAGATCAAATACCCCTATTCGTTTGATCTGTTTTAATTACTGCTATTTTACTTCTTCTTTCATTACCAGTGCTTGCAGGAGCAATTACTATATTATTAACTGATCGAAACTTAAACACTTCTTTTTTTGACCCTGCTGGAGGAGGAGACCCTATTTTATATCAACATTTATTT
>IBITR043-20|Chimarra marginata|COI-5P|Pending (#8521)
AACATTATATTTTATTTTTGGCCTTTGATCAAGAATACTAGGCCTATCTTTAAGAATATTAATTCGCCTAGAATTAAGAACTCCAGGAGCCTTAATTGGAAATGATCAAATTTTTAATTCTATCGTAACTGCACATGCATTTATCATAATTTTTTTTATAGTTATACCAATCATAATTGGGGGATTTGGAAATTGATTAGTCCCATTAATGCTAGGGGCCCCTGACATGGCTTTTCCTCGAATAAATAACATAAGATTTTGATTTCTCCCACCTTCATTATTTTTCCTTTTATTTGGGATATTAATGGATAATGGAGCAGGAACTGGTTGAACAGTCTATCCTCCCTTATCAACAAATATCTCTCATATAGGAAAGGCTGTAGATTTAACAATTTTCTCTCTTCATTTAGCTGGAATTTCCTCAATCTTAGGGGCTGTTAACTTTATTTCTACAATTATTAATATACGTTTAAACTTTTTAACCTTTGACCAATTACCCTTATTTGTGTGATCAGTAATAATCACCGCAATTCTTCTTTTATTATCTCTTCCTGTTTTAGCAGGAGCTATCACAATACTTTTAACGGATCGAAATATCAATACATCATTCTTTGACCCGGCTGGAGGGGGTGACCCAATTTTATACCAACATTTATTT
>IBITR060-20|Chimarra marginata|COI-5P|Pending (#8521)
AACATTATATTTTATTTTTGGCCTTTGATCAAGAATACTAGGCCTATCTTTAAGAATATTAATTCGCCTAGAATTAAGAACTCCAGGAGCTTTAATTGGGAATGATCAAATTTTTAATTCTATCGTAACTGCACATGCATTTATCATAATTTTTTTTATAGTTATACCAATCATAATTGGGGGATTTGGAAATTGATTAGTCCCATTAATGCTAGGGGCCCCTGACATGGCTTTTCCTCGAATAAATAACATAAGATTTTGATTTCTCCCACCTTCATTATTTTTCCTTTTATTTGGGATATTAATGGATAATGGAGCAGGAACTGGTTGAACAGTCTATCCTCCCTTATCAACAAATATCTCTCATATAGGAAAGGCTGTAGATTTAACAATTTTCTCTCTTCATTTAGCTGGAATTTCCTCAATCTTAGGAGCTGTTAACTTTATTTCTACAATTATTAATATACGTTTAAACTTTTTAACCTTTGACCAATTACCCTTATTTGTGTGATCAGTAATAATCACCGCAATTCTTCTTTTATTATCTCTTCCTGTTTTAGCAGGAGCTATCACAATACTTTTAACGGATCGAAATATTAATACATCATTCTTTGACCCAGCTGGAGGGGGCGACCCAATTTTATACCAACATTTATTT
>IBITR070-20|Psychomyia pusilla|COI-5P|Pending (#8521)
AACTCTTTATTTCATATTTGGAATTTGAGCCAGACTAATTGGAACATCATTAAGAATAATTATTCGAATTGAATTAAGAACTCCTGGTTCATTTATAGGAAATGATCAAATTTACAACTCAATTGTAACTATTCATGCCTTTATTATAATTTTTTTTATAGTTATACCAATTATAATTGGAGGATTTGGAAATTGACTAGTTCCTCTAATGTTAGGAGCTCCTGATATAGCATTCCCACGAATAAATAACTTAAGATTCTGATTCTTACCTCCATCTATCTTTTTTTTAATTTCTTCTATATTTATAGATAATAGAGCTGGGACAGGATGAACAGTATACCCTCCATTATCTAACAACATATTTCACTCAGGCAAAGCCATTGATATTTCTATTTTTTCTCTTCATTTAGCAGGAATTTCATCAATTTTAGGAGCCATTAACTTTATTACTACAATTATTAACATAAAAATAAAAAAAATTTCTTTTGACATTCTTCCCCTATTTGTATGATCAATTGGAATCACAGCATTATTACTTCTCTTATCATTGCCTGTATTAGCAGGAGCTATCACAATACTTTTAACAGACCGTAACTTAAATACCTCATTTTTTGATCCAGCAGGAGGAGGAGACCCTATTTTATACCAACATCTATTC
>IBITR079-20|Limnephilus sparsus|COI-5P|Pending (#8521)
AACTATTTATTTTATTTTTGGAATTTGAGCGGGAATAATTGGAACTTCTCTTAGAATAATTATTCGAACTGAACTCGGTACTACTGATTCATTAATTAAAAATGACCAAATTTATAATGTATTAGTAACTGCCCATGCTTTTATTATAATTTTTTTTATGGTAATACCTATTATAATTGGAGGATTTGGAAATTGACTTGTACCCCTAATAATCGGAGCCCCAGATATAGCCTTCCCCCGAATAAATAATATAAGATTCTGATTATTGCCCCCCTCTCTAAATCTTCTATTAATTAGAGCTTTAATTGAAAGAGGAACAGGAACTGGTTGAACTGTTTATCCTCCTCTCTCAAGAAATTTAGCCCACGCAGGAAGATCCGTTGATATTTCAATTTTTTCCTTACATTTAGCTGGGATTTCTTCCATTTTAGGAGCTATTAATTTTATTTCCACTACACTTAATATACGAAATAATTTAATAACCTTAGATCGAATTCCTTTATTTGTGTGATCTGTAGCTATTACTGCTCTTCTTTTATTACTCTCTTTACCTGTTTTAGCAGGAGCTATTACAATACTTTTAACTGATCGTAACTTAAATACTTCTTTTTTTGACCCCTCAGGAGGGGGAGACCCTATTTTATACCAACATTTATTC
>IBITR080-20|Potamophylax cingulatus|COI-5P|Pending (#8521)
AACTATCTATTTCATTTTCGGAATTTGAGCAGGAATAATCGGAACTTCTTTAAGAATAATTATTCGAACTGAACTCGGAACAACTGAATCTTTAATCAAAAATGATCAAATTTATAACGTACTAGTTACTGCTCATGCATTCATTATAATTTTCTTCATAGTAATACCAATTATAATTGGAGGATTTGGTAACTGATTAGTCCCCCTAATAATTGGAGCTCCTGATATAGCTTTCCCCCGTATAAATAATATAAGATTTTGACTACTACCCCCCTCTTTAAACCTTCTTCTAATTAGAGCTTTAGTAGAAAGAGGAACAGGAACCGGCTGAACGGTATATCCCCCTCTTTCTAGAAATCTAGCTCATGCAGGAAGTTCAGTCGATATCTCAATTTTCTCTCTCCATCTAGCGGGAATCTCCTCAATCTTAGGAGCAATCAACTTCATCTCCACTACATTAAATATACGCAATAACTTAATAACTCTAGATCGAATTCCCCTATTTGTATGATCAGTTGCTATCACAGCCCTACTTCTTCTCCTATCTCTCCCAGTCTTAGCTGGAGCTATTACTATACTCCTCACTGATCGAAATCTTAATACTTCCTTTTTTGACCCATCAGGAGGAGGAGACCCCATCCTCTATCAACATCTATTT
>IBITR084-20|Ceraclea albimacula|COI-5P|Pending (#8521)
AACCCTATATTTTATTTTTGGTGTTTGGTCCGGTTTATTAGGAACATCCCTAAGGGTCTTAATTCGTACTGAATTAGGCATAGTAGGGTCATTAATTAAGAACGATCAAATTTATAACGTATTAGTGACCGCCCATGCTTTTATTATAATTTTTTTTATGGTTATGCCTATTATAATCGGGGGCTTTGGAAATTGATTAGTGCCCCTAATACTAGGAGCCCCAGATATGGCCTTTCCACGTATAAATAACATAAGATTTTGACTGTTACCACCTTCATTAAATTTTTTATTAATAAGAAGAATAGTAGAGAGAGGAACTGGTACTGGATGAACCGTCTACCCCCCGTTAGCCAGGAATATCGCTCATATGGGAAGATCAGTAGACCTTTCAATTTTTTCTTTACATATAGCGGGAATTTCTTCTATTTTGGGGGCAATTAATTTTATTACAACTATCATGAGGATAAAACCAAAAAGAATACTTTTAGACCAAATACCTCTTTTTGTTTGATCGGTAGGTATTACTGCCTTATTATTATTATTATCATTGCCTGTGTTAGCCGGAGCAATTACAATGCTCCTAACAGATCGTAATTTAAATACCTCCTTTTTCGACCCCGCCGGAGGAGGAGATCCTATTTTATATCAACATTTATTT
>IBITR087-20|Potamophylax cingulatus|COI-5P|Pending (#8521)
AACTATCTATTTCATTTTCGGAATTTGAGCAGGAATAATCGGAACTTCTTTAAGAATAATTATTCGAACTGAACTCGGAACAACTGAATCTTTAATCAAAAATGATCAAATTTATAACGTACTAGTTACTGCTCATGCATTCATTATAATTTTCTTCATAGTAATACCAATTATAATTGGAGGATTTGGTAACTGATTAGTCCCCCTAATAATTGGAGCTCCTGATATAGCTTTCCCCCGTATAAATAATATAAGATTTTGACTACTACCCCCCTCTTTAAACCTTCTTCTAATTAGAGCTTTAGTAGAAAGAGGAACAGGAACCGGCTGAACGGTATATCCCCCTCTTTCTAGAAATCTAGCTCATGCAGGAAGTTCAGTCGATATCTCAATTTTCTCTCTCCATCTAGCGGGAATCTCCTCAATCTTAGGAGCAATCAACTTCATCTCCACTACATTAAATATACGCAATAACTTAATAACTCTAGATCGAATTCCCCTATTTGTATGATCAGTTGCTATCACAGCCCTACTTCTTCTCCTATCTCTCCCAGTCTTAGCTGGAGCTATTACTATACTCCTCACTGATCGAAATCTTAATACTTCCTTTTTTGACCCATCAGGAGGAGGAGACCCCATCCTCTATCAACATCTATTT
>IBITR103-20|Potamophylax cingulatus|COI-5P|Pending (#8521)
AACTATCTATTTCATTTTCGGAATTTGAGCAGGAATAGTTGGAACTTCTTTAAGAATAATTATTCGAACTGAACTCGGAACAACTGAATCTTTAATCAAAAATGATCAAATTTATAACGTACTAGTTACTGCTCATGCATTCATTATAATTTTCTTCATAGTAATACCAATTATAATTGGAGGATTTGGTAACTGATTAGTCCCCCTAATAATCGGAGCCCCTGATATAGCTTTCCCCCGTATAAATAATATAAGATTTTGACTACTACCCCCCTCTTTAAACCTTCTTCTAATTAGAGCTTTAGTAGAAAGAGGAACAGGAACCGGTTGAACGGTATATCCCCCTCTTTCCAGAAATCTAGCTCATGCAGGAAGTTCAGTCGATATCTCAATTTTCTCTCTCCATCTAGCGGGAATCTCCTCAATCTTAGGAGCAATCAACTTCATCTCCACTACATTAAATATGCGCAATAACTTAATAACTCTAGATCGAATTCCCCTATTTGTATGATCAGTTGCTATCACAGCCCTACTTCTTCTCCTATCTCTCCCAGTCTTAGCTGGAGCTATTACTATACTCCTCACTGATCGAAATCTTAATACTTCCTTTTTTGACCCGTCAGGAGGGGGAGACCCCATCCTCTATCAACATCTATTT
>IBITR120-20|Athripsodes inaequalis|COI-5P|Pending (#8521)
AACTCTATATTTTATTTTTGGGATTTGATCTGGTCTCTTAGGGACTTCTCTTAGAGTTTTAATTCGAACTGAATTAAGAATAACAGGGTCATTAATCAAAAATGATCAAATTTATAATGTTTTAGTGACAGCTCATGCTTTTATCATAATTTTTTTTATAGTAATACCTATTATAATTGGAGGATTCGGTAATTGATTAGTTCCTTTAATACTAGGAGCCCCTGATATAGCTTTCCCACGAATAAATAATATAAGATTTTGACTACTCCCCCCATCTTTAAATTTTCTTTTACTAAGAAGACTTGTAGAAAGAGGAACAGGGACTGGTTGAACAGTTTACCCCCCTCTAGCTAGAAACATTGCTCATACAGGGAGATCTGTTGACTTATCTATTTTTTCTCTCCATATAGCTGGTATTTCTTCTATTTTGGGAGCTATTAATTTTATTACAACTATCATAAATATAAAGCCAATAAATATACTTTTTGATCAAATACCCTTATTTGTTTGATCTGTAGGCATCACAGCTTTACTTTTATTACTTTCATTACCAGTCTTAGCAGGAGCTATTACAATACTTTTAACAGATCGTAATTTAAATACTTCTTTTTTTGATCCTGCCGGAGGAGGAGACCCTATTTTGTACCAACATTTATTT
>IBITR124-20|Agraylea sexmaculata|COI-5P|Pending (#8521)
TATTTTATACTTTATTTTCGGTATCTGATCTGGAATACTTGGGTCTAGAATAAGTATAATCATTCGAATAGAATTAAGAACCCCTGGATTTTTAATCGGAAATGATCAGATTTATAATGTAATTGTAACAGCCCACGCTTTCGTTATAATTTTTTTTATAGTAATACCAATGGTAATTGGAGGATTTGGTAACTGATTAGTCCCTCTTATACTTTCAGCCCCTGATATAGCTTTCCCACGAATAAATAATATAAGATTTTGATTACTCCCCCCCTCAATTACTCTTCTTCTACTAAGATCAATAGTAGAAAACGGAGCAGGAACAGGATGAACTGTGTATCCTCCTTTAGCCTCTAATATCGCCCATAGAGGAAGATCGGTAGATTTAGCAATTTTCTCACTACATTTAGCGGGAATCTCCTCAATTCTAGGAGCAATTAATTTTATTTCTACAATTATTAACATAAAACCCACAAATATAAGATTTGATCAGATACCTTTATTTGTGTGATCAGTTTTAATTACAGCAATTTTACTACTTTTATCATTACCAGTTTTAGCTGGAGCAATCACAATATTATTAACAGATCGAAACTTTAACTCTTCTTTCTTCGACCCGGCTGGAGGGGGAGACCCAATTCTTTACCAACACTTATTC
>IBITR134-20|Rhyacophila lusitanica|COI-5P|Pending (#8521)
AACTTTATATTTTATTTTTGGAATTTGAGCAGGAATAGTGGGATCTTCCTTAAGATTAATCATTCGAACTGAATTAGGAATACCAGGATCATTGATTGGTAATGATCAAATTTACAATGTAATTGTCACCGCTCATGCATTTGTCATAATTTTTTTTATAGTTATACCTATTATAATCGGAGGATTTGGAAATTGACTTGTCCCTCTAATACTCGGAGCCCCTGATATAGCATTCCCACGAATAAATAATATAAGATTTTGACTTTTACCGCCCTCCCTCACTCTTCTTACTATAAGAATAGTAGTAGAAAATGGGGCAGGAACTGGTTGAACAGTTTATCCCCCCCTATCATCCAATATCGGCCATAACGGCAGATCCGTAGATCTAACAATTTTTTCTCTTCACTTAGCCGGAGTATCATCAATTTTAGGTGCAATTAATTTTATTACAACTGTAATTAATATACGTTCTAAGGGAATATCAATAGATCAAATACCTTTATTTGTTTGATCAGTAGTAATTACTGCCTTATTACTTCTTTTATCTCTACCTGTATTAGCAGGTGCCATTACTATACTTTTAACAGATCGTAATTTAAATACATCTTTTTTTGACCCTGCAGGAGGGGGAGATCCTATCTTATATCAACATTTATTT
>IBITR142-20|Agraylea sexmaculata|COI-5P|Pending (#8521)
TATTTTATACTTTATTTTCGGTATCTGATCTGGAATACTTGGGTCTAGAATAAGTATAATCATTCGAATAGAATTAAGAACCCCTGGATTTTTAATCGGAAATGATCAGATTTATAATGTAATTGTAACAGCCCACGCTTTCGTTATAATTTTTTTTATAGTAATACCAATGGTAATTGGAGGATTTGGTAACTGATTAGTCCCTCTTATACTTTCAGCCCCTGATATAGCTTTCCCACGAATAAATAATATAAGATTTTGATTACTCCCCCCCTCAATTACTCTTCTTCTACTAAGATCAATAGTAGAAAACGGAGCAGGAACAGGATGAACTGTGTATCCTCCTTTAGCCTCTAATATCGCCCATAGAGGAAGATCGGTAGATTTAGCAATTTTCTCACTACATTTAGCGGGAATCTCCTCAATTCTAGGAGCAATTAATTTTATTTCTACAATTATTAACATAAAACCCACAAATATAAGATTTGATCAGATACCTTTATTTGTGTGATCAGTTTTAATTACAGCAATTTTACTACTTTTATCATTACCAGTTTTAGCTGGAGCAATCACAATATTATTAACAGATCGAAACTTTAACTCTTCTTTCTTCGACCCGGCTGGAGGGGGAGACCCAATTCTTTACCAACACTTATTC
>IBITR149-20|Potamophylax latipennis|COI-5P|Pending (#8521)
AACTATCTATTTTATTTTCGGAATTTGAGCTGGAATAATCGGAACCTCTTTAAGAATAATTATCCGAACTGAACTCGGAACAACTGAATCTTTAATCAAAAATGATCAAATTTATAACGTATTAGTAACTGCTCATGCTTTCATTATAATTTTCTTCATGGTAATACCAATTATAATTGGAGGATTTGGTAATTGATTAGTACCCCTGATAATTGGAGCCCCTGATATAGCTTTCCCCCGCATAAACAACATAAGATTCTGACTATTACCCCCCTCATTAAACCTTCTCCTAATCAGAGCTTTAGTAGAAAGAGGAACAGGAACTGGTTGAACTGTATACCCCCCTCTCTCTAGAAATCTAGCTCACGCAGGAAGTTCAGTTGATATCTCAATTTTCTCCCTCCACCTAGCGGGTATCTCTTCAATTCTAGGAGCAATTAATTTTATCTCCACCACGCTAAATATACGCAATAATTTAATAACCCTAGATCGAATCCCCCTATTTGTATGATCAGTTGCTATCACAGCTCTTCTCCTCCTTCTTTCCCTCCCCGTCTTAGCTGGAGCCATTACAATACTTCTTACTGACCGAAATCTTAACACTTCCTTTTTTGATCCATCTGGAGGGGGAGATCCTATCCTTTATCAACATCTATTT
>IBITR150-20|Rhyacophila lusitanica|COI-5P|Pending (#8521)
AACTTTATATTTTATTTTTGGAATTTGAGCAGGAATAGTGGGATCTTCCTTAAGATTAATCATTCGAACTGAATTAGGAATACCAGGATCATTGATTGGTAATGATCAAATTTACAATGTAATTGTCACCGCTCATGCATTTGTCATAATTTTTTTTATAGTTATACCTATTATAATCGGAGGATTTGGAAATTGACTTGTCCCTCTAATACTCGGAGCCCCTGATATAGCATTCCCACGAATAAATAATATAAGATTTTGACTTTTACCGCCCTCCCTCACTCTTCTTACTATAAGAATAGTAGTAGAAAATGGGGCAGGAACTGGTTGAACAGTTTATCCCCCCCTATCATCCAATATCGGCCATAACGGCAGATCCGTAGATCTAACAATTTTTTCTCTTCACTTAGCCGGAGTATCATCAATTTTAGGTGCAATTAATTTTATTACAACTGTAATTAATATACGTTCTAAGGGAATATCAATAGATCAAATACCTTTATTTGTTTGATCAGTAGTAATTACTGCCCTATTACTTCTTTTATCTCTACCTGTATTAGCAGGTGCCATTACTATACTTTTAACAGATCGTAATTTAAATACATCTTTTTTTGACCCTGCAGGAGGGGGAGATCCTATCTTATATCAACATTTATTT
>IBITR162-20|Halesus radiatus|COI-5P|Pending (#8521)
AACTATTTATTTTATTTTTGGAATTTGAGCTGGAATAATCGGAACTTCTCTCAGAATAATTATTCGAACTGAACTCGGAACAACTGACTCTCTAATTAAAAATGATCAAATCTATAATGTTCTTGTTACAGCCCACGCTTTTATTATAATTTTTTTCATAGTTATACCCATTATAATTGGAGGATTTGGTAATTGATTAGTACCTCTAATAATTGGAGCCCCCGACATAGCCTTCCCCCGAATAAACAATATAAGATTTTGACTCCTTCCCCCCTCCTTAAATCTTTTATTAATTAGAGCTTTAGTTGAAAGAGGAACAGGAACTGGATGAACTGTTTACCCCCCCCTTTCCAGAAATCTTGCCCATGCAGGCAGATCTGTTGATATCTCTATTTTCTCACTTCATTTAGCGGGAATCTCCTCTATTTTAGGAGCTATTAATTTTATTTCAACTACACTTAACATACGAAATAACTTAATAACTTTAGATCGAATCCCCCTATTTGTATGATCTGTAGCTATTACAGCTCTTCTTCTTCTTCTCTCTCTCCCAGTTTTAGCTGGAGCCATCACCATACTTCTTACTGATCGAAACCTAAATACTTCTTTTTTTGACCCCTCAGGAGGGGGTGACCCAATTCTATACCAACACCTATTC
>IBITR164-20|Allogamus ligonifer|COI-5P|Pending (#8521)
AACTATTTATTTCATTTTTGGGATTTGAGCCGGAATAATCGGCACTTCTCTAAGAATAATTATTCGAACAGAATTAGGCACAACCGATTCTTTAATTAAAAATGATCAAATTTATAATGTTTTAGTTACAGCTCATGCCTTTATTATAATTTTCTTTATAGTAATGCCCATTATAATTGGTGGATTTGGCAATTGATTGGTCCCCCTAATAATTGGAGCCCCCGATATAGCCTTCCCCCGAATAAACAATATAAGATTTTGGCTACTTCCCCCCTCCCTTAATCTTCTCTTAATTAGAGCTTTAGTAGAAAGAGGGACAGGTACAGGATGAACTGTTTATCCCCCTCTATCAAGAAATCTAGCTCATGCAGGAAGATCAGTTGATATCTCAATTTTTTCTCTTCACTTAGCGGGAATCTCATCAATTTTGGGAGCTATCAATTTTATTTCTACTACATTAAATATACGAAATAATTTAATAACTCTAGACCGAATTCCCCTATTTGTATGATCTGTAGCTATTACAGCCCTTCTTCTTCTTCTCTCTCTACCAGTTTTAGCCGGAGCTATCACAATACTCCTCACTGACCGCAATTTAAACACCTCTTTTTTTGACCCCTCAGGGGGGGGAGACCCCATTCTCTATCAACATTTATTT
>IBITR169-20|Catagapetus maclachlani|COI-5P|Pending (#8521)
AACTTTATACTTTATTTTTGGTATTTGAAGAGGCATAGTAGGAACATCCCTAAGTATATTAATTCGCAGAGAATTAGGAACAACTAGATTTTTAATTGGCAATGACCAAATTTATAACGTAATTGTAACCGCTCATGCCTTTATTATAATTTTTTTTATAGTAATACCCATTATAATCGGGGGGTTTGGAAACTGACTTGTCCCTCTAATATTAGGAGCCCCTGATATAGCATTTCCTCGACTTAATAACATAAGATTCTGAATACTTCCCCCCTCTATTACATTATTAATTATAGGGGGGTTAGTCGAAAGAGGGGCCGGAACAGGCTGAACAGTTTACCCCCCCTTATCATCTAATTTAGCTCATATCGGAAGATCTGTTGATCTAAGAATTTTTTCTCTCCATATAGCAGGTATCTCATCAATTTTAGGGGCTGTTAATTTTATTTCTACTATAATTAATATACGAGCTGAAGGTATATACTTAGAAAAAATACCCCTGTTTGCCTGATCTGTATTAATTACAGCAATTCTTTTATTACTTTCTCTACCTGTTTTAGCGGGGGCCATTACAATATTATTAACAGACCGAAATTTAAACACTTCATTTTTCAATCCTGCTGGAGGAGGAGACCCTATTTTATACCAACATCTATTT
>IBITR175-20|Hydropsyche siltalai|COI-5P|Pending (#8521)
CACTCTCTATTTTATATTTGGAATTTGATCAGGATTAATTGGATCATCTTTAAGTTTTATTATTCGTATGGAACTTAGAACACCAGGAAGTTTTATTGGAAATGATCAAATCTATAATGTTATTGTAACTTCTCATGCCTTTATCATAATTTTTTTTATAGTTATACCAATTATAATCGGAGGATTCGGGAACTGATTAGTTCCCCTTATATTAGGTTCTCCAGATATAGCTTTTCCCCGAATAAATAATCTAAGATTTTGATTTTTACCCCCTTCTCTAATATTTTTATTATTAAGAAGTCTATCTAATTCAGGAGCTGGAACTGGATGAACTGTTTACCCTCCCCTATCTTCTAATCTATCTCATGCAGGTAGTTCTGTCGACTTAACAATTTTCTCTCTACATATAGCAGGAATTTCCTCAATCTTAGGGGCCATTAATTTTATCTCAACTATTATAAATATAAAATTTAAAAATTTAAATTATGAAATAATCCCTCTTTTCGTTTGATCAATTTTAATTACAGCAGTTTTATTATTATTATCTCTACCAGTTCTTGCTGGAGCAATTACTATATTATTAACTGATCGAAATTTAAATACTTCTTTCTTTGACCCAGCAGGAGGTGGAGACCCAATTCTCTATCAACATCTATTT
>IBITR177-20|Leptocerus tineiformis|COI-5P|Pending (#8521)
AACATTATATTTTATTTTTGGAGTATGATCTGGGCTTCTCGGTACTTCATTAAGAATAATTATTCGAACTGAACTAGGCACAATTAGATCTTTAATTAAAAATGACCAAATTTATAATGTAATAGTTACAGCTCACGCATTTATTATAATTTTTTTTATAGTCATACCCATCATAATTGGAGGGTTTGGGAACTGACTAGTTCCCTTAATGCTCGGGGCTCCTGACATAGCATTTCCCCGAATAAATAATATAAGATTTTGACTTTTGCCCCCCTCTTTAAATTTCCTTCTCTTAAGAAGTATAGTAGAAAGAGGAACAGGTACTGGTTGAACAGTATATCCCCCTTTATCTAGAAATATCGCACATACAGGGGCATCAGTAGACCTTTCAATTTTTTCTCTTCATATAGCAGGAATTTCTTCAATTTTAGGGGCTATTAATTTTATCACGACATGCATAAATATAAAACCAAAAAACATAAAATTAGACCAAATACCTTTATTTGTTTGATCTGTAGCTATTACTGCACTATTACTTTTACTATCTCTTCCAGTATTAGCTGGAGCCATCACTATACTACTAACAGATCGAAATATCAACACATCTTTTTTTGATCCTACCGGAGGGGGGGACCCTATTTTATACCAACATTTATTT
>IBITR180-20|Sericostoma pyrenaicum|COI-5P|Pending (#8521)
AACTCTTTACTTCCTATTCGGTATTTGAGCCGGAATAGTTGGATCTTCTCTAAGACTCTTAATTCGAATTGAATTAAGAACCCCCAGCTCTTTAATCAAAAATGACCAAATCTATAATGTTCTAGTAACAGCCCATGCATTTATTATAATTTTCTTTATAGTAATACCAATCATAATCGGAGGATTTGGTAACTGACTTGTTCCCCTAATACTAGGAGCCCCCGATATAGCCTTCCCCCGTATAAATAACATAAGATTTTGACTTCTCCCACCTGCACTAAATTTTCTTTTATTCAGAAGAATAGTTGAAAGAGGAACAGGAACAGGATGAACAGTCTATCCTCCCCTATCCAGTAATTTAGCCCATATAGGGTCATCCGTAGACCTTTCAATCTTTTCATTGCATTTAGCAGGAGTATCCTCAATTTTAGGGGCGATTAACTTTATTACAACAATAATAAACATACGATCATTGGGGATATCTTATGACCGCATACCTCTCTTCGCATGATCAGTTCTTATTACAGCTGTACTATTACTACTCTCACTTCCTGTCTTAGCTGGAGCTATTACTATATTATTAACAGATCGTAATCTCAATACATCTTTCTTTGACCCAGCAGGAGGAGGAGATCCAATTCTTTATCAACATTTATTT
>IBITR182-20|Sericostoma pyrenaicum|COI-5P|Pending (#8521)
AACTCTTTACTTCCTATTCGGTATTTGAGCCGGAATAGTTGGATCTTCTCTAAGACTTTTAATTCGAATTGAATTAAGAACCCCCAGCTCCCTAATCAAAAATGACCAAATCTATAATGTTCTAGTAACAGCCCATGCCTTTATTATAATTTTCTTTATAGTAATACCAATCATAATCGGAGGATTTGGTAACTGACTTGTTCCCCTAATACTAGGAGCCCCCGATATGGCCTTCCCCCGTATAAATAACATAAGATTTTGACTTCTCCCACCCGCACTAAATTTTCTTTTATTCAGAAGAATAGTTGAAAGAGGAACAGGAACAGGATGAACTGTCTATCCCCCTCTATCCAGTAATTTAGCCCATATAGGATCATCCGTAGATCTTTCAATCTTTTCATTACATTTAGCAGGAGTATCCTCAATTTTAGGAGCAATTAACTTTATTACAACAATAATAAACATACGATCATTGGGAATATCCTATGACCGCATGCCTCTCTTCGCATGATCAGTTCTTATTACAGCCGTACTACTACTACTCTCACTTCCTGTTCTCGCTGGAGCTATTACTATATTATTAACAGATCGTAACCTCAATACATCTTTCTTTGATCCAGCAGGAGGGGGAGACCCAATTCTTTATCAACATTTATTT
>IBITR183-20|Sericostoma pyrenaicum|COI-5P|Pending (#8521)
AACTCTTTACTTCCTATTCGGTATTTGAGCCGGAATAATTGGATCTTCTCTAAGACTCTTAATTCGAATTGAATTAAGAACCCCCAGCTCCCTAATCAAAAATGACCAAATCTATAATGTTCTAGTAACAGCCCATGCCTTTATTATAATTTTCTTTATAGTAATACCAATCATAATCGGAGGATTTGGTAACTGACTTATTCCCCTAATACTAGGAGCCCCCGATATAGCCTTTCCCCGTATAAATAACATAAGATTTTGACTTCTCCCACCCGCACTAAATTTTCTTCTATTCAGAAGAATAATTGAAAGAGGAACAGGAACAGGATGAACAGTCTATCCCCCCCTATCCAGTAATTTAGCCCATATAGGATCATCCGTAGATCTTTCAATCTTTTCATTACATTTAGCAGGAGTATCCTCAATTTTAGGAGCAATTAACTTTATTACAACAATAATAAACATACGACCATTGGGAGTATCCTATGATCGTATGCCTCTCTTTGCATGATCAGTTCTTATCACAGCTATACTACTACTACTCTCACTTCCTGTTTTAGCTGGAGCTATTACCATATTATTAACAGATCGTAATCTCAATACATCTTTCTTTGACCCAGCAGGAGGGGGAGACCCAATTCTTTATCAACATTTATTT
>IBITR188-20|Tinodes waeneri|COI-5P|Pending (#8521)
AACTTTATATTTTTTATTTGGAATTTGATCAAGACTTATTGGAACTTCTTTAAGAATAATTATTCGAATTGAATTAAGAACTCCTAGAGCATTTTTAGGAAATGATCAAATTTATAACTCAATTGTTACTATTCATGCATTTATTATAATTTTCTTTATAGTTATACCTATTATAATTGGGGGATTTGGTAATTGATTAGTCCCACTAATATTAGGAGCCCCTGATATAGCTTTCCCACGAATAAATAACCTTAGATTTTGATTTTTACCCCCTTCTTTATTTTTCTTAATTTCTAGAATATTTATAGATAATAGAATAGGAACAGGATGAACTGTTTACCCACCATTATCTAACAGAATATTTCACTCAGGAAAAGCTGTTGATATTAGAATTTTTTCCCTTCATTTAGCAGGAATTTCATCTATTTTAGGGGCTATTAATTTTATTTCTACTATTATAAATATAAAACTTAATGCTATTTCATTAAATTTAGTACCATTATTTGTTTGATCTGTTAATATTACAGCTTTATTATTATTATTATCTTTACCAGTATTAGCTGGTGCTATTACCATATTATTAACAGACCGAAATTTAAACACCTCCTTCTTTAACCCAGCTGGAGGAGGGGACCCAATTTTATATCAACATTTATTT
>IBITR194-20|Rhyacophila relicta|COI-5P|Pending (#8521)
AACTTTATATTTTATTTTTGGAATCTGAGCTGGTATAGTAGGATCTTCATTAAGTTTAATTATTCGGACTGAACTTGGAATACCAGGATCTTTAATCGGAAATGATCAAATTTATAATGTAATTGTAACAGCACATGCATTTGTTATAATTTTTTTCATAGTTATACCAATTATAATCGGAGGATTTGGAAACTGATTAGTTCCATTAATATTAGGAGCCCCTGATATAGCATTTCCCCGAATAAATAACATAAGATTTTGACTTCTCCCCCCTTCTCTTACTTTACTAACAATAAGAATAATTGTTGAAAATGGAGCAGGTACAGGATGAACAGTTTATCCTCCTTTATCTTCTAATATTGGACATAATGGAAGATCAGTAGATTTAACTATTTTCTCTCTCCATTTAGCCGGAGTATCATCAATTTTAGGAGCAATCAATTTTATTACAACAGTAATTAATATACGATCTAAAGGAATATCTATAGATCAAATACCTTTATTTGTATGATCTGTAGCGATTACAGCTCTTCTTCTTTTATTATCACTTCCAGTTTTAGCTGGAGCTATTACAATATTATTAACAGATCGAAATTTAAATACCTCTTTTTTTGATCCTGCTGGGGGAGGAGATCCTATTTTATATCAACATTTATTT
>IBITR195-20|Rhyacophila relicta|COI-5P|Pending (#8521)
AACTTTATATTTTATTTTTGGAATCTGAGCTGGTATAGTAGGGTCTTCATTAAGTTTAATTATTCGAACTGAACTTGGAATACCAGGATCTTTAATCGGAAATGATCAAATTTATAATGTAATTGTAACAGCACATGCATTTGTTATAATTTTTTTTATAGTTATACCAATTATAATCGGAGGATTTGGAAACTGATTAGTTCCATTAATATTAGGAGCCCCTGATATAGCATTCCCCCGAATAAATAACATAAGATTTTGACTTCTCCCCCCTTCTCTTACTTTACTAACAATAAGAATAATTGTTGAAAATGGAGCAGGTACAGGATGAACAGTTTATCCTCCTTTATCCTCTAATATTGGACATAATGGAAGATCAGTAGATTTAACTATTTTCTCTCTCCATTTAGCTGGAGTATCATCAATTTTAGGAGCAATCAATTTTATTACAACAGTAATTAATATACGATCTAAAGGAATATCTATAGATCAAATACCTTTATTTGTATGATCTGTAGCGATTACAGCTCTTCTTCTTTTATTATCACTTCCAGTTTTAGCTGGAGCTATTACAATATTATTAACAGATCGAAATTTAAATACCTCTTTTTTTGATCCTGCTGGGGGAGGAGATCCTATTTTATATCAACATTTATTT
>IBITR197-20|Ceraclea albimacula|COI-5P|Pending (#8521)
AACCCTATATTTTATTTTTGGCGTTTGATCCGGTTTATTAGGAACATCCTTAAGGGTCTTAATTCGTACTGAATTAGGCATAGTAGGATCATTAATTAAGAACGATCAAATTTATAACGTATTAGTGACCGCCCATGCTTTTATTATAATTTTTTTTATGGTTATGCCCATTATAATCGGGGGCTTTGGAAATTGATTAGTGCCCCTAATACTAGGAGCCCCAGATATAGCCTTTCCACGTATAAATAACATAAGATTTTGACTGTTACCGCCTTCATTAAATTTTTTATTAATAAGAAGAATAGTAGAGAGAGGAACTGGTACCGGATGAACCGTTTACCCCCCGTTAGCTAGAAATATCGCTCATATGGGAAGATCAGTAGACCTTTCAATTTTTTCTTTACATATAGCAGGAATTTCTTCTATTTTGGGAGCAATTAATTTTATTACAACTATCATAAGAATAAAACCAAAAAGAATACTTTTAGACCAAATACCTCTTTTTGTTTGATCAGTAGGTATTACTGCCTTATTATTATTATTATCATTGCCTGTGTTAGCCGGAGCAATTACAATGCTCCTAACAGACCGTAACTTAAATACCTCCTTTTTCGACCCCGCCGGAGGAGGAGATCCTATTTTATATCAACATTTATTT
>IBITR201-20|Rhyacophila munda|COI-5P|Pending (#8521)
AACTTTATATTTTATTTTCGGGATCTGAGCAGGAATAGTAGGATCTTCTCTAAGACTAATTATTCGAACTGAATTAGGAATACCTGGGTCATTGATTGGAAACGATCAAATTTACAATGTAATTGTAACAGCCCATGCATTCATTATAATTTTTTTTATAGTTATACCAATTATAATTGGAGGATTTGGAAATTGACTTGTCCCCCTAATATTAGGGGCTCCTGATATAGCTTTCCCACGAATAAATAACATAAGATTCTGATTACTACCCCCCTCTCTTACACTACTTACTATAAGAATAATTGTAGAAAATGGAGCAGGAACTGGATGAACAGTTTATCCTCCTTTATCATCAAATATTGGACATAATGGAAGATCAGTAGATCTAACAATTTTTTCTCTTCATTTAGCCGGAGTATCATCAATTTTAGGAGCAATTAACTTTATTACAACCGTAATTAATATACGATCTAAGGGAATATCTATAGATCAAATACCATTATTTGTATGATCAGTCGTAATTACTGCTTTATTACTACTACTTTCTCTTCCTGTTTTAGCAGGAGCTATCACGATATTATTAACTGACCGTAATTTAAACACATCTTTTTTTGACCCCGCAGGAGGAGGAGATCCAATTCTATATCAACATCTATTC
>IBITR204-20|Lepidostoma hirtum|COI-5P|Pending (#8521)
AACAATTTATTTTATTTTTGGATTATGATCTGGAATAGTAGGAACTTCTCTAAGAATAATTATTCGTACTGAATTATCTACGCCCCAATCACTTATTATAAATGACCAAATCTATAATGTTTTAGTTACAGCCCATGCTTTTATTATAATTTTTTTCATAGTAATACCAATTATAATTGGAGGATTCGGAAATTGATTAGTACCTCTAATAATTGGAGCTCCAGATATAGCTTTCCCCCGTATAAATAATATAAGATTTTGACTACTCCCCCCCTCTTTAAATTTTTTATTAATTAGATCCTTGGTAGAAAGAGGTACAGGAACTGGATGAACTGTTTATCCCCCCCTATCTTCTAATATTGCTCATGCTGGCAGATCAGTAGATATCTCAATTTTCTCCCTTCACTTAGCGGGAATTTCTTCAATTCTAGGAGCCATTAATTTTATTTCTACTACTATTAATATACGTTCTCCTTTAATTTATTTAGATCGAATACCCTTATTTGTTTGATCAGTAGCAATTACTGCTTTACTACTTCTTCTTTCATTACCAGTTTTAGCTGGCGCTATTACTATACTTCTTACAGATCGCAACTTAAATACATCTTTCTTTGACCCATCAGGAGGGGGAGACCCTATCTTATACCAACACTTATTT
>IBITR206-20|Stenophylax mucronatus|COI-5P|Pending (#8521)
AACTATTTATTTTATTTTTGGAATCTGAGCCGGAATAATCGGAACTTCTTTAAGAATAATTATTCGAACTGAACTAGGAACAACTGAATCATTAATTAAAAATGACCAAATTTATAACGTTCTAGTAACTGCCCATGCTTTTATTATAATTTTTTTTATAGTAATGCCAATTATAATTGGAGGATTTGGGAACTGACTAATTCCCCTAATAATCGGTGCACCTGATATAGCTTTCCCCCGTATAAATAATATAAGATTTTGACTGCTCCCCCCCTCACTAAACTTACTTTTAATTAGAGCTCTAGTAGAAAGAGGAACAGGAACAGGTTGAACAGTCTATCCCCCCCTATCAAGAAATTTAGCTCATGCTGGAAGATCCGTTGATATTTCAATTTTCTCTCTTCATTTAGCTGGAATTTCCTCAATTTTAGGGGCTATTAATTTTATTTCCACAACTTTAAATATACGTAATAATCTAATAACCTTAGATCGAATTCCACTTTTTGTTTGATCAGTAGCTATTACAGCTCTTCTTCTTTTACTTTCTCTCCCAGTTTTAGCTGGGGCTATCACAATACTTCTTACTGACCGTAACTTAAATACTTCTTTTTTTGACCCCTCGGGAGGAGGAGACCCCATTCTCTATCAACACTTATTT
>IBITR209-20|Rhyacophila adjuncta|COI-5P|Pending (#8521)
AACTTTATACTTTATTTTTGGGATTTGAGCTGGTATAGTAGGCTCTTCTTTAAGTTTAATTATTCGAACTGAACTTGGGATACCGGGATCATTAATTGGAAATGATCAAATTTACAATGTAATTGTAACAGCACATGCGTTTGTTATAATTTTTTTTATAGTTATACCAATTATAATCGGAGGATTTGGAAATTGATTAGTTCCATTAATATTAGGGGCCCCAGATATAGCATTTCCACGAATAAATAATATAAGATTCTGACTTCTCCCACCTTCTCTTACTTTACTTACAATAAGAATAATTGTTGAAAATGGAGCAGGAACTGGGTGAACAGTATATCCCCCTTTATCTTCAAATATTGGCCATAATGGAAGATCTGTAGATTTAACAATTTTTTCTTTACATTTAGCAGGAGTATCATCAATTTTAGGAGCAATTAATTTCATTACAACAGTAATTAATATACGATCTAAGGGAATATCTATAGATCAAATACCCTTATTTGTATGATCTGTAGCAATTACAGCTCTTCTTCTTTTATTATCACTCCCAGTTTTAGCAGGAGCTATTACAATATTACTAACAGATCGTAATTTAAATACCTCTTTTTTCGATCCTGCTGGAGGAGGTGACCCTATTTTATATCAACATTTATTT
>IBITR214-20|Rhyacophila meridionalis|COI-5P|Pending (#8521)
AACTTTATATTTTATTTTCGGGATTTGAGCTGGAATAGTGGGATCATCTTTAAGTTTAATTATTCGAACTGAACTCGGGATACCCGGGTCCTTAATTGGGAATGATCAAATTTATAATGTAATCGTAACAGCTCATGCATTTGTTATAATTTTTTTTATAGTAATACCAATTATAATCGGGGGATTCGGTAATTGATTAGTCCCTCTAATATTAGGGGCCCCTGATATAGCATTTCCACGAATAAACAATATAAGATTTTGACTTCTCCCACCCTCTTTAACTTTACTTACTATAAGAATAATTGTAGAAAATGGAGCAGGAACCGGTTGAACGGTATACCCTCCCCTATCCTCTAATATCGGACATAATGGAAGATCTGTTGATTTAACAATTTTTTCCCTTCATTTAGCCGGAGTATCATCAATCCTAGGTGCAATTAACTTTATTACAACAGTAATTAATATACGATCAAAAGGTATATCTTTAGATCAAATACCCCTATTTGTTTGATCTGTAGTTATTACAGCTTTATTACTTCTCTTATCACTCCCAGTATTAGCTGGAGCTATTACCATATTATTAACAGACCGTAATCTTAATACATCATTTTTTGATCCTGCTGGAGGAGGGGATCCAATTTTATATCAACATTTATTT
>IBITR233-20|Polycentropus intricatus|COI-5P|Pending (#8521)
AACTTTATACTTCATCTTTGGAATCTGATCAAGAATATTAGGATCTACCTTAAGATTCATTATTCGAATTGAACTAAGAACATCAAGAACATTATTAAGAAATGATCAAATTTACAATTCTGTAGTAACTCTCCATGCATTCATTATAATTTTCTTTATAATTATACCATTAATAATTGGAGGATTTGGAAATTGATTAATTCCATTAATATTAATAGCTCCAGATATAGCATTTCCTCGAATAAATAATATGAGATTTTGATTACTACCCCCATCAATTTTTTTCCTCATTTCTGGAATTTTTATAGATAATAGAGTAGGTACAGGATGAACTGTATATCCTCCATTATCAAATAATTTATTTCATTCAGGAAAAGCAGTTGATATTTCCATTTTCTCTCTACATATAGCAGGAATTTCTTCAATTCTAGGAGCAATTAATTTCATTTCAACAATTTTTAATATAAAATTAAAAAACATTCCTATAAGAATAATCCCACTATTTGTATGATCCATTAAAATTACAGCAATTTTACTACTACTTTCATTACCTGTATTAGCAGGTGCAATTACAATACTTTTAACCGATCGAAACTTAAATACTTCATTTTTTGACCCTTCAGGAGGGGGAGACCCCATCTTATACCAACATCTATTC
>IBITR234-20|Polycentropus kingi|COI-5P|Pending (#8521)
AACTTTATATTTTATTTTTGGAATTTGATCAAGAATTTTAGGTTCTACATTAAGATTTATTATTCGAATTGAACTAAGAACAGCAAGAACATTAATAAGAAATGATCAAATTTATAATTCTATTGTCACTCTTCATGCATTTATTATAATTTTTTTCATAATTATACCATTAATAATTGGAGGATTTGGAAATTGATTAATTCCATTAATATTAATAGCTCCAGATATAGCATTCCCTCGAATAAATAATATGAGATTTTGGTTATTACCTCCATCAATTTTTTTTCTTATTTCTGGAATTTTTATAGATAATAGAGTAGGAACAGGGTGAACTGTTTATCCTCCATTATCAAATAATTTATTTCATTCAGGTAAAGCAGTTGATATTTCTATTTTTTCATTACATATAGCAGGAATTTCATCAATTTTAGGAGCAATTAATTTTATTTCAACAATTTTTAATATAAAATTAAAAAACATTCCAATAAGAATAATTCCATTATTTGTTTGATCAATTAAAATTACAGCAATTTTATTATTACTTTCATTACCTGTATTAGCGGGTGCAATTACAATACTTTTAACTGATCGAAATTTAAATACTTCATTTTTTGATCCTTCAGGAGGAGGAGATCCTATTTTATACCAACATTTATTT
>IBITR237-20|Psychomyia pusilla|COI-5P|Pending (#8521)
AACTTTATACTTTATTTTCGGAATCTGAGCTAGTCTAATTGGAACATCATTAAGAATAATTATTCGTATTGAATTAAGAACTCCAGGATCATTTATAGGAAATGATCAAATTTATAATTCAATTGTAACTATTCATGCTTTTATTATAATTTTTTTTATAGTTATACCAATTATGATTGGAGGATTTGGAAATTGATTAGTACCATTAATATTAGGAGCCCCAGATATAGCATTTCCTCGTATAAATAATCTAAGATTTTGATTTTTACCTCCTTCTATTTTTTTCCTAATTTCTTCTATATTTATAGATAATAGAGCTGGAACAGGATGAACAGTATACCCTCCTTTATCTAATAATATATTTCACTCAGGAAAAGCTATTGATATCTCTATTTTTTCTCTTCATTTAGCTGGAATTTCATCAATTTTAGGAGCAATTAATTTTATTACCACAATTATTAATATAAAACTTAAAAGAATTACATTTGATATTCTTCCCCTATTTGTTTGATCAATTGGAATCACAGCTTTATTACTTTTACTATCATTGCCTGTATTAGCAGGAGCTATTACAATATTATTAACAGATCGAAACTTAAATACTTCATTTTTTGACCCAGCAGGAGGAGGAGATCCTATTTTATATCAACACTTATTT
>IBITR242-20|Tinodes assimilis|COI-5P|Pending (#8521)
AACTTTATATTTTTTATTTGGAATTTGATCAAGTCTTATTGGAACTTCCCTAAGAATAATTATTCGAATTGAATTGAGAATTCCAGGATCTTTTATAGGAAATGATCAAATTTATAATTCAATCGTAACAATTCATGCATTTATTATAATTTTTTTTATAGTTATACCTATTATAATCGGAGGATTTGGAAATTGATTAGTCCCACTAATACTCGGAGCCCCCGATATGGCATTTCCACGAATAAATAATTTAAGATTTTGATTTTTACCACCTTCTTTATTTTTCTTAATTTCAAGTATATTCATAGATAACAGAGCAGGAACAGGGTGAACTGTTTATCCCCCACTATCTAATAGAATATTTCACTCTGGAAAAGCTGTAGATATTAGAATTTTTTCATTACATTTAGCAGGAATTTCATCAATTTTAGGAGCAATTAATTTTATTACAACTATTATAAATATAAAATTAAATGCGATTTCACTAGATATAATTCCCCTATTCGTGTGATCTGTCAATATTACAGCCCTTTTATTACTCCTTTCACTACCCGTATTAGCTGGGGCTATTACAATATTATTAACAGACCGAAACCTTAATACATCCTTTTTTGACCCAGCTGGAGGGGGGGATCCTATTTTATATCAACATTTATTT
>IBITR257-20|Grammotaulius submaculatus|COI-5P|Pending (#8521)
AACTATTTATTTTATTTTTGGAATTTGAGCCGGAATAGTTGGAACTTCATTAAGAATAATTATTCGAACTGAATTAGGTACAACTGAATCCTTAATTAAAAATGACCAAATTTATAATGTTCTAGTAACAGCTCACGCTTTTATTATAATTTTCTTTATAGTTATACCAATTATAATTGGAGGATTTGGAAATTGACTTGTACCATTAATAATTGGAGCACCAGACATAGCTTTTCCCCGAATAAATAATATAAGATTTTGATTACTACCACCCTCTCTAAATCTTTTATTAATTAGAGCCTTAATTGAAAGAGGGACAGGTACCGGATGAACAGTTTATCCCCCTCTATCTAGAAATTTAGCTCATGCAGGAAGATCAGTTGACATCTCAATTTTCTCACTTCATTTAGCAGGAATTTCCTCTATTTTAGGAGCTATTAATTTTATTTCCACAACACTCAACATACGAAATAATTTAATAACATTAGATCGAATTCCCCTATTTGTTTGATCAGTTGCCATTACAGCTTTACTACTCTTACTTTCCTTACCTGTCTTAGCTGGAGCTATTACAATATTACTTACAGATCGAAATTTAAACACCTCTTTTTTTGATCCTTCAGGAGGTGGTGACCCAATTTTATATCAACATTTATTT
>IBITR264-20|Allogamus ligonifer|COI-5P|Pending (#8521)
AACTATTTATTTCATTTTTGGGATTTGAGCCGGAATAATCGGCACTTCTCTAAGAATAATTATTCGAACAGAATTAGGCACAACCGATTCTTTAATTAAAAATGACCAAATTTATAATGTTTTAGTTACAGCTCATGCCTTTATTATAATTTTCTTTATAGTAATGCCCATTATAATTGGTGGATTTGGCAATTGATTGGTCCCCCTAATAATTGGAGCCCCCGATATAGCCTTCCCCCGAATAAACAATATAAGATTTTGGCTACTTCCCCCCTCCCTTAACCTTCTCTTAATTAGAGCTTTAGTAGAAAGAGGAACAGGTACAGGATGAACTGTTTATCCCCCCCTATCAAGAAATCTAGCTCATGCAGGGAGATCAGTTGATATCTCAATTTTTTCTCTTCACTTAGCGGGAATCTCATCAATTTTGGGAGCTATCAATTTTATTTCTACTACATTAAATATACGAAATAATTTAATAACTCTAGACCGAATTCCCCTATTTGTATGATCTGTAGCTATTACAGCCCTTCTTCTTCTTCTCTCTCTACCAGTTTTAGCCGGAGCTATCACAATACTCCTCACTGACCGCAATTTAAACACCTCTTTTTTTGACCCCTCAGGAGGGGGGGACCCCATTCTCTATCAACACTTATTT
>IBITR272-20|Rhyacophila terrai|COI-5P|Pending (#8521)
AACTTTATATTTTATTTTCGGAATTTGAGCTGGGATAGTTGGATCATCTTTAAGTTTAATTATTCGAACTGAGCTAGGAATACCCGGATCATTGATCGGAAATGATCAAATTTATAATGTAATCGTAACAGCTCATGCATTTGTTATAATTTTTTTTATAGTAATACCAATTATAATTGGAGGATTTGGTAACTGATTAGTCCCCCTAATATTAGGAGCCCCTGATATAGCATTCCCACGAATAAACAATATAAGATTTTGACTCCTCCCACCCTCCCTAACTCTACTTACTATAAGAATAGTTGTAGAAAATGGAGCAGGAACTGGTTGAACTGTGTACCCCCCTTTATCTTCCAATATCGGACATAACGGGAGATCTGTTGATTTAACTATTTTTTCCCTTCATTTAGCTGGAGTATCATCAATCTTAGGGGCAATTAATTTTATTACAACAGTAATTAATATACGATCAAAGGGCATATATTTAGATCAAATGCCCCTATTTGTTTGATCTGTAGTTATTACAGCTTTATTACTACTTTTATCACTCCCAGTATTAGCTGGAGCTATCACTATGTTATTAACAGATCGTAATCTTAATACATCATTTTTTGATCCTGCTGGAGGAGGAGATCCAATTTTATATCAACACTTATTC
>IBITR275-20|Agapetus ochripes|COI-5P|Pending (#8521)
AACGTTATATTTCATTTTTGGAATTTGAAGAGGTATAGTAGGAACTTCTTTAAGAATATTAATTCGAAGAGAATTAGGGACTAACAGATTTTTAATTGGAAATGATCAAATTTATAATGTTATTGTAACTGCTCACGCATTCATTATAATTTTTTTTATAGTTATACCAATTATAATTGGGGGATTTGGAAACTGATTAGTACCTTTAATACTAGGAGCCCCTGATATGGCTTTCCCACGATTAAATAATATAAGATTTTGATTTTTACCCCCCTCAATTACATTATTAATTATAGGAAGTCTTGTAGAAAGAGGAGCTGGAACAGGATGAACGGTATACCCTCCACTTTCCTCTACTATTGCTCATATCGGGGGATCTGTTGACTTATCAATTTTTTCATTACATTTAGCTGGAATTTCCTCTATTTTAGGAGCAGTAAATTTTATTTCAACAATAATTAATATACGATCAAATAGAATAACAATAGAAAAAATACCACTTTTTGTATGGTCTGTATTTATTACAGCTATTCTTTTGTTGCTTTCCCTTCCTGTACTTGCAGGAGCTATTACAATACTTCTTACAGACCGTAATCTTAACACTTCCTTTTTTAACCCTGCTGGGGGAGGAGACCCTATTTTATACCAACATCTATTT
>IBITR278-20|Polycentropus corniger|COI-5P|Pending (#8521)
AACCTTATACTTTATCTTTGGAATTTGATCAAGAATTTTAGGATCAACCCTAAGATTTATTATTCGAATTGAATTAAGAACATCAAGAACACTAATAAGAAATGATCAAATTTATAATTCCATTGTCACCCTTCATGCATTTATTATAATTTTCTTCATAATTATACCATTAATAATTGGAGGATTCGGCAATTGACTAATTCCATTAATATTAATAGCACCAGATATAGCATTTCCTCGAATAAATAATATAAGATTTTGATTATTACCTCCATCAATTTTCTTCCTTATTTCTGGAATTTTCATAGATAATAGAGTAGGAACAGGATGAACTGTATATCCTCCCTTATCAAATAATTTATTTCATTCAGGTAAAGCAGTAGATATCTCAATTTTTTCATTACATATAGCAGGAATTTCTTCAATTTTAGGAGCCATCAACTTTATCTCAACAATTTTTAATATAAAATTAAAAAATATTCCCATAAGAATAATCCCTCTATTTGTATGATCTATTAAAATCACAGCAATTTTACTATTACTCTCCTTACCTGTACTAGCAGGAGCTATTACAATATTATTAACCGATCGAAATTTAAACACTTCATTTTTTGACCCATCAGGAGGAGGAGACCCTATTTTATATCAACATTTATTT
>IBITR284-20|Cheumatopsyche lepida|COI-5P|Pending (#8521)
AACCTTATATTTTATCTTCGGAATTTGATCAGGTTTAATTGGATCATCTTTAAGATTCCTAATTCGAATTGAACTTAGAACCCCAGGATCATTAATTGGGAACGATCAAATTTACAATGTTATCGTTACTTCACATGCATTTATTATAATTTTTTTTATAGTTATACCAATTATAATTGGAGGATTTGGAAACTGACTTGTCCCTTTAATACTAGGATCTCCTGATATAGCTTTCCCACGAATAAATAATCTTAGATTCTGATTTCTTCCCCCATCAATTATACTACTAATTTTAAGAAGAATAATAAATTCAGGAGCTGGCACCGGTTGAACAGTTTATCCTCCTTTATCTTCTAATTTATCTCATTTAGGAAGATCAGTAGATTTAACTATCTTTTCTTTGCACTTAGCTGGAATCTCTTCTATTCTAGGAGCTATTAATTTTATCTCTACATCATTTAATATAAAAATTAATAAACTAAATTACGAGATTCTTCCTCTTTTTGTATGATCAGTAGCTATCACTGCAATTCTACTTCTTTTATCCCTACCTGTTCTAGCAGGAGCTATCACTATACTTTTAACAGATCGAAATTTAAACACTTCTTTTTTTGACCCCGCCGGAGGGGGAGATCCTATTCTCTATCAACACTTATTT
>IBITR285-20|Hydropsyche brevis|COI-5P|Pending (#8521)
TACATTATATTTTATATTTGGAATCTGATCAGGATTAATTGGTTCATCCCTTAGATTCATTATTCGAATAGAATTAAGAACCCCAGGAAGATTTATTGGCAACGATCAAATCTATAATGTAATTGTAACATCTCATGCTTTTATTATAATTTTTTTTATAGTAATACCCATCATAATTGGAGGATTCGGAAATTGATTAGTACCTCTAATACTTGGATCCCCTGATATAGCTTTTCCTCGCATAAATAATTTAAGATTTTGATTTCTTCCCCCCTCATTAATTTTTCTTTTATTAAGAAGACTGACCAATTCAGGAGCTGGGACAGGATGAACTGTTTATCCACCCCTCTCTTCCAACTTATCTCACGCTGGAAGATCTGTTGATTTAACTATTTTCTCTCTACACATGGCAGGAATTTCATCTATTTTAGGAGCCATTAACTTTATTTCAACTATCATAAATATAAAATTTAAAAATTTAAACTATGAAATAATTCCCCTATTCGTATGATCAATCTTAATTACAGCCGTTCTTTTACTTCTTTCTTTACCTGTTCTCGCGGGAGCTATTACTATATTATTAACCGATCGAAATCTCAATACCTCTTTTTTCGACCCCGCAGGAGGAGGAGACCCTATTCTTTATCAACATTTATTT
>IBITR290-20|Hydropsyche lobata|COI-5P|Pending (#8521)
AACATTATATTTTATATTTGGAATTTGAGCTGGTCTAATTGGATCATCATTAAGATTCATTATTCGAATAGAATTAAGAACTCCCGGAAGACTAATTGGCAACGATCAAATTTATAATGTAATCGTTACATCTCATGCTTTTATTATAATTTTCTTCATAGTAATACCCATTATAATTGGAGGTTTCGGAAATTGATTAGTGCCCCTAATACTAGGATCGCCTGATATAGCTTTCCCACGAATAAATAATCTTAGATTCTGATTTCTACCCCCTTCTCTTATTTTCCTTCTTTTAAGAAGACTAACTAATTCAGGAGCCGGAACTGGATGAACTGTTTATCCCCCCCTTTCCTCCAATCTATCCCACGCTGGAAGATCTGTTGACTTGACTATTTTTTCTCTCCATATAGCAGGTATTTCTTCAATTCTAGGAGCAATTAATTTTATTTCTACTATTATAAACATAAAATTCAAAAACCTAAACTATGAAATAATTCCTCTCTTTGTTTGATCAATTCTAATTACAGCAGTTCTCCTACTACTTTCTCTACCAGTTCTTGCCGGAGCCATCACTATATTATTAACTGACCGCAACCTAAACACCTCCTTCTTTGACCCAGCAGGTGGGGGGGACCCAATTTTATATCAACACTTATTT
>IBITR295-20|Drusus bolivari|COI-5P|Pending (#8521)
AACTATTTATTTTATTTTTGGGATTTGAGCTGGAATAATCGGAACTTCATTAAGAATAATTATTCGAACAGAATTAGGAACTACCGATTCATTAATTAAAAATGACCAAATTTATAACGTTTTAGTAACAGCTCATGCTTTTATTATAATTTTTTTTATAGTTATACCCATCATAATTGGAGGATTTGGAAATTGACTTGTTCCCCTAATAATCGGTGCTCCTGATATAGCTTTCCCTCGAATAAACAATATAAGATTTTGACTGTTACCCCCCTCCTTAAATTTACTTCTTATTAGAGCTCTAGTAGAAAGAGGAACAGGAACTGGATGAACTGTATACCCCCCTCTTTCTAGAAATTTAGCCCATGCAGGAAGTTCTGTTGACATTTCAATTTTTTCTCTTCATTTAGCAGGGATCTCATCCATTTTAGGTGCTATTAATTTTATCTCAACAACTCTTAATATACGAAATAATCTAATAACCTTAGACCGAATTCCCCTATTTGTTTGGTCAGTAGCCATTACAGCTTTATTATTACTTCTATCTCTCCCAGTATTAGCTGGAGCTATCACTATACTTCTCACAGATCGCAATTTAAATACTTCATTTTTTGACCCATCTGGAGGGGGAGACCCAATTCTATATCAACATTTATTT
>IBITR301-20|Sericostoma vittatum|COI-5P|Pending (#8521)
TATAAATAACATAAGATTTTGACTCCTCCCGCCCGCGCTAAATTTTCTTTTATTCAGAAGAATAATTGAAAGAGGAACAGGAACAGGATGAACAGTCTATCCCCCCCTATCCAGTAATTTAGCCCATATAGGATCATCTGTAGATCTTTCAATCTTTTCATTACATTTAGCAGGAGTATCCTCAATTTTAGGAGCGATTAACTTCATTACAACAATAATAAACATACGACCATTGGGAGTATCCTATGATCGTATACCTCTCTTCGCATGATCAGTTCTTATTACAGCTGTACTACTACTACTCTCACTTCCTGTTTTAGCTGGAGCTATTACCATATTATTAACAGATCGTAATCTCAATACATCTTTCTTTGACCCAGCAGGAGGAGGAGACCCAATTCTTTATCAACATTTATTT
>IBITR314-20|Rhyacophila dorsalis|COI-5P|Pending (#8521)
AACTTTATACTTTATTTTTGGAATCTGAGCTGGTATGGTGGGATCTTCATTAAGTTTAATTATTCGAACTGAACTTGGAATACCAGGATCTTTAATCGGAAATGATCAAATTTATAATGTAATTGTAACAGCACATGCATTTGTTATAATTTTTTTTATAGTTATACCAATTATAATTGGAGGATTTGGAAACTGACTAGTCCCATTAATATTGGGAGCCCCTGATATAGCATTCCCTCGAATAAATAATATAAGATTTTGACTTCTTCCTCCCTCCCTTACTTTACTTACAATAAGAATAATTGTTGAAAATGGAGCAGGTACAGGATGAACAGTATATCCCCCTTTATCTTCTAATATTGGACATAATGGAAGATCAGTAGATTTAACTATTTTTTCCCTCCATTTAGCCGGAGTATCATCAATTTTAGGGGCAATCAATTTTATTACAACAGTAATTAATATACGATCTAAAGGAATATCTATAGATCAAATACCTTTATTTGTATGATCTGTAGCAATTACAGCTCTTCTTCTTTTACTATCACTTCCAGTTTTAGCTGGAGCTATTACAATACTATTAACAGATCGAAATTTAAATACCTCTTTTTTTGACCCTGCTGGAGGAGGGGACCCTATTTTATATCAACATTTATTT
>IBITR317-20|Agapetus segovicus|COI-5P|Pending (#8521)
AACCTTATATTTTATTTTTGGAATTTGAAGAGGCATAATAGGAACCTCTTTAAGAATACTAATTCGAAGAGAATTAGGAACTAATAGGTTTTTAATTGGTAATGACCAAATTTATAATGTAATTGTTACCGCCCATGCATTTATTATAATTTTTTTTATAGTTATGCCTATTATAATTGGAGGGTTTGGAAATTGATTAGTCCCTTTAATATTAGGAGCCCCTGATATAGCTTTCCCACGATTAAATAATATAAGATTTTGATTTCTCCCCCCTTCAATTACTCTCCTAATTATAGGAAGACTAGTAGAAAGGGGGGCAGGGACAGGCTGAACTGTTTATCCCCCTCTTTCTTCAACAATTGCACATATTGGGGGATCTGTTGATTTAAGAATTTTTTCACTACATTTAGCAGGAATTTCATCAATTTTAGGAGCTGTAAATTTTATTTCGACTATAATTAATATACGATCTAAAAGACTAACACTAGAAAAAATACCTCTTTTTGTCTGATCTGTACTAATTACTGCTATCTTACTACTACTTTCCTTACCGGTATTAGCAGGAGCTATTACTATACTTTTAACAGACCGAAATTTAAATACCTCTTTCTTTAACCCAGCAGGAGGGGGGGACCCCATTTTATACCAACATTTATTT
>IBITR336-20|Calamoceras marsupus|COI-5P|Pending (#8521)
TACATTATATTTTTTATTTGGAATTTGAGCAGGAATAATCGGAACTTCTTTAAGAGTTTTAATTCGAATTGAATTAAGTAATCCTGGATCACTAATTAAAAATGATCAAATTTATAATGTTTTAGTTACTGCTCATGCTTTTATTATAATTTTTTTTATAGTTATACCAATTATAATTGGAGGATTTGGAAACTGATTAGTTCCATTAATATTAGGAGCCCCAGACATAGCATTTCCTCGAATAAATAATATAAGTTTTTGACTCTTACCCCCTTCTTTAAATTTATTATTATTTAGAAGTATGGTTGAAAATGGAACTGGAACTGGATGAACAGTTTATCCCCCATTATCAGCTAATATTGCTCATATAGGAAGATCAGTTGATTTATCAATTTTTTCTCTTCATTTAGCAGGAATTTCATCTATTTTAGGAGCCATTAATTTTATTACTACTGTTATTAATATACGATCTAAGGGGATAAAATTTGACCAAATACCTTTATTTGTTTGATCTGTTGTTATTACAGCATTATTATTATTACTATCTTTACCTGTGTTAGCTGGTGCTATTACTATACTATTAACAGATCGAAATTTAAATACTTCTTTTTTTGATCCTTCAGGAGGGGGAGATCCTATTTTATATCAACATTTATTT
>IBITR343-20|Polycentropus corniger|COI-5P|Pending (#8521)
AACCTTATACTTTATCTTTGGAATTTGATCAAGAATTTTAGGATCAACCCTAAGATTTATTATTCGAATTGAATTAAGAACATCAAGAACACTAATAAGAAATGATCAAATTTATAATTCCATTGTCACCCTTCATGCATTTATTATAATTTTCTTCATAATTATACCATTAATAATTGGAGGATTCGGCAATTGACTAATTCCATTAATATTAATAGCACCAGATATAGCATTTCCTCGAATAAATAATATAAGATTTTGATTATTACCTCCATCAATTTTCTTCCTTATTTCTGGAATTTTCATAGATAATAGAGTAGGAACAGGATGAACTGTATATCCTCCCTTATCAAATAATTTATTTCATTCAGGTAAAGCAGTAGATATCTCAATTTTTTCATTACATATAGCAGGAATTTCTTCAATTTTAGGAGCCATCAACTTTATCTCAACAATTTTTAATATAAAATTAAAAAATATTCCCATAAGAATAATCCCTCTATTTGTATGATCTATTAAAATCACAGCAATTTTACTATTACTCTCCTTACCTGTACTAGCAGGAGCTATTACAATACTATTAACCGATCGAAATTTAAACACTTCATTTTTTGATCCATCAGGAGGAGGAGACCCTATTTTATATCAACATTTATTT
>IBITR357-20|Polycentropus kingi|COI-5P|Pending (#8521)
AATAAATAATATGAGATTTTGGTTATTACCTCCATCAATTTTTTTTCTTATTTCTGGAATTTTTATAGATAATAGAGTAGGAACAGGGTGAACTGTTTATCCTCCATTATCAAATAATTTATTTCATTCAGGTAAAGCAGTTGATATTTCTATTTTTTCATTACATATAGCAGGAATTTCATCAATTTTAGGAGCAATTAATTTTATTTCAACAATTTTTAATATAAAATTAAAAAACATTCCAATAAGAATAATTCCATTATTTGTTTGATCAATTAAAATTACAGCAATTTTATTATTACTTTCATTACCTGTATTAGCGGGTGCAATTACAATACTTTTAACTGATCGAAATTTAAATACTTCATTTTTTGATCCTTCAGGAGGAGGAGATCCTATTTTATACCAACATTTATTT
>IBITR358-20|Cyrnus cintranus|COI-5P|Pending (#8521)
AATAAATAATATAAGATTTTGATTACTTCCTCCCTCTATTTTATTTTTAATTTCTGGAATATTTTTAGACAATAGAGTGGGAACAGGATGAACTGTTTATCCTCCATTATCTAATAATACTTTTCATTCAGGAAAAGCAGTTGATATTTCAATTTTCTCATTACATCTAGCTGGAATTTCTTCAATTTTAGGAGCAATTAATTTTATTGCAACAATTATTAATATAAAAATAAAAAATTTACCTTTAAATATAATTCCATTATTTGTATGATCAATTAAAATTACAGCAATTCTTTTATTGTTATCTTTACCTGTATTAGCAGGAGCTATTACAATATTATTAACAGATCGTAATTTAAATACATCATTTTTTGATCCATCAGGAGGAGGAGATCCAATTTTATACCAACATTTATTT
>IBITR368-20|Rhyacophila dorsalis albarracina|COI-5P|Pending (#8521)
AATAAATAATATAAGATTTTGACTTCTTCCTCCCTCCCTTACTTTACTTACAATAAGAATAATTGTTGAAAATGGAGCAGGTACAGGATGAACAGTATATCCCCCTTTATCTTCTAATATTGGACATAATGGAAGATCAGTAGATTTAACTATTTTTTCCCTCCATTTAGCCGGAGTATCATCAATTTTAGGGGCAATCAATTTTATTACAACAGTAATTAATATACGATCTAAAGGAATATCTATAGATCAAATACCTTTATTTGTATGATCTGTAGCAATTACAGCTCTTCTTCTTTTACTATCACTTCCAGTTTTAGCTGGAGCTATTACAATACTATTAACAGATCGAAATTTAAATACCTCTTTTTTTGACCCTGCTGGAGGAGGGGACCCTATTTTATATCAACATTTATTT
>IBITR377-20|Rhyacophila martynovi|COI-5P|Pending (#8521)
AATAAATAATATAAGATTTTGATTATTACCCCCTTCTTTAACCCTTCTTACTATAAGAATAATTGTAGAAAATGGAGCAGGTACAGGATGAACAGTGTATCCCCCACTATCATCTAACATTGGACATAATGGTAGATCAGTAGATCTAACTATTTTTTCCCTTCATTTAGCAGGAGTTTCATCAATTTTAGGGGCAATTAATTTTATTACTACAGTAATTAATATACGTTCAAAAGGAATATCATTAGATCAAATACCTTTATTTGTTTGATCTGTTGTAATTACTGCTCTACTTCTTTTATTATCATTACCAGTTTTAGCGGGAGCTATTACTATGCTATTAACTGACCGTAATTTAAATACCTCTTTTTTTGACCCTGCTGGGGGGGGTGATCCTATTTTATACCAACATTTATTT
>IBITR380-20|Rhyacophila munda|COI-5P|Pending (#8521)
AATAAATAACATAAGATTCTGACTGCTACCCCCCTCGCTTACACTACTCACTATAAGAATAATTGTAGAAAATGGGGCAGGAACCGGATGAACGGTTTACCCTCCCCTATCATCAAATATCGGGCATAACGGGAGATCCGTAGATTTAACAATTTTTTCCCTCCACTTAGCTGGAGTATCTTCAATTCTAGGAGCAATTAACTTCATTACAACAGTAATCAACATACGATCTAAAGGGATATCAATAGATCAAATACCTTTATTCGTATGATCTGTGGTAATTACTGCTTTATTACTCTTGCTTTCCCTACCTGTTTTAGCAGGGGCTATCACTATACTATTAACTGATCGTAACCTAAATACATCTTTTTTTGATCCTGCAGGAGGAGGAGACCCAATTCTATACCAGCATTTGTTT
>IBITR381-20|Rhyacophila munda|COI-5P|Pending (#8521)
AATAAATAACATAAGATTCTGACTGCTACCCCCCTCGCTTACACTACTTACTATAAGAATAATTGTAGAAAATGGGGCAGGAACCGGATGAACGGTTTACCCTCCCCTATCATCAAATATCGGACATAACGGGAGATCCGTAGATTTAACAATTTTTTCCCTCCACTTAGCTGGAGTATCTTCAATTCTAGGAGCAATTAACTTCATTACAACAGTAATCAACATACGATCTAAAGGGATATCAATAGATCAAATACCTTTATTCGTATGATCTGTGGTAATTACTGCTTTATTACTCTTGCTTTCCCTACCTGTTTTAGCAGGGGCTATCACTATACTATTAACTGATCGTAACCTAAATACATCTTTTTTTGATCCTGCAGGAGGAGGAGACCCAATTCTATACCAGCATTTGTTT
>IBITR387-20|Rhyacophila tristis|COI-5P|Pending (#8521)
AACATTATATTTCATATTTGGAATTTGAGCTGGAATAACTGGATCATCATTAAGAATAATTATTCGAACAGAACTAGGAATACCAGGATCATTAATTGGAAACGATCAAATTTATAATGTAATTGTAACAGCTCATGCATTTGTTATAATTTTTTTTATAGTAATACCAATTATAATTGGTGGATTTGGAAATTGATTGGTACCTTTAATATTAGGAGCTCCTGATATAGCTTTTCCTCGTATAAATAATATAAGATTTTGACTTTTACCACCTTCGTTAACTTTATTAACTATAAGAAGAATTGTAGAAAATGGTGCAGGCACTGGATGAACTGTATATCCCCCATTATCAGCTAATATTGGACATACAGGAAGATCTGTAGATCTAACAATTTTTTCTCTTCATTTAGCAGGAGTTTCTTCCATTTTAGGAGCAATTAATTTTATTACAACTGTTATTAATATACGTTCCAAAGGAATATCATTAGATCAAATACCACTATTTGTTTGATCAGTAGCAATTACTGCTTTATTATTACTTTTATCTCTTCCAGTATTAGCAGGAGCTATTACAATATTATTAACTGATCGAAATTTAAACACATCTTTTTTTGATCCTGCAGGAGGAGGAGACCCAATTTTATATCAACATTTATTT
>IBITR395-20|Agapetus segovicus|COI-5P|Pending (#8521)
ATTAAATAATATAAGATTTTGATTTCTTCCCCCTTCAATTACTCTCCTAATTATAGGAGGACTAGTAGAAAGGGGGGCAGGAACAGGATGAACTGTTTATCCCCCTCTTTCTTCAACAATTGCACATATTGGGGGATCTGTTGATTTAAGAATTTTTTCACTACATTTAGCAGGAATTTCATCAATTTTAGGGGCTGTAAATTTTATTTCGACTATAATTAATATACGATCTAAAAGACTAACACTAGAAAAAATACCTCTTTTTGTCTGATCTGTACTAATTACTGCTATCTTACTACTACTTTCCTTACCGGTATTAGCAGGAGCTATTACTATACTTTTAACAGACCGAAATTTAAATACCTCTTTTTTTAACCCAGCAGGAGGGGGGGACCCCATTTTATACCAACATTTATTT
>IBITR411-20|Rhyacophila obelix|COI-5P|Pending (#8521)
TACATTATATTTTATTTTCGGAATTTGAGCTGGAATAGTAGGATCATCACTAAGATTAATTATTCGTAATGAACTTAGAATGCCTGGATCTCTGATTGGAAGAGATCAATTATATAACGTAATTGTAACAGCTCATGCTTTTGTTATAATTTTTTTTATAGTTATACCTATTATAATTGGAGGATTCGGTAATTGATTAGTCCCATTAATATTAGGAGCCCCAGACATAGCTTTCCCACGAATAAATAATATAAGATTTTGACTTCTTCCCCCTTCAATTTCTTTACTAACTATAAGAAGAATTGTGGAAAATGGGGCAGGTACAGGTTGAACTGTTTATCCTCCTTTATCATCTAATATTGGTCATACAGGAAATTCAGTAGATATCACTATTTTTTCTCTTCATCTTGCTGGGATCTCTTCAATTTTAGGCGCAATTAACTTTATCACTACCGTAATCAATATACGATCAAAAGGAATAACTTTAGATCAAATACCTTTATTTGTTTGATCTGTAGTCATTACAGCTATCCTACTTCTTTTATCTCTACCAGTACTAGCTGGGGCCATTACTATATTATTAACTGACCGAAACTTAAATACATCTTTTTTTGATCCCGCAGGAGGAGGAGATCCTATTCTTTACCAACATCTATTT
>IBITR413-20|Silo graellsii|COI-5P|Pending (#8521)
AACTATTTATTTTATTTTTGGAATTTGATCTGGAATAGTGGGAACTTCTTTAAGAATAATTATTCGAACTGAATTAGGAACTGCTGAATCTTTAATTAAAAATGATCAAATTTATAATGTTTTAGTAACAGCCCATGCTTTTATTATAATTTTTTTTATAGTTATACCCATTATAATCGGAGGGTTTGGAAATTGATTAATTCCTTTAATAATTGGAGCCCCAGATATAGCTTTTCCCCGAATAAATAATATAAGATTTTGATTTTTACCCCCCTCATTAAATTTTTTATTAATCAGATCTTTTATTGAAAGAGGTACTGGCACAGGATGAACCGTATATCCGCCCCTATCTAGAAACTTAGCTCATGCTGGAAGATCAGTAGATATCTCCATTTTTTCTTTACATTTAGCCGGGATCTCTTCTATTTTAGGGGCTATTAATTTTATTTCAACTACCTTAAATATACGAAGAAAATTAATCTCATTAGACCGAATTCCTCTATTTGTTTGATCAGTTGCTATTACTGCACTTCTTTTATTACTATCTCTCCCCGTATTAGCAGGAGCTATTACTATATTATTAACTGACCGAAATTTAAATACTTCTTTTTTTGACCCCTCGGGTGGGGGGGATCCTATTTTATATCAACATTTATTT
>IBITR414-20|Micrasema cenerentola|COI-5P|Pending (#8521)
AACAATTTATTTTATATTTGGAATCTGATCTGGAATAGTAGGAACATCCTTAAGAATAATTATTCGAACTGAATTAAGATCTACTAATTCTCTAATTTTAAATGATCAAATTTATAACGTATTAGTTACTGCTCACGCATTTATTATAATTTTTTTTATAGTTATGCCTATTATAATTGGAGGATTTGGGAACTGACTTGTGCCACTTATAATTGGAGCGCCTGATATAGCTTTCCCTCGTATAAATAACATAAGATTTTGACTTTTACCCCCATCTTTAAACTTTTTATTAATCAGATCAATTGTTGAAAGGGGCACTGGAACAGGATGAACAGTTTACCCGCCTTTATCAAGAAACTTAGCACACTCAGGTAGATCCGTTGATTTTTCTATTTTTTCGTTACATTTAGCTGGAATTTCCTCTATTTTAGGGGCAATTAACTTCATTTCCACTACAATCAATATGCGATCAAATTTAATTACTATAGATCGAATACCTTTATTTGTTTGGTCAGTATTTATTACCGCTATTTTACTTCTTCTTTCATTACCCGTACTAGCTGGAGCTATCACTATATTATTAACCGATCGAAACTTAAATACTTCATTTTTTGACCCTGCGGGAGGGGGAGACCCTATTTTATACCAACATTTATTT
>IBITR418-20|Diplectrona felix|COI-5P|Pending (#8521)
AACACTTTACTTTATTTTCGGAATTTGATCTGGTTTAATTGGATCCTCTTTAAGAATAATTATTCGAATTGAATTAAGAAGACCTGGAGTATTTATCGGAAATGATCAAATTTATAATGTAGTAGTTACAGCCCATGCATTTATTATAATTTTTTTTATAGTTATACCAATTATAATCGGAGGATTCGGAAATTGATTAATTCCCCTAATACTCGGATCCCCCGATATAGCTTTCCCTCGAATAAATAATATAAGATTTTGATTTCTTCCACCTTCCCTAACATTTCTTATCTTCAGAAGATTAATTAATTCAGGAGCTGGAACAGGTTGAACAGTTTACCCACCTTTATCATCTAATCTATCTCATATAGGATCCTCAGTAGATCTAACCATTTTCTCCTTGCATTTAGCAGGAATTTCCTCTATTTTAGGAGCTATTAATTTTATTACCACTATTTTAAATATAAAATTTAATAAATTAAATTATGATATAATTCCCCTTTTCACCTGATCAGTTTTAATTACAGCTGTTCTTCTTCTCTTGTCTCTCCCAGTTTTAGCAGGAGCTATTACCATACTATTAACTGATCGAAACCTAAACACTTCATTCTTTGACCCAGCAGGAGGAGGAGACCCTATTTTATATCAACATTTATTT
>IBITR435-20|Micrasema longulum|COI-5P|Pending (#8521)
AACAATTTATTTTATATTTGGAATTTGATCTGGAATAGTAGGAACATCCCTAAGTATAATTATTCGAACTGAATTAAGATCTACTAACTCATTAATTTTAAATGATCAAATTTATAACGTATTAGTAACTGCTCATGCATTTATTATAATTTTTTTTATAGTTATACCAATTATAATTGGAGGATTTGGAAACTGATTAGTTCCCTTAATAATTGGAGCTCCTGATATAGCTTTTCCTCGTATAAATAACATAAGATTTTGACTTTTACCTCCGTCATTAAATTTTCTTTTAATTAGATCTATTGTTGAAAGAGGAACAGGAACTGGATGAACAGTTTACCCCCCCTTATCAAGAAATCTCGCTCACTCAGGAAGATCAGTAGATTTTTCTATTTTCTCTCTTCATTTAGCGGGAATTTCATCAATTTTAGGGGCAATTAATTTCATTTCAACTACAATTAATATACGATCAAATCTAATTACCATAGATCGTATACCATTATTTGTTTGATCAGTTTTTATTACTGCAATTCTACTGCTTCTTTCTTTACCTGTTCTAGCAGGAGCTATTACTATATTATTAACTGATCGTAATTTAAACACATCATTTTTCGACCCAGCGGGTGGAGGAGACCCTATTTTATACCAACATTTATTT
>IBITR007-16|Adicella reducta|COI-5P|Pending (#8521)
AACACTATATTTTATTTTTGGAATATGAGCAGGACTATTGGGGACTTCCCTAAGTGTTTTAATTCGAACTGAGCTAGGTATAACAGGAGCTTTTATTAAAAATGATCAAATTTACAATGTCCTTGTAACTGCCCACGCATTTATTATAATTTTTTTTATAGTAATACCGATTATAATTGGAGGATTTGGAAATTGATTAGTACCTTTAATATTATCAGCTCCAGATATAGCATTTCCTCGAATAAATAACATAAGATTTTGATTACTGCCTCCTTCTTTAAATTTTTTACTTCTTAGAAGAATTGTAGAAAGAGGAACTGGAACTGGTTGAACAGTTTACCCCCCCTTGGCTAGAAATATTGGACATTTAGGAAGTTCTGTTGATTTATCAATTTTTTCTCTTCATATAGCTGGAATTTCTTCTATTCTTGGAGCAATTAATTTTATTACTACTTGTATAAGAATAAAACCTAAAAGAATATTATTAGATCAAATACCCCTATTCGTTTGATCTGTTTTAATTACTGCTATTTTACTTCTTCTTTCATTACCAGTGCTTGCAGGAGCAATTACTATATTATTAACTGATCGAAACTTAAACACTTCTTTTTTTGACCCTGCTGGAGGAGGAGACCCTATTTTATATCAACATTTATTT
>IBITR009-16|Thremma gallicum|COI-5P|Pending (#8521)
AACTATCTATTTTATTTTTGGTATTTGAGCTGGAATAGTTGGGACATCATTAAGAATAATTATTCGAACTGAATTAAGAACTACTAATTCATTAATTATAAATGATCAAATTTATAATGTTTTAGTAACAGCTCATGCTTTTATTATAATTTTTTTTATAGTTATACCTATTATAATTGGAGGCTTCGGAAATTGATTAGTTCCATTAATAATTGGAGCTCCTGATATAGCTTTTCCACGTATAAATAATATAAGATTTTGATTATTACCTCCATCATTAAATTTATTAATTCTTAGATCATTTATTGAAAGAGGAACAGGAACAGGATGAACAGTTTATCCCCCTCTTTCCAGAAATTTAGCTCATTCAGGAAGATCAGTAGATATTTCAATTTTTTCTTTACATTTAGCAGGAATTTCTTCAATTTTAGGAGCTATTAATTTTATTTCAACAGTATTAAATATACGAAATAAATTAATTTACCTAGATCGTATACCTTTATTTGTATGATCAGTAGCTATTACAGCTCTTCTTTTACTACTCTCTTTACCTGTTTTAGCTGGAGCTATTACAATATTACTAACAGATCGAAACTTAAATACATCATTTTTTGATCCCTCAGGAGGGGGAGACCCTATTTTATACCAACATTTATTT
>IBITR014-20|Philopotamus perversus|COI-5P|Pending (#8521)
TACATTATATTTTATTTTTGGAATTTGAGCTAGAATACTAGGCCTTTCCTTAAGTTTATTAATTCGTGTTGAATTAAGAACCCCAGGATCACTATTTGAAAATGATCAAATTTTTAACTCAATTGTTACAGCTCATGCATTCATTATAATTTTTTTTATAGTTATACCTATTATAATTGGGGGGTTTGGAAATTGACTAGTACCTTTAATATTAGGAGCCCCCGATATAGCATTCCCACGAATAAATAATATAAGATTTTGATTTCTCCCACCTTCTTTATTTTTTTTAATTTTTGGAATATTAATAGATAACGGGGCAGGTACTGGGTGAACAGTTTACCCCCCCTTATCTGCAAATATTTCCCATATAGGAAAGGCTGTAGATTTAACTATTTTTTCTCTCCATATAGCAGGAATTTCATCTATTTTAGGGGCTATTAATTTTATTACTACTATTATTAACATACGGTGTACTTATATAACTATAGATCGTATACCTCTATTTGTTTGATCAGTTTTTATTACAGCTATTTTACTCCTTTTATCATTACCCGTATTAGCAGGAGCTATTACTATATTATTAACAGATCGAAATATTAATACTTCATTCTTTGACCCAGCTGGGGGAGGTGATCCAATTTTATATCAACATTTATTT
>IBITR017-20|Philopotamus perversus|COI-5P|Pending (#8521)
TACATTATATTTTATTTTTGGAATTTGAGCTAGAATACTAGGCCTTTCCTTAAGTTTATTAATTCGTGTTGAATTAAGAACCCCAGGATCACTATTTGAAAATGATCAAATTTTTAACTCAATTGTTACAGCTCATGCATTCATTATAATTTTTTTTATAGTTATACCTATTATAATTGGAGGGTTTGGAAATTGACTAGTACCTTTAATATTAGGAGCCCCCGATATAGCATTCCCACGAATAAATAATATAAGATTTTGATTTCTCCCACCTTCTTTATTTTTTTTAATTTTTGGAATATTAATAGATAACGGGGCAGGTACTGGGTGAACAGTTTACCCCCCCCTATCTGCAAATATTTCCCATATAGGAAAGGCTGTAGATTTAACTATTTTTTCTCTCCATATAGCAGGAATTTCATCTATTTTAGGGGCTATTAATTTTATTACTACTATTATTAACATACGATGTACTTATATAACTATAGATCGTATACCTCTATTTGTTTGATCAGTTTTTATTACAGCTATTTTACTCCTTTTATCATTACCCGTATTAGCAGGAGCTATTACTATATTATTAACAGATCGAAATATTAATACTTCATTCTTTGACCCAGCTGGGGGAGGTGATCCAATTTTATATCAACATTTATTT
>IBITR032-20|Philopotamus montanus caurelensis|COI-5P|Pending (#8521)
TACTTTATATTTTATTTTCGGAATTTGAGCTAGAATACTAGGTCTTTCATTAAGTTTATTAATTCGTGTTGAATTAAGAACCCCAGGCTCATTATTTGAAAATGATCAAATTTTTAATTCAATTGTCACAGCTCATGCTTTTATTATAATTTTCTTCATAGTTATACCCATTATAATTGGGGGATTCGGAAATTGATTAGTGCCCTTAATACTAGGAGCTCCTGATATAGCATTCCCTCGAATAAATAATATAAGATTTTGATTTCTCCCTCCTTCATTATTTTTTTTAATTTTTGGAATACTAATAGATAATGGAGCTGGTACTGGTTGAACCGTTTACCCCCCTTTATCTGCAAACATTTCCCATATAGGAAAGGCCGTAGATTTAACTATTTTCTCCCTTCATATAGCAGGAATTTCATCAATTTTAGGGGCTGTCAATTTTATTACTACTATTATTAATATACGATGTACATATATAACTATAGATCGAATACCTTTATTTGTATGATCAGTTTTTATTACAGCTATTTTACTTCTTTTATCATTACCCGTATTAGCCGGAGCTATTACCATATTACTTACAGATCGTAATATTAATACCTCCTTTTTTGACCCAGCAGGGGGAGGAGATCCAATTTTATATCAACATTTATTT
>IBITR035-20|Chimarra marginata|COI-5P|Pending (#8521)
AACATTATATTTTATTTTTGGCCTTTGATCAAGAATACTAGGCCTATCTTTAAGAATATTAATTCGCCTAGAATTAAGAACTCCAGGAGCCTTAATTGGGAATGATCAAATTTTTAATTCTATCGTAACTGCACATGCATTTATCATAATTTTTTTTATAGTTATACCAATCATAATTGGGGGATTTGGAAATTGATTAGTCCCATTAATGCTAGGGGCCCCTGACATGGCTTTTCCTCGAATAAATAACATAAGATTTTGATTTCTCCCACCTTCATTATTTTTCCTTTTATTTGGGATATTAATGGATAATGGAGCAGGAACTGGTTGAACAGTCTATCCTCCCTTATCAACAAATATCTCTCATATAGGAAAGGCTGTAGATTTAACAATTTTCTCTCTTCATTTAGCTGGAATTTCCTCAATCTTAGGAGCTGTTAACTTTATTTCTACAATTATTAATATACGTTTAAACTTTTTAACCTTTGACCAATTACCCTTATTTGTGTGATCAGTAATAATCACCGCAATTCTTCTTTTATTATCTCTTCCTGTTTTAGCAGGAGCTATCACAATACTTTTAACGGATCGAAATATTAATACATCATTCTTTGACCCAGCTGGAGGGGGCGACCCAATTTTATACCAACATTTATTT
>IBITR039-20|Chimarra marginata|COI-5P|Pending (#8521)
AACATTATATTTTATTTTTGGCCTTTGATCAAGAATACTAGGCCTATCTTTAAGAATATTAATTCGCCTAGAATTAAGAACTCCAGGAGCCTTAATTGGGAATGATCAAATTTTTAATTCTATCGTAACTGCACATGCATTTATCATAATTTTTTTTATAGTTATACCAATCATAATTGGGGGATTTGGAAATTGATTAGTCCCATTAATGCTAGGGGCCCCTGACATGGCTTTTCCTCGAATAAATAACATAAGATTTTGATTTCTCCCACCTTCATTATTTTTCCTTTTATTTGGGATATTAATGGATAATGGAGCAGGAACTGGTTGAACAGTCTATCCTCCCTTATCAACAAATATCTCTCATATAGGAAAGGCTGTAGATTTAACAATTTTCTCTCTTCATTTAGCTGGAATTTCCTCAATCTTAGGAGCTGTTAACTTTATTTCTACAATTATTAATATACGTTTAAACTTTTTAACCTTTGACCAATTACCCTTATTTGTGTGATCAGTAATAATCACCGCAATTCTTCTTTTATTATCTCTTCCTGTTTTAGCAGGAGCTATCACAATACTTTTAACGGATCGAAATATTAATACATCATTCTTTGACCCAGCTGGAGGGGGCGACCCAATTTTATACCAACATTTATTT
>IBITR049-20|Hydropsyche siltalai|COI-5P|Pending (#8521)
CACTCTCTATTTTATATTTGGAATTTGATCAGGATTAATTGGATCATCTTTAAGTTTTATTATTCGTATGGAACTTAGAACACCAGGAAGTTTTATTGGAAATGATCAAATCTATAATGTTATTGTAACTTCTCATGCCTTTATCATAATTTTTTTTATAGTTATACCAATTATAATCGGAGGATTCGGGAACTGATTAGTTCCCCTTATATTAGGTTCTCCAGATATAGCTTTTCCCCGAATAAATAATCTAAGATTTTGATTTTTACCTCCTTCTCTAATATTTTTATTATTAAGAAGTCTATCTAATTCAGGAGCTGGAACTGGATGAACTGTTTACCCTCCCCTATCTTCTAATCTATCTCATGCAGGTAGTTCTGTCGACTTAACAATTTTCTCTCTACATATAGCAGGAATTTCCTCAATCTTAGGGGCCATTAATTTTATCTCAACTATTATAAATATAAAATTTAAAAATTTAAATTATGAAATAATCCCTCTTTTCGTTTGATCAATTTTAATTACAGCAGTTTTATTATTATTATCTCTACCAGTTCTTGCTGGAGCAATTACTATATTATTAACTGATCGAAATTTAAATACTTCTTTCTTTGACCCAGCAGGAGGTGGAGACCCAATTCTCTATCAACATCTATTT
>IBITR050-20|Glossosoma privatum|COI-5P|Pending (#8521)
AACTTTATATTTTATCTTTGGAATTTGAGCCGGTATATTAGGAACATCATTAAGAATATTAATTCGAATAGAACTAAGAACTGCGGGCTATTTAATTGGAAACGACCAAATTTATAATGTAATTGTGACCGCCCATGCTTTTGTAATAATTTTCTTTATAGTTATACCAATTATAATTGGAGGATTTGGCAACTGACTTGTACCTTTAATATTGGGGGCCCCTGATATAGCTTTTCCACGTCTTAATAATATAAGATTTTGATTACTTCCCCCATCTCTAACATTCTTAATAATAAGAAGAATAGTAGAAAACGGTGCTGGCACTGGGTGAACTGTTTACCCGCCATTATCCTCTAATCTCAGACATATCGGTAGTTCAGTGGATTTAACGATTTTTTCTTTGCATCTAGCGGGTATCTCCTCAATTTTAGGGGCTATTAATTTTATTACAACAGTAATCAACATACGATCAAGATATATAAATATAAATATAATACCGTTATTCGTTTGATCAGTACTAATTACAGCTATTCTATTACTACTATCACTTCCTGTATTGGCCGGAGCTATCACTATACTTTTAACAGACCGAAATTTAAATACAAATTTTTTTGACCCTGCCGGAGGAGGAGACCCTGTTTTATATCAACATTTATTT
>IBITR066-20|Ithytrichia clavata|COI-5P|Pending (#8521)
AACTTTATATTTTATTTTTGGAATTTGAGCAGGAATAATCGGAACTTCTTTAAGAATACTTATTCGAATTGAATTAAGAACTCCTGGATTTTTAATTGGTAATGATCAAATCTATAATGTAATTGTTACAGCTCATGCTTTTGTAATAATTTTTTTTATAGTTATACCAATTATAATTGGAGGTTTCGGTAACTGACTAGTCCCTCTTATATTAGGAGCCCCTGATATAGCTTTCCCCCGAATAAATAATATAAGATTTTGACTCCTGCCCCCCTCTCTTCTTCTTCTTTTAATAAGTTCCCTAGTAGAAAATGGAGCTGGAACTGGTTGAACAGTTTACCCCCCGCTAGCTTCTAATATTGCACATAACGGAGCTTCAGTAGATTTAACTATTTTTTCACTACATATAGCCGGGATCTCCTCTATTTTAGGAGCAGTAAACTTTATTTCAACCATTATTAATATAAAATGTTTCAATATAAAATTTGACCAAATTCCCCTATTTGTTTGAGCTGTTTTTATCACAGCTATTTTATTACTTTTATCACTTCCTGTATTAGCAGGAGCTATCACTATATTACTAACAGATCGAAACTTAAATACTTCATTTTTTGACCCTGCAGGGGGAGGAGATCCTATTTTATACCAACACCTATTT
>IBITR076-20|Tinodes assimilis|COI-5P|Pending (#8521)
AACTTTATATTTTTTATTTGGAATTTGATCAAGTCTTATTGGAACTTCCCTAAGAATAATTATTCGAATTGAATTGAGAATTCCAGGATCTTTTATAGGAAATGATCAAATTTATAATTCAATCGTAACAATTCATGCATTTATTATAATTTTTTTTATAGTTATACCTATTATAATCGGAGGATTTGGAAATTGATTAGTCCCACTAATACTCGGAGCCCCCGATATGGCATTTCCACGAATAAATAATTTAAGATTTTGATTTTTACCACCTTCTTTATTTTTCTTAATTTCAAGTATATTCATAGATAACAGAGCAGGAACAGGGTGAACTGTTTATCCCCCACTATCTAATAGAATATTTCACTCTGGAAAAGCTGTAGATATTAGAATTTTTTCATTACATTTAGCAGGAATTTCATCAATTTTAGGAGCAATTAATTTTATTACAACTATTATAAATATAAAATTAAATGCGATTTCACTAGATATAATTCCCCTATTCGTGTGATCTGTCAATATTACAGCCCTTTTATTACTCCTTTCACTACCCGTATTAGCTGGGGCTATTACAATATTATTAACAGACCGAAACCTTAATACATCTTTTTTTGACCCAGCTGGAGGGGGGGATCCTATTTTATATCAACATTTATTT
>IBITR090-20|Potamophylax cingulatus|COI-5P|Pending (#8521)
AACTATCTATTTCATTTTCGGAATTTGAGCAGGAATAATCGGAACTTCTTTAAGAATAATTATTCGAACTGAACTCGGAACAACTGAATCTTTAATCAAAAATGATCAAATTTATAACGTACTAGTTACTGCTCATGCATTCATTATAATTTTCTTCATAGTAATACCAATTATAATTGGAGGATTTGGTAACTGATTAGTCCCCCTAATAATTGGAGCTCCTGATATAGCTTTCCCCCGTATAAATAATATAAGATTTTGACTACTACCCCCCTCTTTAAACCTTCTTCTAATTAGAGCTTTAGTAGAAAGAGGAACAGGAACCGGCTGAACGGTATATCCCCCTCTTTCTAGAAATCTAGCTCATGCAGGAAGTTCAGTCGATATCTCAATTTTCTCTCTCCATCTAGCGGGAATCTCCTCAATCTTAGGAGCAATCAACTTCATCTCCACTACATTAAATATACGCAATAACTTAATAACTCTAGATCGAATTCCCCTATTTGTATGATCAGTTGCTATCACAGCCCTACTTCTTCTCCTATCTCTCCCAGTCTTAGCTGGAGCTATTACTATACTCCTCACTGATCGAAATCTTAATACTTCCTTTTTTGACCCATCAGGAGGAGGAGACCCCATCCTCTATCAACATCTATTT
>IBITR091-20|Chimarra marginata|COI-5P|Pending (#8521)
AACATTATATTTTATTTTTGGCCTTTGATCAAGAATACTAGGCCTATCTTTAAGAATATTAATTCGCCTAGAATTAAGAACTCCAGGAGCCTTAATTGGGAATGATCAAATTTTTAATTCTATCGTAACTGCACATGCATTTATCATAATTTTTTTTATAGTTATACCAATCATAATTGGGGGATTTGGAAATTGATTAGTCCCATTAATGCTAGGGGCCCCTGACATGGCTTTTCCTCGAATAAATAACATAAGATTTTGATTTCTCCCACCTTCATTATTTTTCCTTTTATTTGGGATATTAATGGATAATGGAGCAGGAACTGGTTGAACAGTCTATCCTCCCTTATCAACAAATATCTCTCATATAGGAAAGGCTGTAGATTTAACAATTTTCTCTCTTCATTTAGCTGGAATTTCCTCAATCTTAGGGGCTGTTAACTTTATTTCTACAATTATTAATATACGTTTAAACTTTTTAACCTTTGACCAATTACCCTTATTTGTGTGATCAGTAATAATCACCGCAATTCTTCTTTTATTATCTCTTCCTGTTTTAGCAGGAGCTATCACAATACTTTTAACGGATCGAAATATTAATACATCATTCTTTGACCCAGCTGGAGGGGGCGACCCAATTTTATACCAACATTTATTT
>IBITR094-20|Athripsodes inaequalis|COI-5P|Pending (#8521)
AACTCTATATTTTATTTTTGGAATTTGATCTGGTCTCTTAGGGACTTCTCTTAGAGTTTTAATTCGAACTGAATTAAGAATAACAGGGTCATTAATCAAAAATGATCAAATTTATAATGTTTTAGTGACAGCTCATGCTTTTATCATAATTTTTTTTATAGTAATACCTATTATAATTGGAGGATTCGGTAATTGATTAGTTCCTTTAATACTAGGAGCCCCTGATATAGCTTTCCCACGAATAAATAATATAAGATTTTGACTACTCCCCCCATCTTTAAATTTTCTTTTACTAAGAAGACTTGTAGAAAGAGGAACAGGGACTGGTTGAACAGTTTACCCCCCTCTAGCTAGAAACATTGCTCATACAGGGAGATCTGTTGACTTATCTATTTTTTCTCTCCATATAGCTGGTATTTCTTCTATTTTGGGAGCTATTAATTTTATTACAACTATCATAAATATAAAACCAATAAATATACTTTTTGATCAAATACCCTTATTTGTTTGATCTGTAGGCATCACAGCTTTACTTTTATTACTTTCATTACCAGTCTTAGCAGGAGCTATTACAATACTTTTAACAGATCGTAATTTAAATACTTCTTTTTTTGATCCTGCCGGAGGAGGAGACCCTATTTTGTACCAACATTTATTT
>IBITR097-20|Allogamus ligonifer|COI-5P|Pending (#8521)
AACTATTTATTTCATTTTTGGGATTTGAGCCGGAATAATCGGCACTTCTCTAAGAATAATTATTCGAACAGAATTAGGCACAACCGATTCTTTAATTAAAAATGATCAAATTTATAATGTTTTAGTTACAGCTCATGCCTTTATTATAATTTTCTTTATAGTAATGCCCATTATAATTGGTGGATTTGGCAATTGATTGGTCCCCCTAATAATTGGAGCCCCCGATATAGCCTTCCCCCGAATAAACAATATAAGATTTTGGCTACTTCCCCCCTCCCTTAATCTTCTCTTAATTAGAGCTTTAGTAGAAAGAGGGACAGGTACAGGATGAACTGTTTATCCCCCTCTATCAAGAAATCTAGCTCATGCAGGAAGATCAGTTGATATCTCAATTTTTTCTCTTCACTTAGCGGGAATCTCATCAATTTTGGGAGCTATCAATTTTATTTCTACCACATTAAATATACGAAATAATTTAATAACTCTAGACCGAATTCCCCTATTTGTATGATCTGTAGCCATTACAGCCCTTCTTCTTCTTCTCTCTCTACCAGTTTTAGCCGGAGCTATCACAATACTCCTCACTGACCGCAATTTAAACACCTCTTTTTTTGACCCCTCAGGAGGGGGAGACCCCATTCTCTATCAACATTTATTT
>IBITR113-20|Sericostoma pyrenaicum|COI-5P|Pending (#8521)
AACTCTTTACTTCCTATTCGGTATTTGAGCCGGAATAGTTGGATCTTCTCTAAGACTTTTAATTCGAATTGAATTAAGAACCCCCAGCTCCCTAATCAAAAATGACCAAATCTATAATGTTCTAGTAACAGCCCATGCCTTTATTATAATTTTCTTTATAGTAATACCAATCATAATCGGAGGATTTGGTAACTGACTTGTTCCCCTAATACTAGGGGCTCCCGATATAGCCTTCCCCCGTATAAATAACATAAGATTTTGACTTCTCCCGCCCGCACTAAATTTTCTTTTATTCAGAAGAATAGTTGAAAGAGGAACAGGAACAGGATGAACTGTCTATCCCCCTCTATCCAGTAATTTAGCCCATATAGGATCATCCGTAGATCTTTCAATCTTTTCATTACATTTAGCAGGAGTATCCTCAATTTTAGGAGCAATTAACTTTATTACAACAATAATAAACATACGATCATTGGGAATATCCTATGACCGCATGCCTCTCTTCGCATGATCAGTTCTTATTACAGCCGTACTACTACTACTCTCACTTCCTGTTCTCGCTGGGGCTATTACTATATTATTAACAGATCGTAACCTCAATACATCTTTCTTTGATCCAGCAGGAGGAGGAGACCCAATTCTTTATCAACATTTATTT
>IBITR117-20|Grammotaulius submaculatus|COI-5P|Pending (#8521)
AACTATTTATTTTATTTTTGGAATTTGAGCCGGAATAGTTGGAACTTCATTAAGAATAATTATTCGAACTGAATTAGGTACAACTGAATCCTTAATTAAAAATGACCAAATTTATAATGTCCTAGTAACAGCTCACGCTTTTATTATAATTTTCTTTATAGTTATACCAATTATAATTGGAGGATTTGGAAATTGACTTGTACCATTAATAATTGGAGCACCAGACATAGCTTTTCCCCGAATAAATAATATAAGATTTTGATTACTACCACCCTCTCTAAATCTTTTATTAATTAGAGCCTTAATTGAAAGAGGGACAGGTACCGGATGAACAGTTTATCCCCCTCTATCTAGAAATTTAGCTCATGCAGGAAGATCCGTTGACATCTCAATTTTCTCACTTCATTTAGCAGGAATTTCCTCTATTTTAGGAGCTATTAATTTTATTTCTACAACACTCAACATACGAAATAATTTAATAACATTAGATCGAATTCCCCTATTTGTTTGATCAGTTGCCATTACAGCTTTACTACTCTTACTTTCCTTACCTGTTTTAGCTGGAGCTATTACAATATTACTTACAGATCGAAATTTAAACACCTCTTTTTTTGATCCTTCAGGAGGTGGTGACCCAATTTTATATCAACATTTATTT
>IBITR127-20|Catagapetus maclachlani|COI-5P|Pending (#8521)
AACTTTATACTTTATTTTTGGTATTTGAAGAGGCATAGTAGGAACATCCTTAAGTATATTAATTCGCAGAGAATTAGGAACAACTAGATTTTTAATTGGCAATGACCAAATTTATAACGTAATTGTAACCGCCCATGCCTTCATTATAATTTTTTTTATAGTAATACCCATTATAATCGGGGGATTTGGAAACTGACTTGTCCCTCTAATATTGGGGGCCCCTGATATAGCATTTCCTCGACTTAATAACATAAGATTCTGAATACTTCCTCCCTCTATTACATTATTAATTATAGGGGGATTAGTCGAAAGAGGGGCCGGAACAGGTTGAACAGTTTATCCTCCTTTATCATCTAATTTAGCTCATATCGGAAGATCTGTTGATCTAAGAATTTTTTCTCTCCATATAGCAGGTATCTCATCAATTTTAGGAGCTGTTAATTTTATTTCTACTATAATTAATATACGAGCTGAAGGTATATACTTAGAAAAAATACCCCTGTTTGCCTGATCTGTATTAATTACAGCAATTCTTTTATTACTCTCTCTACCTGTTTTAGCGGGGGCCATTACAATATTATTAACAGACCGAAATTTAAACACTTCATTTTTCAACCCTGCTGGAGGGGGAGACCCTATTTTATACCAACATCTATTT
>IBITR153-20|Limnephilus sparsus|COI-5P|Pending (#8521)
AACTATTTATTTTATTTTTGGAATTTGAGCGGGAATAATTGGAACTTCTCTTAGAATAATTATTCGAACTGAACTCGGTACTACTGATTCATTAATTAAAAATGACCAAATTTATAATGTATTAGTAACTGCCCATGCTTTTATTATAATTTTTTTTATGGTAATACCTATTATAATTGGAGGATTTGGAAATTGACTTGTACCCCTAATAATCGGAGCTCCAGATATAGCCTTCCCCCGAATAAATAATATAAGATTCTGATTATTGCCCCCCTCTCTAAATCTTCTATTAATTAGAGCTTTAATTGAAAGAGGAACAGGAACTGGTTGAACTGTTTATCCCCCTCTCTCAAGAAATTTAGCCCACGCAGGAAGATCCGTTGATATTTCAATTTTTTCCTTACATTTAGCTGGGATTTCTTCCATTTTAGGAGCTATTAATTTTATTTCCACTACACTTAATATACGAAATAATTTAATAACCTTAGATCGAATTCCTTTATTTGTGTGATCTGTAGCTATTACTGCTCTTCTTTTATTGCTCTCTTTACCTGTTTTAGCAGGAGCTATTACAATACTTTTAACTGATCGTAACTTAAATACTTCTTTTTTTGATCCCTCAGGAGGGGGAGACCCTATTTTATACCAACATTTATTC
>IBITR170-20|Limnephilus guadarramicus|COI-5P|Pending (#8521)
AACTATTTATTTTATCTTTGGAATCTGAGCAGGAATAGTTGGAACTTCATTAAGAATAATTATTCGAACTGAATTAGGTACTACAGAATCATTAATTAAAAATGATCAAATTTATAATGTTTTAGTAACTGCTCATGCTTTCATTATAATTTTCTTTATAGTAATACCTATCATAATTGGTGGATTTGGAAACTGACTTGTCCCCTTAATGATTGGTGCCCCAGATATAGCTTTCCCTCGAATAAATAATATAAGATTTTGATTATTACCCCCCTCCCTTAACCTTTTATTAATCAGAGCCCTAATTGAAAGAGGGACTGGAACTGGATGAACTGTCTATCCCCCCCTATCAAGAAACTTAGCTCATGCAGGAAGATCTGTTGATATTTCTATTTTTTCTCTCCATTTAGCAGGAATTTCATCTATTTTAGGGGCTATTAATTTTATTTCTACAACATTAAATATACGAAACAATTTAATAACACTAGATCGAATTCCTCTTTTTGTATGATCAGTAGCTATCACAGCTTTACTTCTTTTACTTTCTCTTCCTGTTCTAGCCGGAGCTATTACAATATTACTTACAGATCGAAACTTAAATACTTCTTTTTTTGACCCCTCAGGAGGGGGAGACCCAATTTTATACCAACACTTATTT
>IBITR172-20|Ptilocolepus extensus|COI-5P|Pending (#8521)
AATAAATAATATAAGATTTTGATTGCTTCCTCCTTCAATTATATTATTAATTTTTAGTAGAGTTATTGAAAATGGTGCAGGCACTGGTTGAACAGTTTATCCTCCTCTTTCTAATAATATTTTTCATATAGGGGCTTCGGTTGATTTAACTATTTTTTCATTACATTTAGCAGGTATTTCTTCTATTTTAGGGGCAGTAAATTTTATTTCTACTATTATAAATATACGTGTTAAAGGAATTTTAATAGAGCGAATGTCACTATTTGTTTGATCAGTTTTCATTACTGCTATTTTATTACTTTTATCTTTACCTGTTTTAGCAGGAGCTATTACAATATTATTAACAGATCGAAATTTAAATACATGTTTTTTTGACCCATCAGGAGGAGGAGACCCTATTTTATATCAACATTTATTT
>IBITR176-20|Sericostoma vittatum|COI-5P|Pending (#8521)
AACTCTTTACTTCCTATTCGGTATTTGAGCCGGAATAATTGGATCTTCTCTAAGACTCTTAATTCGAATTGAATTAAGAACCCCCAGCTCCCTAATCAAAAATGACCAAATCTATAATGTTCTAGTAACAGCCCATGCCTTTATTATAATTTTCTTTATAGTAATACCAATCATAATCGGAGGATTTGGTAACTGACTTATTCCCCTAATACTAGGAGCCCCCGATATAGCCTTTCCCCGTATAAATAACATAAGATTTTGACTTCTCCCACCCGCACTAAATTTTCTTCTATTCAGAAGAATAATTGAAAGAGGAACAGGAACAGGATGAACAGTCTATCCCCCCCTATCCAGTAATTTAGCCCATATAGGATCATCCGTAGATCTTTCAATCTTTTCATTACATTTAGCAGGAGTATCCTCAATTTTAGGAGCAATTAACTTTATTACAACAATAATAAACATACGACCATTGGGAGTATCCTATGATCGTATGCCTCTCTTTGCATGATCAGTTCTTATCACAGCTATACTACTACTACTCTCACTTCCTGTTTTAGCTGGAGCTATTACCATATTATTAACAGATCGTAATCTCAATACATCTTTCTTTGACCCAGCAGGAGGGGGAGACCCAATTCTTTATCAACATTTATTT
>IBITR184-20|Plectrocnemia laetabilis|COI-5P|Pending (#8521)
AACTATATATTTTATTTTTGGAATTTGATCCAGTTTATTAGGCTCAACTTTAAGTTTCTTAATTCGAATTGAATTAAGAACTTCAAGATCATTAATAATAAATGACCAAATTTATAATTCAATTGTTACACTACATGCCTTTATTATAATTTTTTTTATAATTATACCATTAATAATTGGAGGATTTGGAAATTGATTAATTCCTATTATAATTGCAGCTCCTGATATAGCCTTTCCACGAATAAATAATATAAGATTTTGATTACTTCCCCCTTCAATTTTTTTTTTAATTTCTGGAATATTTATAGATAATAGAGTAGGAACAGGTTGAACTGTTTATCCACCACTATCAAATAATTTATTTCATTCAGGAAAAGCAGTAGATATTTCAATTTTTTCTTTACATTTAGCAGGAATTTCATCTATTATAGGAGCAATTAATTTCATTTCAACAATTATAAATATAAAAATAAAGAATATTCCAATAAGAATAATTCCTTTATTTGTTTGATCAATTAAAATTACAGCAATTTTATTATTATTATCTCTTCCAGTTTTAGCTGGAGCTATTACTATATTATTAACTGACCGAAACCTTAATACCTCTTTTTTTGAACCAGCAGGAGGTGGAGACCCAATTTTATATCAACATTTATTT
>IBITR198-20|Rhyacophila munda|COI-5P|Pending (#8521)
GACTTTATACTTTATTTTCGGGATCTGAGCAGGAATAGTAGGATCTTCTCTAAGACTAATTATTCGAACTGAATTAGGAATACCTGGGTCATTGATTGGAAACGATCAAATCTACAATGTAATTGTAACAGCCCATGCATTCATTATAATTTTTTTTATAGTTATACCAATTATAATTGGAGGATTTGGAAATTGACTTGTCCCTCTAATATTAGGGGCTCCTGATATAGCTTTCCCACGAATAAATAATATAAGATTCTGATTACTACCCCCTTCTCTTACACTACTTACTATAAGAATAGTTGTAGAAAATGGAGCAGGAACTGGGTGAACAGTTTATCCTCCTTTATCATCAAATATTGGACATAATGGAAGATCAGTAGATCTAACAATTTTTTCTCTTCATTTAGCCGGAGTATCATCAATTTTAGGAGCAATTAACTTTATTACAACCGTAATTAATATACGATCTAAAGGAATATCTATAGATCAAATACCATTATTTGTATGATCAGTCGTAATTACTGCTTTATTACTACTACTTTCTCTTCCTGTTTTAGCAGGAGCTATCACGATATTATTAACTGACCGTAATTTAAATACATCTTTCTTTGACCCCGCAGGAGGAGGAGATCCAATTCTATATCAACATCTATTT
>IBITR212-20|Rhyacophila melpomene|COI-5P|Pending (#8521)
AACCTTATATTTTATTTTCGGAATTTGAGCAGGAATAGTGGGATCATCTTTAAGGTTAATTATCCGGACAGAATTGGGAATGCCTGGATCATTAATTGGTAATGACCAAATTTACAACGTAATTGTTACTGCCCATGCATTTGTTATAATTTTTTTTATAGTAATGCCTATTATAATCGGGGGATTTGGAAATTGACTTGTACCCTTAATATTGGGGGCTCCTGATATAGCTTTCCCGCGAATAAACAATATAAGATTCTGATTGCTACCCCCCTCCCTAACCTTACTCACCATAAGAATAATTGTAGAAAATGGGGCGGGAACTGGGTGAACAGTTTACCCCCCTCTATCATCTAATATCGGACATAATGGAAGATCAGTAGATTTAACAATTTTTTCTCTTCATTTAGCAGGAGTATCCTCTATTTTAGGGGCAATTAATTTTATTACAACTGTTATCAACATACGATCTAAGGGAATATCTTTAGATCAAATACCCCTATTTGTTTGATCAGTAGTCATTACTGCTCTACTTCTTCTTTTATCGCTACCTGTTTTAGCGGGGGCTATTACCATGCTACTAACAGACCGAAATTTAAATACATCTTTTTTCGACCCCTCAGGGGGTGGAGACCCTATTTTATATCAACATTTATTT
>IBITR213-20|Rhyacophila melpomene|COI-5P|Pending (#8521)
AACCTTATATTTTATTTTCGGAATTTGAGCAGGAATAGTGGGATCATCTTTAAGGTTAATTATCCGGACAGAATTGGGAATGCCTGGATCATTAATTGGTAATGACCAAATTTACAACGTAATTGTTACTGCCCATGCATTTGTTATAATTTTTTTTATAGTAATGCCTATTATAATCGGGGGATTTGGAAATTGACTTGTACCCTTAATATTGGGGGCTCCTGATATAGCTTTCCCGCGAATAAACAATATAAGATTCTGATTGCTACCCCCCTCCCTAACCTTACTCACCATAAGAATAATTGTAGAAAATGGGGCGGGAACTGGGTGAACAGTTTACCCCCCTCTATCATCTAATATCGGACATAATGGAAGATCAGTAGATTTAACAATTTTTTCTCTTCATTTAGCAGGAGTATCCTCTATTTTAGGGGCAATTAATTTTATTACAACTGTTATCAACATACGATCTAAGGGAATATCTTTAGATCAAATACCCCTATTTGTTTGATCAGTAGTCATTACTGCTCTACTTCTTCTTTTATCGCTACCTGTTTTAGCGGGGGCTATTACCATGCTACTAACAGACCGAAATTTAAATACATCTTTTTTCGACCCCTCAGGGGGTGGAGACCCTATTTTATATCAACATTTATTT
>IBITR217-20|Rhyacophila occidentalis|COI-5P|Pending (#8521)
AACTTTATATTTTATTTTTGGAATTTGAGCTGGAATAGTTGGATCTTCTTTAAGATTAATTATTCGAACCGAACTCGGATCTCCTGGTTCATTAATTGGAAACGATCAAATTTACAATGTAATTGTAACAGCTCATGCATTTGTAATAATTTTTTTTATAGTTATACCAATTATAATTGGAGGATTTGGAAACTGATTAGTACCTTTAATATTGGGAGCCCCTGATATAGCTTTTCCACGAATAAATAATATAAGATTTTGACTTCTTCCACCTTCTTTAACTCTATTAACTATAAGAATAATTGTAGAAAATGGTGCTGGAACTGGTTGAACAGTATACCCCCCATTATCATCTAATATTGGACATAATGGGAGATCTGTAGATTTAACAATTTTCTCTCTTCATTTAGCAGGGGTATCATCAATTTTAGGGGCAATTAACTTTATTACCACTGTAATTAATATACGTTCTAAAGGAATATCTTTAGACCAAATACCTTTACTTGTTTGATCAGTTGTAATCACAGCTTTACTTTTACTTTTATCTTTACCAGTTTTAGCAGGAGCTATTACAATATTATTAACAGATCGAAACTTAAATACATCTTTTTTTGATCCAGCTGGAGGGGGAGACCCGATTTTATATCAACATTTATTT
>IBITR219-20|Glossosoma privatum|COI-5P|Pending (#8521)
AACTTTATATTTTATCTTTGGAATTTGAGCCGGTATATTAGGAACATCATTAAGAATATTAATTCGAATAGAACTAAGAACTGCGGGCTATTTAATTGGAAACGACCAAATTTATAATGTAATTGTGACCGCCCATGCTTTTGTAATAATTTTCTTTATAGTTATACCAATTATAATTGGAGGATTTGGCAACTGACTTGTACCTTTAATATTGGGGGCCCCTGATATAGCTTTTCCACGTCTTAATAATATAAGATTTTGATTACTTCCCCCATCTCTAACATTCTTAATAATAAGAAGAATAGTAGAAAACGGTGCTGGCACTGGGTGAACTGTTTACCCGCCATTATCCTCTAATCTCAGACATATCGGTAGTTCAGTGGATTTAACGATTTTTTCTTTGCATCTAGCGGGTATCTCCTCAATTTTAGGGGCTATTAATTTTATTACAACAGTAATCAACATACGATCAAGATATATAAATATAAATATAATACCGTTATTCGTTTGATCAGTACTAATTACAGCTATTCTATTACTACTATCACTTCCTGTATTGGCCGGAGCTATCACTATACTTTTAACAGACCGAAATTTAAATACAAATTTTTTTGACCCTGCCGGAGGGGGAGACCCTGTTTTATATCAACATTTATTT
>IBITR230-20|Plectrocnemia laetabilis|COI-5P|Pending (#8521)
AACTATATATTTTATTTTTGGAATTTGATCCAGTTTATTAGGCTCAACTTTAAGTTTCTTAATTCGAATTGAATTAAGAACTTCAAGATCATTAATAATAAATGACCAAATTTATAATTCAATTGTTACACTACATGCCTTTATTATAATTTTTTTTATAATTATACCATTAATAATTGGAGGATTTGGAAATTGATTAATTCCTATTATAATTGCAGCTCCTGATATAGCCTTTCCACGAATAAATAATATAAGATTTTGATTACTTCCCCCTTCAATTTTTTTTTTAATTTCTGGAATATTTATAGATAATAGAGTAGGAACAGGTTGAACTGTTTATCCACCACTATCAAATAATTTATTTCATTCAGGAAAAGCAGTAGATATTTCAATTTTTTCTTTACATTTAGCAGGAATTTCATCTATTATAGGAGCAATTAATTTCATTTCAACAATTATAAATATAAAAATAAAGAATATTCCAATAAGAATAATTCCTTTATTTGTTTGATCAATTAAAATTACAGCAATTTTATTATTATTATCTCTTCCAGTTTTAGCTGGAGCTATTACTATATTATTAACTGACCGAAACCTTAATACCTCTTTTTTTGAACCAGCAGGAGGTGGAGACCCAATTTTATATCAACATTTATTT
>IBITR232-20|Polycentropus intricatus|COI-5P|Pending (#8521)
AACTTTATACTTCATCTTTGGAATCTGATCAAGAATATTAGGATCTACCTTAAGATTCATTATTCGAATTGAACTAAGAACATCAAGAACATTATTAAGAAATGATCAAATTTACAATTCTGTAGTAACTCTCCATGCATTCATTATAATTTTCTTTATAATTATACCATTAATAATTGGAGGATTTGGAAATTGATTAATTCCATTAATATTAATAGCTCCAGATATAGCATTTCCTCGAATAAATAATATGAGATTTTGATTACTACCCCCATCAATTTTTTTCCTCATTTCTGGAATTTTTATAGATAATAGAGTAGGTACAGGATGAACTGTATATCCTCCATTATCAAATAATTTATTTCATTCAGGAAAAGCAGTTGATATTTCCATTTTCTCTCTACATATAGCAGGAATTTCTTCAATTCTAGGAGCAATTAATTTCATTTCAACAATTTTTAATATAAAATTAAAAAACATTCCTATAAGAATAATCCCACTATTTGTATGATCCATTAAAATTACAGCAATTTTACTACTACTTTCATTACCTGTATTAGCAGGTGCAATTACAATACTTTTAACCGATCGAAACTTAAATACTTCATTTTTTGACCCTTCAGGAGGGGGAGACCCCATCTTATACCAACATCTATTC
>IBITR235-20|Polycentropus kingi|COI-5P|Pending (#8521)
AACTTTATATTTTATTTTTGGAATTTGATCAAGAATTTTAGGTTCTACATTAAGATTTATTATTCGAATTGAACTGAGAACAGCAAGAACATTAATAAGAAATGATCAAATTTATAATTCTATTGTCACTCTTCATGCATTTATTATAATTTTTTTCATAATTATACCATTAATAATTGGAGGATTTGGAAATTGATTAATTCCATTAATATTAATAGCTCCAGATATAGCATTCCCTCGAATAAATAATATGAGATTTTGGTTATTACCTCCATCAATTTTTTTTCTTATTTCTGGAATTTTTATAGATAATAGAGTAGGAACAGGGTGAACTGTTTATCCTCCATTATCAAATAATTTATTTCATTCAGGTAAAGCAGTTGATATTTCTATTTTTTCATTACATATAGCAGGAATTTCATCAATTTTAGGAGCAATTAATTTTATTTCAACAATTTTTAATATAAAATTAAAAAACATTCCAATAAGAATAATTCCATTATTTGTTTGATCAATTAAAATTACAGCAATTTTATTATTACTTTCATTACCTGTATTAGCGGGTGCAATTACAATACTTTTAACTGATCGAAATTTAAATACTTCATTTTTTGATCCTTCAGGAGGAGGAGATCCTATTTTATACCAACATTTATTT
>IBITR238-20|Lype auripilis|COI-5P|Pending (#8521)
TACTTTATATTTTATTTTCGGTATTTGATCTTCTCTACTAGGGACCTCTCTAAGTATAATTATTCGAATTGAATTAAGAACCCCAGGCTCTTTTATTAATAATGATCAAATCTATAATTCTATTATCACCATCCATGCCTTCATTATAATTTTCTTTATGGTAATACCAGTTATAATTGGAGGATTTGGAAACTGATTAGTTCCCTTAATACTAGGAGCCCCAGATATAGCTTTCCCCCGAATAAATAACCTCAGATTCTGATTCCTTCCCCCCTCTCTTTTTTTTCTAATTTCAAGAATATTTATAGACAACAGAGCGGGAACTGGCTGAACAGTCTACCCCCCTCTTTCTAATTCTATATTTCATATAGGAAAAGCAATTGATATTTCAATCTTTTCACTCCACCTAGCAGGAATTTCATCAATTTTAGGGGCAATCAATTTCATTACAACAATTATCAATATAAAATTAAATACTGTTTCATTCGAAATCATCCCCCTATTTGTCTGATCTATTGGAATTACAGCTCTCCTACTTCTCTTATCTCTTCCCGTTCTAGCAGGTGCTATTACTATACTATTAACTGATCGAAACCTTAATACTTCATTTTTTGATCCTGCCGGAGGGGGGGATCCTATTTTATATCAACATCTATTT
>IBITR251-20|Hydropsyche tibialis|COI-5P|Pending (#8521)
CACTCTTTATTTTATATTCGGAATTTGATCCGGTTTAGTAGGCTCTTCTCTAAGTTTTATTATTCGAATAGAGCTAAGAACCCCAGGAAGATTTATTGGCAATGACCAAATTTATAATGTTATTGTTACTTCTCATGCATTTATTATAATTTTTTTTATAGTTATACCAATTATAATTGGTGGATTTGGGAACTGACTAGTTCCCCTTATACTAGGATCCCCAGATATGGCTTTTCCCCGCATAAATAATTTAAGATTCTGATTTTTACCCCCATCCTTAATATTTCTTCTATTAAGAAGATTAACAAACTCAGGCGCTGGAACCGGATGAACTGTTTATCCTCCTCTATCTTCTAACCTATCTCACGCTGGTAGATCTGTGGATTTAACTATTTTTTCCCTACATATAGCAGGAATTTCTTCTATTTTAGGAGCAATTAACTTTATCTCAACTATTATAAATATAAAATTTAAAAATCTTAATTATGAAATAATTCCCCTTTTTGTGTGATCTATTTTAATCACAGCAATTCTTCTTCTCTTATCCCTACCTGTTTTAGCAGGAGCCATTACTATATTATTAACAGATCGAAACTTAAATACTTCCTTTTTTGATCCAGCAGGAGGAGGAGACCCTATTTTATACCAACATCTCTTT
>IBITR256-20|Limnephilus vittatus|COI-5P|Pending (#8521)
AACTATTTATTTTATTTTTGGAATTTGAGCAGGAATAATTGGAACCTCTCTTAGAATAATCATTCGAACTGAATTAGGTACTACTGATTCATTAATTAAAAATGATCAAATCTATAATGTTTTAGTTACTGCTCATGCTTTTATCATAATTTTTTTTATAGTAATACCTATTATAATTGGAGGATTCGGGAATTGACTTGTTCCTCTTATAATTGGAGCTCCAGATATAGCCTTCCCCCGAATAAATAATATAAGATTTTGACTCCTACCCCCTTCCCTTAACCTTCTATTAATTAGCGCTTTAATTGAAAGAGGGACAGGAACAGGATGAACTGTCTATCCCCCCCTATCAAGAAACTTAGCTCATGCAGGAAGATCCGTAGATATTTCAATTTTTTCTTTACATCTAGCTGGAATTTCCTCTATTTTAGGGGCTATTAATTTTATTTCTACTACATTAAATATACGAAATAACCTCATAACATTAGATCGAATTCCTTTATTTGTTTGATCTGTTGCTATCACTGCTCTTCTTCTTCTCCTCTCTCTTCCTGTTTTAGCGGGAGCTATCACCATACTTTTAACTGACCGTAACCTAAATACTTCTTTTTTTGACCCCTCTGGAGGGGGAGACCCAATTTTATATCAACACTTATTT
>IBITR279-20|Metalype fragilis|COI-5P|Pending (#8521)
AACACTATATTTTATATTCGGAATCTGGGCAAGATTAATTGGAACATCTTTAAGAATAATTATTCGAATTGAATTAAGAACCCCAAATTCTTTCATTAATAACGATCAAATTTATAATTCAATTGTTACTATTCATGCTTTTATCATAATTTTTTTCATAGTAATACCCATTATAATTGGAGGGTTTGGTAATTGATTAGTGCCCCTAATATTAGGAGCACCTGATATAGCTTTCCCCCGAATAAATAATTTAAGATTCTGATTTTTACCACCCTCAATTCTCTTTTTAATTTCATCTATATTTATAGATAATAGAGCAGGAACTGGATGAACAGTTTACCCCCCATTATCAAATAGTATATTTCACGCAGGAAAAGCAGTCGATATTTCAATTTTCTCACTTCATTTAGCAGGAATTTCATCTATTTTAGGGGCAATTAATTTTATTACTACTATTATTAATATAAAAATAAAATCAATTAAATACGAATTAATACCTCTATTCGTATGATCAATTGGAATCACTGCATTATTACTACTCCTGTCCTTACCTGTTTTAGCCGGAGCTATTACTATATTATTAACAGACCGAAACCTTAATACATCATTTTTCGATCCAGCAGGAGGGGGGGATCCTATTTTATATCAACACTTATTT
>IBITR283-20|Cheumatopsyche lepida|COI-5P|Pending (#8521)
AACCTTATATTTTATCTTCGGAATTTGATCAGGTTTAATTGGGTCATCTTTAAGATTCCTAATTCGAATTGAACTTAGAACCCCAGGATCATTAATTGGGAACGATCAAATTTACAATGTTATCGTTACTTCACATGCATTTATTATAATTTTTTTTATAGTTATACCAATTATAATTGGAGGATTTGGAAACTGACTTGTCCCTTTAATACTAGGATCTCCTGATATAGCTTTCCCACGAATAAATAATCTTAGATTCTGATTTCTTCCCCCATCAATTATACTACTAATTTTAAGAAGAATAATAAATTCAGGAGCTGGCACCGGTTGAACAGTTTATCCTCCTTTATCTTCTAATTTATCTCATTTAGGAAGATCAGTAGATTTAACTATCTTTTCTTTACACTTAGCTGGAATCTCTTCTATTCTAGGAGCTATTAATTTTATCTCTACATCATTTAATATAAAAATTAATAAACTAAATTACGAGATTCTTCCTCTTTTTGTATGATCAGTAGCTATCACTGCAATTCTACTTCTTTTATCCCTACCTGTTCTAGCAGGAGCTATCACTATACTTTTAACAGATCGAAATTTAAACACTTCTTTTTTTGACCCCGCCGGAGGGGGAGATCCTATTCTCTATCAACACTTATTT
>IBITR289-20|Hydropsyche exocellata|COI-5P|Pending (#8521)
AATAAATAACTTAAGATTCTGATTTCTTCCTCCTTCATTAATATTTCTTTTATTAAGAAGAATAGTTAATTCAGGAGCGGGAACAGGTTGAACAGTTTACCCACCCCTATCTTCAAATTTATCTCATGCTGGAAGATCAGTAGATTTAACTATTTTCTCTTTACATATAGCTGGAATCTCTTCAATTTTAGGAGCTATTAATTTTATTTCTACTATTATAAATATAAAATTTAAAAATTTAAATTATGAAATAATACCTTTATTTGTTTGATCAATTTTAATTACAGCAATTTTATTATTATTATCATTACCAGTATTAGCTGGTGCCATTACTATACTATTAACAGATCGTAATTTAAATACATCATTTTTTGACCCAGCAGGGGGTGGAGATCCAATTTTATACCAACATTTATTT
>IBITR297-20|Allogamus mortoni|COI-5P|Pending (#8521)
AACTATTTATTTTATTTTTGGAATTTGAGCCGGAATAATTGGCACTTCTCTCAGAATAATTATTCGAACAGAATTAGGTACAACTGATTCTTTAATTAAAAATGATCAAATTTATAACGTTTTAGTTACAGCTCATGCCTTTATTATAATTTTCTTTATAGTAATACCAATTATAATTGGAGGATTTGGTAACTGATTAGTTCCCCTAATAATCGGGGCCCCTGATATAGCTTTCCCCCGAATAAATAATATAAGATTTTGACTACTCCCCCCCTCCCTTAATCTTCTTCTAATTAGAGCTTTAGTAGAAAGAGGAACAGGAACAGGTTGAACTGTTTATCCTCCCCTATCAAGAAATTTAGCTCATGCAGGAAGATCCGTTGATATCTCAATTTTTTCCCTCCATCTAGCAGGGATTTCCTCAATTTTAGGAGCTATTAATTTTATTTCTACAACATTAAATATACGAAATAACTTAATAACCCTAGATCGAATCCCCCTATTTGTGTGATCTGTAGCTATTACAGCTCTTCTTCTTCTTCTTTCTCTCCCAGTTTTAGCCGGAGCTATTACTATACTCCTTACTGATCGTAATTTAAATACCTCTTTTTTCGACCCTTCAGGGGGGGGAGATCCCATTCTTTATCAACATTTATTT
>IBITR307-20|Sericostoma pyrenaicum|COI-5P|Pending (#8521)
AACTCTTTACTTCCTATTCGGTATTTGAGCCGGAATAATTGGATCTTCTCTAAGACTTTTAATTCGAATTGAATTAAGAACCCCCAGCTCCCTAATCAAAAATGACCAAATCTATAATGTTCTAGTAACAGCCCATGCCTTTATTATAATTTTCTTTATAGTAATACCAATCATAATCGGAGGATTTGGTAACTGACTTGTTCCCCTAATACTAGGAGCTCCCGATATAGCCTTCCCCCGTATAAATAACATAAGATTTTGACTTCTTCCGCCCGCACTAAATTTTCTTTTATTCAGAAGAATAGTTGAAAGAGGAACAGGAACAGGATGAACTGTCTATCCCCCTCTATCCAGTAATTTAGCCCATATAGGATCATCCGTAGATCTTTCAATCTTTTCATTACATTTAGCAGGAGTATCCTCAATTTTAGGAGCAATTAACTTTATTACAACAATAATAAACATACGATCATTGGGAATATCCTATGACCGCATGCCTCTCTTCGCATGATCAGTTCTTATTACAGCTGTACTACTACTACTCTCACTTCCTGTTCTCGCTGGGGCTATTACTATATTATTAACAGATCGTAACCTCAATACATCTTTCTTTGATCCAGCAGGAGGAGGAGACCCAATTCTTTATCAACATTTATTT
>IBITR311-20|Rhyacophila martynovi|COI-5P|Pending (#8521)
AACTTTATATTTTATCTTTGGAATTTGGGCTGGTATAGTGGGATCGTCACTAAGTTTAATCATTCGAACTGAACTAGGAATACCTGGATCTTTAATTGGAAATGATCAAATTTATAATGTAATTGTAACCGCACATGCATTTGTAATAATTTTTTTTATAGTTATACCAATTATAATTGGAGGATTTGGAAATTGATTAGTACCCCTAATATTAGGGGCCCCTGATATAGCCTTCCCTCGAATAAATAATATAAGATTTTGATTATTACCCCCTTCTTTAACCCTTCTTACTATAAGAATAATTGTAGAAAATGGAGCAGGTACGGGATGAACCGTGTATCCCCCTCTATCATCTAACATCGGACATAACGGTAGATCAGTAGATCTAACTATTTTTTCCCTTCATTTAGCAGGAGTTTCATCAATCTTAGGAGCAATTAATTTTATTACTACAGTAATTAATATACGTTCAAAAGGAATATCATTAGATCAAATACCTTTATTTGTTTGATCTGTTGTAATTACTGCTCTACTTCTTTTATTATCATTACCAGTTTTAGCTGGAGCTATTACTATACTATTAACTGACCGTAATTTAAATACCTCTTTTTTTGACCCCGCTGGGGGAGGTGATCCTATTTTATACCAACATTTATTT
>IBITR312-20|Rhyacophila laevis|COI-5P|Pending (#8521)
TACTTTATACTTTATTTTTGGAATTTGAGCTGGAATAGTAGGTTCTTCTCTTAGAATACTAATTCGTACAGAATTAGCTATACCAGGATCATTAATTGGTAACGACCAAATTTATAATGTAGTAGTAACAGCTCATGCATTTATTATAATTTTTTTTATAGTAATACCTATTATAATTGGAGGATTTGGAAATTGATTAGTGCCTCTAATACTAGGAGCTCCAGATATAGCTTTCCCTCGAATAAATAATATAAGATTTTGACTTCTTCCCCCTTCTTTAATACTTATTACTATAAGAAGAATCGTAGAAAATGGAGCAGGCACTGGATGAACAGTGTATCCCCCCTTATCCAGAAATATTGGACATAACGGAAGTTCAGTTGATTTAACTATTTTTTCTCTTCACTTAGCAGGTATTTCTTCAATTTTAGGTGCAATCAATTTTATTACAACAGTAATTAATATACGATCTAAAGGAATATCTTTAGATCAAATACCTCTTTTTGTTTGATCCGTAGCTATTACTGCTTTATTACTCCTTTTATCTTTACCAGTTCTTGCTGGAGCAATTACAATACTTTTGACTGATCGTAACTTAAATACTTCATTTTTTGATCCTGCTGGAGGAGGAGACCCTATCTTATACCAACACTTATTT
>IBITR326-20|Agrypnia varia|COI-5P|Pending (#8521)
AACTATTTATTTTATTTTTGGAATTTGAGCTGGAATAGTGGGAACCTCTTTAAGAATAATTATTCGAACAGAATTGGGTACAACAGAATCTCTTATTAAAAATGATCAAATTTATAATGTATTAGTAACAGCCCATGCTTTCATTATAATTTTTTTTATAGTAATGCCTATCATAATCGGAGGATTCGGAAATTGATTAGTCCCCCTAATAATCGGAGCCCCTGATATAGCTTTCCCACGAATAAATAATATAAGTTTTTGATTATTACCCCCCTCATTGAATTTTCTTCTTATTAGATCAATTGTCGAAAGCGGAACTGGAACTGGATGAACAGTCTATCCCCCCCTTTCTGCTAATATTGCCCATGCAGGCAGATCAGTTGACATTTCTATTTTTTCTCTTCATTTAGCGGGAATTTCATCTATTTTAGGGGCTATCAACTTTATCTCTACAACTATTAATATACGCTCTAATTTAATTACTTTAGATCGATTACCTTTATTTGTATGATCAGTTGCTATTACTGCTCTTCTTCTCCTTCTCTCTTTACCAGTTTTAGCTGGCGCTATTACTATATTATTAACAGATCGAAATTTAAATACATCTTTCTTTGACCCCTCGGGTGGGGGAGATCCCATTCTTTATCAACACTTATTC
>IBITR329-20|Micropterna sequax|COI-5P|Pending (#8521)
AACTATTTATTTTATTTTTGGAATCTGAGCTGGAATAATTGGAACTTCTTTAAGAATAATTATTCGAACTGAATTAGGTACAACTGAATCTCTAATTAAAAATGATCAAATTTATAACGTCTTAGTTACTGCTCATGCCTTTATTATAATTTTCTTCATAGTAATGCCAATTATAATTGGAGGATTTGGAAATTGATTAGTTCCGCTAATAATTGGTGCACCTGATATAGCTTTCCCCCGAATAAATAACATAAGATTTTGGCTATTACCCCCATCTTTAAATCTCTTATTAATCAGAGCTTTAGTAGAGAGAGGAACAGGAACTGGTTGAACTGTATATCCACCTCTATCAAGAAATTTAGCCCATGCAGGAAGATCCGTTGATATTTCTATTTTCTCACTTCATTTAGCAGGAATTTCATCAATTTTAGGAGCTATTAATTTTATCTCAACAACTCTCAATATACGCAATAATTTAATGACACTAGATCGAATTCCCCTCTTTGTCTGATCAGTTGCTATTACAGCCCTTTTATTACTTCTCTCTTTACCGGTATTAGCTGGAGCTATCACAATACTTCTTACTGACCGTAATCTTAATACTTCTTTTTTTGACCCATCGGGTGGCGGAGATCCAATTTTATATCAACATTTATTT
>IBITR332-20|Sericostoma pyrenaicum|COI-5P|Pending (#8521)
AACTCTTTACTTCCTATTCGGTATTTGAGCCGGAATAGTTGGATCTTCTCTAAGACTTTTAATTCGAATTGAATTAAGAACCCCCAGCTCCCTAATCAAAAATGACCAAATCTATAATGTTCTAGTAACAGCCCATGCATTTATTATAATTTTCTTTATAGTAATACCAATCATAATCGGAGGATTTGGTAACTGACTTGTTCCCCTAATACTAGGGGCCCCCGATATAGCCTTCCCCCGTATAAATAACATAAGATTTTGACTTCTCCCACCTGCGCTAAATTTTCTTTTATTCAGAAGAATAGTTGAAAGAGGAACAGGAACAGGATGAACAGTCTATCCCCCCCTATCCAGTAATTTAGCCCATATAGGATCATCCGTAGATCTTTCAATCTTTTCATTGCATTTAGCAGGAGTATCCTCAATTTTAGGAGCAATTAACTTTATTACAACAATAATAAACATACGATCATTAGGAATATCTTATGACCGCATACCTCTCTTCGCATGATCAGTTCTTATTACAGCTGTACTACTACTACTCTCACTTCCTGTCCTAGCTGGAGCTATTACTATATTATTAACAGATCGTAATCTCAATACATCTTTCTTTGACCCAGCAGGAGGAGGAGATCCAATTCTTTATCAACATTTATTT
>IBITR334-20|Ceraclea sobradieli|COI-5P|Pending (#8521)
AACTTTATATTTTATTTTCGGAGTTTGATCTGGCTTACTGGGAACTTCTCTTAGAGTTTTAATTCGTACAGAATTAGGTATAGTAGGATCTTTAATTAAAAGAGATCAAATCTACAATGTATTAGTAACAGCCCATGCTTTTATTATAATTTTTTTTATAGTTATACCAATTATAATTGGAGGATTTGGTAACTGACTAGTTCCTTTAATGTTAGGGGCTCCAGATATAGCTTTCCCACGAATAAATAACATAAGATTTTGATTATTACCCCCCTCATTAAATTTTTTATTGTTAAGAAGAATGGTTGAAAGAGGAACTGGTACAGGGTGAACTGTTTACCCCCCTTTAGCTAGAAATATTGCTCATATAGGAAGATCAGTTGATTTATCTATTTTTTCATTACATATAGCCGGAATTTCTTCTATTTTAGGAGCAATTAATTTTATTACAACTATTATAAGAATAAAACCTAAAAGAATACTATTAGATCAAATACCTCTTTTTGTATGATCTGTAGGAATTACTGCGCTACTACTACTTCTATCCCTACCGGTATTAGCTGGCGCTATTACAATACTTTTAACAGACCGAAATTTAAATACATCATTTTTTGACCCTGCTGGAGGAGGAGATCCTATTTTATATCAACACTTATTT
>IBITR339-20|Diplectrona felix|COI-5P|Pending (#8521)
AACACTTTACTTTATTTTCGGAATTTGATCTGGTTTAATTGGATCCTCTTTAAGAATAATTATTCGAATTGAATTAAGAAGACCTGGAGTATTTATCGGAAATGACCAAATTTATAATGTAGTAGTTACAGCCCATGCATTTATTATAATTTTTTTTATAGTTATACCAATTATAATCGGAGGATTCGGAAATTGATTAATTCCCCTAATACTCGGATCCCCCGATATAGCTTTCCCTCGAATAAATAATATAAGATTTTGATTTCTTCCACCTTCCCTAACATTTCTTATCTTCAGAAGATTAATTAATTCAGGAGCTGGAACAGGTTGAACAGTTTACCCACCTTTATCATCTAATCTATCTCATATAGGGTCCTCAGTTGATCTAACCATTTTCTCCTTGCATTTAGCAGGAATTTCCTCTATTTTAGGAGCTATTAATTTTATTACCACTATTTTAAATATAAAATTTAATAAATTAAATTATGATATAATTCCCCTTTTCACCTGATCAGTTTTAATTACAGCTGTTCTTCTCCTCTTGTCTCTCCCAGTTTTAGCAGGAGCTATCACCATACTATTAACTGATCGAAACCTAAACACTTCATTCTTTGACCCAGCAGGAGGAGGAGACCCTATTTTATATCAACATTTATTT
>IBITR340-20|Hydropsyche ambigua|COI-5P|Pending (#8521)
AACCCTTTATTTTATATTTGGAATTTGATCAGGATTAATTGGATCATCTCTAAGCTTCATCATTCGAATAGAATTGAGAACACCGGGAAGATTCATCGGAAATGATCAAATTTATAATGTTATCGTAACTTCTCATGCCTTTATTATAATTTTCTTTATAGTTATACCCATTATAATTGGTGGATTTGGAAATTGACTAGTACCACTAATACTAGGGTCTCCTGATATAGCCTTTCCTCGAATAAATAATCTAAGATTTTGATTTTTACCCCCTTCTCTTATATTTTTATTGTTAAGAAGCCTGTCAAACTCAGGAGCCGGAACAGGATGAACAGTTTATCCTCCTCTTTCCTCAAACTTATCTCATGCGGGGAGATCCGTAGATTTAACAATTTTTTCTTTACATATAGCAGGAATTTCTTCTATCTTAGGAGCTATTAATTTCATTTCTACTATTATAAATATAAAATTCAAAAATTTAAATTATGAAATAATTCCCCTCTTCGTATGATCAATCCTTATTACAGCAATTCTTTTATTATTATCTTTACCAGTTCTTGCAGGAGCAATTACTATATTATTAACAGATCGAAACTTAAATACTTCTTTCTTTGACCCAGCAGGAGGGGGGGATCCTATCCTTTATCAACATCTTTTT
>IBITR344-20|Ceraclea sobradieli|COI-5P|Pending (#8521)
AACTTTATATTTTATTTTCGGAGTTTGATCTGGCTTACTGGGAACTTCTCTTAGAGTTTTAATTCGTACAGAATTAGGTATAGTAGGATCTTTAATTAAAAGAGATCAAATCTACAATGTATTAGTAACAGCCCATGCTTTTATTATAATTTTTTTTATAGTTATACCAATTATAATTGGAGGATTTGGTAACTGACTAGTTCCTTTAATGTTAGGGGCTCCAGATATAGCTTTCCCACGAATAAATAACATAAGATTTTGATTATTACCCCCCTCATTAAATTTTTTATTGTTAAGAAGAATGGTTGAAAGAGGAACTGGTACAGGGTGAACTGTTTACCCCCCTTTAGCTAGAAATATTGCTCATATAGGAAGATCAGTTGATTTATCTATTTTTTCATTACATATAGCCGGAATTTCTTCTATTTTAGGAGCAATTAATTTTATTACAACTATTATAAGAATAAAACCTAAAAGAATACTATTAGATCAAATACCTCTTTTTGTATGATCTGTAGGAATTACTGCGCTACTACTACTTCTATCCCTACCGGTATTAGCTGGCGCTATTACAATACTTTTAACAGACCGAAATTTAAATACATCATTTTTTGACCCTGCTGGAGGAGGAGATCCTATTTTATATCAACACTTATTT
>IBITR345-20|Athripsodes braueri|COI-5P|Pending (#8521)
AACTTTATATTTTATTTTTGGAGTTTGATCCGGTCTCTTAGGAACTTCTCTAAGAGTTTTAATTCGAACTGAATTAAGAATAACCGGCTCATTAATCAAAAATGATCAAATTTATAACGTTTTAGTTACAGCACATGCTTTTATTATAATTTTTTTCATAGTAATGCCTATTATAATTGGGGGATTTGGTAACTGATTAGTACCTCTAATACTTGGTGCCCCTGACATAGCTTTCCCTCGAATAAATAATATAAGTTTTTGATTACTCCCCCCTTCTTTAAATTTTCTTTTACTAAGAAGGATAGTAGAAAGAGGAACTGGAACTGGTTGAACAGTATACCCCCCGTTAGCTAGCAATATTGCACATACAGGCAGATCAGTTGATCTCTCTATTTTTTCTCTTCATATGGCCGGTATTTCTTCAATTTTAGGAGCAATTAACTTTATTACTACTATCATAAACATAAAACCAGTAAGTATACTTTTCGATCAAATACCTCTATTTGTTTGATCCGTCGCCATTACAGCTCTTCTATTATTACTATCACTACCAGTTTTAGCTGGAGCTATTACCATACTTTTAACAGATCGTAATTTAAATACTTCTTTTTTTGACCCAGCTGGAGGAGGAGACCCTATTTTATACCAACATTTATTT
>IBITR355-20|Psychomyia pusilla|COI-5P|Pending (#8521)
AACTCTTTATTTCATATTTGGAATTTGAGCCAGACTAATTGGAACGTCATTAAGAATAATTATTCGAATTGAGTTAAGAACTCCTGGTTCATTTATAGGAAATGATCAAATTTACAACTCAATTGTAACTATTCATGCCTTTATTATAATTTTTTTTATAGTTATACCAATTATAATTGGAGGATTTGGAAATTGACTAGTTCCTCTAATGTTAGGAGCTCCTGATATAGCATTCCCACGAATAAATAACTTAAGATTCTGATTCTTACCTCCATCTATCTTTTTTTTAATTTCTTCTATATTTATAGATAATAGAGCTGGGACAGGATGAACAGTATACCCTCCATTATCTAACAACATATTTCACTCAGGCAAAGCCATTGATATTTCTATTTTTTCTCTTCATTTAGCAGGAATTTCATCAATTTTAGGAGCCATTAACTTTATTACTACAATTATTAACATAAAAATAAAAAAAATTTCTTTTGACATTCTTCCCCTATTTGTATGATCAATTGGAATCACAGCATTATTACTTCTCTTATCATTGCCTGTATTAGCAGGAGCTATCACAATACTTTTAACAGACCGTAACTTAAATACCTCATTTTTTGATCCAGCAGGAGGAGGAGACCCTATTTTATACCAACATCTATTC
>IBITR366-20|Sericostoma pyrenaicum|COI-5P|Pending (#8521)
AACTCTTTACTTCCTATTCGGTATTTGAGCCGGAATAGTTGGGTCTTCTCTGAGACTTTTAATTCGAATTGAATTAAGAACCCCCAGCTCCCTAATCAAAAATGACCAAATCTATAATGTTCTAGTAACAGCCCATGCATTTATTATAATTTTCTTTATAGTAATACCAATCATAATCGGAGGATTTGGTAACTGACTTGTTCCCCTAATACTAGGAGCCCCCGATATAGCCTTCCCCCGTATAAATAACATAAGATTTTGACTTCTCCCACCTGCCCTAAATTTTCTTTTATTCAGAAGAATAGTTGAAAGAGGAACAGGAACAGGATGAACAGTCTATCCTCCCCTATCCAGTAATTTAGCCCATATAGGATCATCCGTAGATCTTTCAATCTTTTCATTACATTTAGCAGGAGTATCCTCAATTTTAGGGGCGATTAACTTTATTACAACAATAATAAACATACGATCATTAGGGATATCTTATGACCGCATACCTCTCTTCGCATGATCAGTTCTTATTACAGCTGTACTACTACTACTCTCACTTCCTGTCTTAGCTGGGGCTATTACTATATTATTAACAGATCGTAATCTCAATACATCTTTCTTTGACCCAGCAGGAGGAGGAGATCCAATTCTTTATCAACATTTATTT
>IBITR371-20|Rhyacophila dorsalis|COI-5P|Pending (#8521)
AACTTTATACTTTATTTTTGGAATCTGAGCTGGTATAGTGGGGTCTTCATTAAGTTTAATTATTCGAACTGAACTTGGAATACCAGGATCTTTAATCGGAAATGATCAAATTTATAATGTAATTGTAACAGCACATGCATTTGTTATAATTTTTTTTATAGTTATACCAATTATAATTGGAGGGTTTGGAAACTGACTAGTCCCATTAATATTAGGAGCCCCTGATATAGCATTCCCTCGAATAAATAATATAAGATTTTGACTTCTTCCTCCCTCCCTTACTTTACTTACAATAAGAATAATTGTTGAAAATGGAGCAGGTACAGGATGAACAGTATATCCCCCTTTATCTTCTAATATTGGACATAACGGAAGATCAGTAGATTTAACTATTTTTTCTCTCCATTTAGCTGGAGTATCATCAATTTTAGGGGCAATCAATTTTATTACAACAGTAATTAATATACGATCTAAAGGAATATCTATAGATCAAATACCTTTATTTGTATGATCTGTAGCAATTACAGCCCTTCTTCTTTTATTATCACTTCCAGTTTTAGCTGGAGCTATTACAATACTATTAACAGATCGAAATTTAAATACCTCTTTTTTTGACCCTGCTGGAGGAGGAGACCCTATTTTATACCAACATTTATTT
>IBITR376-20|Rhyacophila obliterata|COI-5P|Pending (#8521)
AATAAATAATATAAGATTTTGACTTCTCCCCCCTTCTCTTACCTTACTTACAATAAGAATAATTGTTGAAAACGGAGCAGGAACTGGGTGAACAGTTTATCCCCCTTTATCCTCTAATATTGGACATAATGGGAGATCAGTCGATTTAACTATTTTCTCCCTTCACTTAGCTGGTGTATCTTCAATTCTAGGGGCAATTAACTTTATTACAACGGTAATTAATATGCGATCAAAGGGAATGTCCATAGATCAAATACCTTTATTCGTATGATCTGTAGTAATTACAGCTCTTCTTCTTTTATTATCACTCCCAGTATTAGCGGGAGCTATCACTATACTATTAACAGATCGTAATTTAAATACTTCTTTTTTTGACCCTGCTGGGGGCGGAGATCCTATTCTATACCAACATCTATTT
>IBITR386-20|Rhyacophila tristis|COI-5P|Pending (#8521)
AACATTATATTTCATATTTGGAATTTGAGCTGGAATAACTGGATCATCATTAAGAATAATTATTCGAACAGAACTAGGAATACCAGGATCATTAATTGGAAACGATCAAATTTATAATGTAATTGTAACAGCTCATGCATTTGTTATAATTTTTTTTATAGTAATACCAATTATAATTGGTGGATTTGGAAATTGATTGGTACCTTTAATATTAGGAGCTCCTGATATAGCTTTTCCTCGTATAAATAATATAAGATTTTGACTTTTACCACCTTCGTTAACTTTATTAACTATAAGAAGAATTGTAGAAAATGGTGCAGGCACTGGATGAACTGTATATCCCCCATTATCAGCTAATATTGGACATACAGGAAGATCTGTAGATCTAACAATTTTTTCTCTTCATTTAGCAGGAGTTTCTTCCATTTTAGGAGCAATTAATTTTATTACAACTGTTATTAATATACGTTCTAAAGGAATATCATTAGATCAAATACCACTATTTGTTTGATCAGTAGCAATTACTGCTTTATTATTACTTTTATCTCTTCCAGTATTAGCAGGAGCTATTACAATATTATTAACTGATCGAAATTTAAACACATCTTTTTTTGATCCTGCAGGAGGAGGAGACCCAATTTTATATCAACATTTATTT
>IBITR389-20|Agapetus delicatulus|COI-5P|Pending (#8521)
ATTAAATAATATAAGATTCTGATTACTCCCGCCCTCAATTACCTTATTAATTATAGGGGGGTTAGTAGAAAGAGGGGCCGGAACTGGCTGAACTGTTTATCCCCCCCTATCTTCAACTATTGCTCATATTGGGGGATCTGTAGACTTAAGAATTTTTTCACTGCATTTAGCAGGAATCTCCTCTATTTTAGGGGCTGTCAATTTTATTTCAACAATAATTAATATACGATCTAATGGAATAAGAGTTGAAAAAATACCTCTTTTCGTTTGATCAGTATTAATTACAGCTGTATTATTACTTTTATCTTTACCCGTATTAGCAGGAGCTATTACAATACTTTTAACAGACCGTAATTTTAATACCTCTTTTTTTAATCCTGCGGGAGGGGGGGATCCTATTTTATACCAACATTTATTT
>IBITR397-20|Catagapetus maclachlani|COI-5P|Pending (#8521)
AACTTTATACTTTATTTTTGGTATTTGAAGAGGCATAGTAGGAACATCCCTAAGTATATTAATTCGCAGAGAATTAGGAACAACTAGATTTTTAATTGGCAATAACCAAATTTATAACGTAATTGTAACCGCCCATGCCTTCATTATAATTTTTTTTATAGTAATACCTATTATAATCGGGGGATTTGGAAACTGACTTGTCCCTCTAATATTAGGGGCCCCTGATATAGCATTTCCCCGACTTAATAACATAAGATTCTGAATACTTCCCCCCTCTATTACATTATTAATTATAGGGGGGTTAGTCGAAAGAGGGGCCGGAACAGGTTGAACAGTTTACCCTCCTTTATCATCTAATTTAGCTCATATCGGAAGATCTGTTGACCTAAGAATTTTTTCTCTCCATATAGCAGGTATCTCATCAATTTTAGGGGCTGTTAATTTTATTTCTACTATAATTAATATACGAGCTGAAGGTATATACTTAGAAAAAATACCCCTGTTTGCCTGATCTGTATTAATTACAGCAATTCTTTTATTACTTTCTCTACCTGTTTTAGCGGGGGCCATTACAATATTATTAACAGACCGAAATTTAAACACTTCATTTTTCAATCCTGCTGGAGGGGGAGACCCTATTTTATACCAACATCTATTT
>IBITR402-20|Synagapetus lusitanicus|COI-5P|Pending (#8521)
AACTTTATATTTTATTTTCGGAATTTGAAGGGGGATAGTGGGCACTTCTTTAAGAGTTTTAATCCGCAGAGAGTTAGGAACAAACAGATTTTTAATCGGAAATGACCAAATTTATAATGTAATTGTTACAGCTCATGCATTTATCATAATTTTTTTTATAGTAATACCGATTATAATCGGGGGGTTCGGGAACTGACTGGTTCCATTAATATTGGGGGCTCCTGATATAGCTTTCCCTCGTTTAAATAATATAAGATTTTGATTATTACCCCCTTCTATCACTTTATTAATTATAGGGGGATTAGTGGAAAGAGGGGCCGGAACAGGATGAACAGTTTACCCTCCATTATCCTCAACATTAGCTCACATCGGGGGATCAGTTGATTTAAGAATTTTCTCACTACATTTAGCTGGTATCTCTTCAATTTTAGGGGCTGTAAACTTTATTTCAACTATAATTAATATGCGATCCGATGGAATAAGATTTGAAAAAATACCGCTATTTGTCTGATCCGTTTTAATTACTGCAGTTTTACTTTTATTGTCACTGCCTGTATTAGCCGGAGCTATTACAATACTATTAACAGACCGAAATTTAAATACATCTTTTTTCAACCCTGCGGGAGGGGGGGACCCAATTTTATATCAACATTTATTT
>IBITR408-20|Wormaldia corvina|COI-5P|Pending (#8521)
AACATTATATTTTATATTTGGTATATGATCCAGAATATTAGGACTTTCATTAAGATTATTAATTCGAACTGAATTAAGAATTCCCGGCTCATTAATTGGAAATGACCAAATTTTTAACTCAATTGTAACTGCACATGCATTTATTATAATTTTTTTTATAGTAATACCAATTATAATTGGAGGGTTTGGAAATTGATTAATCCCTTTAATATTAGGAGCCCCAGATATAGCTTTCCCTCGAATAAATAATATAAGTTTTTGATTTTTACCACCCTCACTCTTTTTTTTAATTTTTGGCATAATAATAGATTCAGGTGCTGGAACCGGGTGAACAGTATACCCACCTTTATCGAGTAATATTTCACATTTAGGAAAAGCAGTAGATTTAACAATTTTTTCTCTCCATATAGCAGGAATTTCATCAATTTTAGGAGCAATTAATTTTATTACTACTATTATAAATATACGATCAAAATTTATAACATTAGAAAAAATCCCATTAATAGTATGATCAGTTATAATTACTGCAGTTTTACTATTATTATCATTACCGGTATTAGCCGGAGCTATTACCATACTTTTAACCGATCGAAATTTAAACACATCATTTTTTGACCCTGCGGGTGGAGGAGACCCAATTTTATACCAACATCTTTTT
>IBITR409-20|Wormaldia corvina|COI-5P|Pending (#8521)
AACATTATATTTTATATTTGGTATATGATCCAGAATATTAGGACTTTCATTAAGATTATTAATTCGAACTGAATTAAGAATTCCCGGCTCATTAATTGGAAATGACCAAATTTTTAACTCAATTGTAACTGCACATGCATTTATTATAATTTTTTTTATAGTAATACCAATTATAATTGGAGGGTTTGGAAATTGATTAATCCCTTTAATATTAGGAGCCCCAGATATAGCTTTCCCTCGAATAAATAATATAAGTTTTTGATTTTTACCACCCTCACTCTTTTTTTTAATTTTTGGCATAATAATAGATTCAGGTGCTGGAACCGGGTGAACAGTATACCCACCTTTATCGAGTAATATTTCACATTTAGGAAAAGCAGTAGATTTAACAATTTTTTCTCTCCATATAGCAGGAATTTCATCAATTTTAGGAGCAATTAATTTTATTACTACTATTATAAATATACGATCAAAATTTATAACATTAGAAAAAATCCCATTAATAGTATGATCAGTTATAATTACTGCAGTTTTACTATTATTATCATTACCGGTATTAGCCGGAGCTATTACCATACTTTTAACCGATCGAAATTTAAACACATCATTTTTTGACCCTGCGGGTGGAGGAGACCCAATTTTATACCAACATCTTTTT
>IBITR416-20|Tinodes maculicornis|COI-5P|Pending (#8521)
AACTTTATATTTCTTATTCGGAATTTGATCTAGATTACTGGGAACTTCATTAAGAATAATTATTCGAATTGAACTAAGAACTCCTGGATCTTTTATAGGAAATGATCAAATTTATAACTCAATTGTCACTATTCATGCTTTTATTATAATTTTTTTTATGGTAATACCAATTATAATTGGAGGGTTTGGAAATTGGTTAGTCCCACTAATACTCGGAGCCCCAGATATGGCATTCCCTCGAATAAATAATCTTAGATTTTGATTTTTACCCCCATCATTATTTTTTCTTATTTCTAGAATATTTATAGATAACAGAGCTGGAACAGGATGAACAGTTTACCCCCCATTATCAAATAGAATTTTTCACTCCGGAAAGGCAGTAGATATTAGAATTTTCTCACTACACTTAGCAGGAATTTCTTCAATTTTAGGGGCAATTAACTTTATTACTACAATTATAAATATAAAAATAAATGCTATCTCATTAGATATAATCCCACTTTTCGTATGATCTGTTAATATTACTGCTCTTTTACTATTATTGTCACTACCTGTACTAGCCGGCGCAATCACAATACTTTTAACAGACCGAAATCTAAACACTTCTTTCTTCGACCCAGCAGGAGGTGGAGACCCTATTTTATACCAACATTTATTT
>IBITR423-20|Drusus berthelemyi|COI-5P|Pending (#8521)
AACTATTTATTTTATTTTTGGAATTTGAGCCGGAATAATTGGAACTTCGTTAAGAATAATTATTCGAACAGAATTAGGCACTACTGATTCATTAATTAAAAATGACCAAATTTATAACGTTTTAGTAACGGCTCACGCTTTTATTATAATTTTTTTTATAGTTATACCTATTATAATTGGAGGATTCGGAAATTGACTTGTTCCCCTAATAATCGGTGCTCCTGATATAGCTTTCCCCCGAATAAATAATATAAGATTTTGACTGCTACCTCCCTCCTTAAATTTACTTCTTATTAGAGCTTTAGTAGAAAGAGGAACAGGAACCGGATGAACCGTATACCCCCCTCTCTCTAGAAATTTAGCTCATGCAGGAAGTTCTGTTGATATCTCAATTTTTTCTCTTCATTTAGCCGGAATTTCGTCCATTTTAGGAGCTATTAATTTTATCTCAACAACCTTAAATATACGAAATAACTTAATAACCTTAGACCGAATTCCCCTATTTGTTTGATCAGTAGCCATCACAGCTTTATTATTACTCTTATCTCTCCCAGTATTAGCTGGAGCTATCACTATACTTCTTACAGACCGCAATTTAAATACTTCATTTTTTGACCCATCGGGGGGGGGAGATCCAATTCTATATCAACATTTATTT
>IBITR424-20|Chaetopteryx atlantica|COI-5P|Pending (#8521)
AACTATCTACTTTATTTTTGGAATTTGAGCCGGAATAATCGGAACTTCTCTCAGAATAATTATTCGAACTGAATTAGGAACAACCGAATCTCTAATCAAAAATGATCAAATTTATAATGTACTAGTCACAGCTCATGCTTTTATTATAATTTTTTTTATAGTAATGCCTATCATAATTGGGGGATTTGGAAATTGATTAGTTCCCCTAATAATTGGAGCACCCGATATAGCCTTCCCCCGTATAAATAATATAAGATTTTGGCTTCTCCCCCCCTCACTAAATCTACTTCTAATTAGAGCTCTAGTAGAAAGAGGAACAGGTACAGGCTGAACTGTATATCCGCCACTTTCTAGAAATTTAGCCCATGCAGGAAGATCCGTGGACATCTCCATTTTTTCTCTTCATTTAGCGGGAATTTCCTCCATTTTAGGGGCCATTAATTTTATTTCCACAACCCTCAATATACGAAATAATTTAATAACCCTTGACCGTATCCCCCTATTTGTCTGATCAGTAGCTATCACAGCTCTTCTTCTTCTACTTTCATTACCAGTTTTAGCAGGAGCTATCACAATATTACTTACTGACCGAAATTTAAATACTTCTTTTTTTGACCCCTCGGGAGGGGGAGACCCCATTTTATACCAACATTTATTC
>IBITR429-20|Odontocerum albicorne|COI-5P|Pending (#8521)
AACTTTATATTTTATTTTTGGTATTTGATCAAGAATATTAGGAACCTCTTTAAGTTTATTAATTCGAATAGAATTAAGCTCAACTGGATCATTAATTAAAAATGACCAAATTTATAATGTTTTAGTTACTGCTCATGCATTTATTATAATTTTCTTTATAGTTATACCTATTATAATTGGAGGATTTGGAAATTGATTAGTTCCTCTTATACTTGGAGCTCCTGATATAGCATTCCCTCGAATAAACAATATAAGTTTTTGATTATTACCTCCATCATTAAATTTTTTATTACTAAGAAGAATAATTGAAAATGGAGCAGGGACAGGATGAACAGTTTACCCTCCTTTATCTAGAAATATTGCCCATGCTGGAGCTTCCGTAGACCTAACTATCTTTTCTTTACATTTAGCAGGAATTTCATCTATTTTAGGAGCTGTTAATTTTATTTCTACTATTATAAATATACGATCATCATTAATAACTCTTGACCGAATTCCTTTATTTGTTTGATCAGTTATAATTACTGCTATTCTTCTTTTACTTTCTTTACCTGTTTTAGCAGGGGCTATCACAATACTTTTAACTGATCGAAATTTAAATACTTCATTTTTTGACCCTTCGGGGGGGGGAGACCCTATTCTTTACCAACATTTATTT
>IBITR433-20|Hydropsyche tibialis|COI-5P|Pending (#8521)
CACTCTTTATTTTATATTCGGAATTTGATCCGGTTTAGTAGGCTCTTCTCTAAGTTTTATTATTCGAATAGAGCTAAGAACCCCAGGAAGATTTATTGGCAATGACCAAATTTATAATGTTATTGTTACTTCTCATGCATTTATTATAATTTTTTTTATAGTCATACCAATTATAATTGGTGGATTTGGGAACTGACTAGTTCCCCTTATACTAGGATCCCCAGATATGGCTTTTCCCCGCATAAATAATTTAAGATTCTGATTTTTACCCCCATCCTTAATATTTCTTCTATTAAGAAGATTAACAAACTCAGGCGCTGGGACCGGATGAACTGTTTATCCTCCTCTATCTTCTAACCTATCTCACGCTGGTAGATCTGTGGATTTAACTATTTTTTCCCTACATATAGCAGGAATTTCTTCTATTTTAGGAGCAATTAACTTTATCTCAACTATTATAAATATAAAATTTAAAAATCTTAATTATGAAATAATTCCCCTTTTTGTGTGATCTATTTTAATCACAGCAATTCTTCTTCTCTTATCCCTACCTGTTTTAGCAGGAGCCATTACTATATTATTAACAGATCGAAACTTAAATACTTCCTTTTTTGATCCAGCAGGAGGAGGAGACCCTATTTTATACCAACATCTCTTT
>IBITR004-16|Lepidostoma hirtum|COI-5P|Pending (#8521)
AACAATTTATTTTATTTTTGGTTTATGATCTGGAATAGTAGGAACTTCTCTAAGAATAATTATTCGTACTGAATTATCTACGCCCCAATCACTTATTATAAATGACCAAATCTATAATGTTTTAGTTACAGCCCATGCTTTTATTATAATTTTTTTCATAGTAATACCAATTATAATTGGAGGATTCGGAAATTGATTAGTGCCTCTAATAATCGGAGCTCCAGATATAGCTTTCCCCCGTATAAATAATATAAGATTTTGACTCCTTCCCCCCTCTTTAAATTTTTTATTAATTAGATCCTTAGTAGAAAGAGGTACAGGAACTGGATGAACTGTTTATCCCCCCCTATCTTCTAATATTGCTCATGCTGGCAGATCAGTAGATATCTCAATTTTCTCCCTTCACTTAGCGGGAATTTCTTCAATTCTAGGGGCCATTAATTTTATTTCTACTACTATTAATATACGTTCTCCTTTAATTTATTTAGATCGAATACCCTTATTTGTTTGATCAGTAGCAATTACTGCTTTACTACTTCTTCTTTCATTACCAGTTTTAGCTGGCGCTATTACTATACTTCTTACAGATCGCAACTTAAATACATCTTTCTTTGACCCATCAGGAGGGGGAGACCCTATCTTATATCAACACTTATTT
>IBITR012-20|Helicopsyche lusitanica|COI-5P|Pending (#8521)
AACTTTATATTTTTTATTTGGAATTTGAGCAAGAATAGTCGGTACATCAATAAGATTATTAATTCGTATAGAATTAGGAACTCCTAATTCTTTAATAAAAGATGACCAAATTTATAATGTATTAGTAACAGCCCATGCTTTTATTATAATTTTTTTTATAGTTATGCCTATCATAATCGGAGGATTCGGAAATTGATTAGTCCCTTTAATATTAGGAGCCCCTGATATAGCTTTCCCTCGAATAAATAATATAAGTTTTTGATTATTACCCCCTTCTTTAAATTTTCTTTTATTTAGAAGAATCGTAGAAAGAGGTACAGGTACAGGATGAACAGTATATCCCCCTTTATCTAGAAATATTGCCCATATAGGAAGTTCAGTAGATTTATCTATTTTTTCCTTACACTTAGCTGGAATCTCCTCTATTTTAGGAGCTATTAATTTCATCACCACTATAATTAATATGCGCCCTTACGGAATGTCAATAGATCAAATACCTCTATTTGCTTGATCTGTATTTTTAACAGCTATCCTACTTCTTCTATCTCTTCCTGTACTAGCAGGAGCTATCACTATACTTTTAACTGATCGAAACCTCAATACTTCATTCTTTAACCCATGTGGAGGAGGAGACCCAATCTTATACCAACATTTATTT
>IBITR019-20|Rhyacophila lusitanica|COI-5P|Pending (#8521)
AACTTTATATTTTATTTTTGGAATTTGAGCAGGAATAGTGGGATCTTCCTTAAGATTAATCATTCGAACTGAATTAGGAATACCAGGATCATTGATTGGTAATGATCAAATTTACAATGTAATTGTCACCGCTCATGCATTTGTCATAATTTTTTTTATAGTTATACCTATTATAATCGGAGGATTTGGAAATTGACTTGTCCCCCTAATACTCGGAGCCCCTGATATAGCATTCCCACGAATAAATAATATAAGATTTTGACTTTTACCGCCCTCCCTCACTCTTCTTACTATAAGAATAGTAGTAGAAAATGGGGCAGGAACTGGTTGAACAGTTTATCCCCCCCTATCATCCAATATCGGCCATAACGGCAGATCCGTAGATCTAACAATTTTTTCTCTTCACTTAGCCGGAGTATCATCAATTTTAGGTGCAATTAATTTTATTACAACTGTAATTAATATACGTTCTAAGGGAATATCAATAGATCAAATACCTTTATTTGTTTGATCAGTAGTAATTACTGCCTTATTACTTCTTTTATCTCTACCTGTATTAGCAGGTGCCATTACTATACTTTTAACAGATCGTAATTTAAATACATCTTTTTTCGACCCTGCAGGAGGGGGAGATCCTATCTTATATCAACATTTATTT
>IBITR026-20|Hydropsyche tenuis|COI-5P|Pending (#8521)
AACCCTTTATTTTATATTTGGAATTTGATCAGGATTAATTGGATCATCTCTAAGCTTCATCATTCGAATAGAATTGAGAACACCGGGAAGATTCATCGGAAATGATCAAATTTATAATGTTATCGTAACTTCTCATGCCTTTATTATAATTTTCTTTATAGTTATACCCATTATAATTGGTGGATTTGGAAATTGACTAGTACCACTAATACTAGGGTCTCCTGATATAGCCTTTCCTCGAATAAATAATCTAAGATTTTGATTTTTACCCCCTTCTCTAATATTTTTATTGTTAAGAAGCCTGTCAAATTCAGGAGCCGGAACAGGATGAACAGTTTATCCTCCTCTTTCCTCAAACTTATCTCATGCGGGGAGATCCGTAGATTTAACAATTTTTTCTTTACATATAGCAGGAATTTCTTCTATCTTAGGAGCTATTAATTTCATTTCTACTATTATAAATATAAAATTCAAAAATTTAAATTATGAAATAATTCCCCTCTTCGTATGATCAATCCTTATTACAGCAATTCTTTTATTATTATCTTTACCAGTTCTTGCAGGAGCAATTACTATATTATTAACAGATCGAAACTTAAATACTTCTTTCTTTGACCCAGCAGGAGGGGGGGATCCTATCCTTTATCAACATCTTTTT
>IBITR033-20|Philopotamus montanus caurelensis|COI-5P|Pending (#8521)
TACTTTATATTTTATTTTCGGAATTTGAGCTAGAATACTAGGTCTTTCATTAAGTTTATTAATTCGTGTTGAATTAAGAACCCCAGGCTCATTATTTGAAAATGATCAAATTTTTAATTCAATTGTCACAGCTCATGCTTTTATTATAATTTTCTTCATAGTTATACCCATTATAATTGGAGGATTCGGAAATTGATTAGTGCCCTTAATACTAGGAGCTCCTGATATAGCATTCCCTCGAATAAATAATATAAGATTTTGATTTCTCCCTCCTTCATTATTTTTTTTAATTTTTGGAATACTAATAGATAATGGAGCTGGTACTGGTTGAACCGTTTACCCTCCCTTATCTGCAAACATTTCCCATATAGGAAAGGCCGTAGATTTAACTATTTTCTCTCTTCATATAGCAGGAATTTCATCAATTTTAGGGGCTGTCAATTTTATTACTACTATTATTAATATACGATGTACATATATAACTATAGATCGAATACCTTTATTTGTATGATCAGTTTTTATTACAGCTATTTTACTTCTTTTATCATTACCCGTATTAGCCGGGGCTATTACCATATTACTTACAGATCGTAATATTAATACTTCCTTTTTTGACCCAGCAGGAGGGGGAGATCCAATTTTATATCAACATTTATTT
>IBITR041-20|Adicella reducta|COI-5P|Pending (#8521)
AACACTATATTTTATTTTTGGAATATGAGCAGGACTATTGGGGACTTCCCTAAGTGTTTTAATTCGAACTGAGCTAGGTATAACAGGAGCTTTTATCAAAAATGATCAAATTTACAATGTCCTTGTAACTGCCCACGCATTTATTATAATTTTTTTTATAGTAATACCGATTATAATTGGAGGATTTGGAAATTGATTAGTACCTTTAATATTATCAGCTCCAGATATAGCATTTCCTCGAATAAATAACATAAGATTTTGATTACTGCCTCCTTCTTTAAATTTTTTACTTCTTAGAAGAATTGTAGAAAGAGGAACTGGAACTGGTTGAACAGTTTACCCCCCCTTGGCTAGAAATATCGGACATTTAGGAAGTTCTGTTGATTTATCAATTTTTTCTCTTCATATAGCTGGAATTTCTTCTATTCTTGGAGCAATTAATTTTATTACTACTTGTATAAGAATAAAACCTAAAAGAATATTATTAGATCAAATACCCCTATTCGTTTGATCTGTTTTAATTACTGCTATTTTACTTCTTCTTTCATTACCAGTGCTTGCAGGAGCAATTACTATATTATTAACTGATCGAAACTTAAACACTTCTTTTTTTGACCCTGCTGGAGGAGGAGACCCTATTTTATATCAACATTTATTT
>IBITR053-20|Adicella reducta|COI-5P|Pending (#8521)
AACACTATATTTTATTTTTGGAATATGAGCAGGACTATTGGGGACTTCCCTAAGTGTTTTAATTCGAACTGAGCTAGGTATAACAGGAGCTTTTATCAAAAATGATCAAATTTACAATGTCCTTGTAACTGCCCACGCATTTATTATAATTTTTTTTATAGTAATACCGATTATAATTGGAGGATTTGGAAATTGATTAGTACCTTTAATATTATCAGCTCCAGATATAGCATTTCCTCGAATAAATAACATAAGATTTTGATTACTGCCTCCTTCTTTAAATTTTTTACTTCTTAGAAGAATTGTAGAAAGAGGAACTGGAACTGGTTGAACAGTTTACCCCCCCTTGGCTAGAAATATTGGACATTTAGGAAGTTCTGTTGATTTATCAATTTTTTCTCTTCATATAGCTGGAATTTCTTCTATTCTTGGAGCAATTAATTTTATTACTACTTGTATAAGAATAAAACCTAAAAGAATATTATTAGATCAAATACCCCTATTCGTTTGATCTGTTTTAATTACTGCTATTTTACTTCTTCTTTCATTACCAGTACTTGCAGGAGCAATTACTATATTATTAACTGATCGAAACTTAAACACTTCTTTTTTTGACCCTGCTGGAGGAGGAGACCCTATTTTATATCAACATTTATTT
>IBITR055-20|Micrasema moestum|COI-5P|Pending (#8521)
AACAATTTATTTTATATTTGGAATTTGATCAGGAATAGTGGGAACTTCTCTGAGAATAATTATTCGAACTGAATTAAGATCTACTAACTCTTTAATTTTAAATGATCAAATTTATAATGTATTAGTGACAGCCCACGCTTTTATTATAATTTTTTTTATAGTTATACCTATTATAATTGGGGGATTTGGTAACTGATTAGTGCCCCTTATAATTGGGGCGCCAGATATAGCCTTTCCTCGAATAAATAATATAAGATTTTGACTACTCCCCCCCTCTTTAAATTTTCTTCTTATTAGATCAATTGTAGAAAGAGGCACAGGAACGGGCTGAACCGTTTACCCGCCCTTATCAAGAAATTTAGCTCATTCAGGAAGATCCGTTGATTTTTCTATTTTTTCTTTACATTTAGCTGGAATTTCTTCAATTTTAGGGGCTATTAATTTCATTTCAACTACAATTAATATGCGTTCCAATTTAATTACCTTAGACCGAATACCTTTATTTGTTTGATCTGTTGCTATTACTGCTGTTTTATTATTGCTGTCATTGCCCGTCTTAGCGGGAGCTATTACTATACTTTTAACTGACCGAAATTTAAATACATCTTTTTTTGACCCAGCAGGGGGGGGAGATCCTATTTTATACCAACATTTATTC
>IBITR061-20|Tinodes waeneri|COI-5P|Pending (#8521)
AACTTTATATTTTTTATTTGGAATTTGATCAAGACTTATTGGAACTTCTTTAAGAATAATTATTCGAATTGAATTAAGAACTCCTAGAGCATTTTTAGGAAATGATCAAATTTATAACTCAATTGTTACTATTCATGCATTTATTATAATTTTCTTTATAGTTATACCTATTATAATTGGGGGATTTGGTAACTGATTAGTTCCACTAATATTAGGAGCCCCTGATATGGCTTTCCCACGAATAAATAACCTTAGATTTTGATTTTTACCCCCTTCTTTATTTTTCTTAATTTCTAGAATATTTATAGATAATAGAATAGGAACAGGATGAACTGTTTACCCCCCATTATCTAACAGAATATTTCACTCAGGAAAAGCTGTTGATATTAGAATTTTTTCCCTTCATTTAGCAGGAATTTCATCTATTTTAGGAGCTATTAATTTTATTTCTACTATTATAAATATAAAACTTAATGCTATTTCATTAAATTTAGTACCATTATTTGTTTGATCTGTTAATATTACAGCTTTATTATTATTATTATCTTTACCAGTATTAGCTGGTGCTATTACTATATTATTAACAGACCGAAATTTAAACACATCCTTCTTTAACCCAGCTGGAGGAGGAGATCCAATTTTATATCAACATTTATTT
>IBITR062-20|Polycentropus flavomaculatus|COI-5P|Pending (#8521)
AACTTTATATTTTATTTTCGGAATTTGATCAAGAATTTTAGGTTCTACTTTGAGATTTATTATTCGAATTGAATTAAGAACATCAAGAACATTATTAAGAAATGATCAAATTTATAATTCTGTTGTAACTCTTCATGCATTTATTATAATTTTTTTTATAATTATACCATTAATAATTGGAGGATTTGGAAATTGATTAATTCCATTAATATTAATAGCTCCAGATATAGCATTTCCTCGAATAAATAATATGAGATTTTGATTATTACCTCCATCAATTTTTTTTCTTATTTCTAGAATTTTTATAGATAATAGAGTAGGAACAGGATGAACTGTATATCCCCCATTATCAAATAATTTATTTCATTCAGGAAAAGCAATTGATATTTCAATTTTTTCATTACATATAGCAGGAATTTCATCAATTTTAGGAGCAATTAACTTCATTTCAACAATTTTTAACATAAAATTAAAAAATATTCCAATAAGAATAATTCCATTATTCGTTTGATCAATTAAAATTACAGCAATTTTATTATTATTATCATTACCTGTCCTAGCAGGTGCAATTACAATACTTTTAACTGATCGAAATTTAAATACTTCATTTTTTGATCCTTCAGGAGGTGGAGATCCAATTCTATATCAACATTTATTT
>IBITR072-20|Leptocerus tineiformis|COI-5P|Pending (#8521)
AACATTATATTTTATTTTTGGAGTATGATCTGGGCTTCTCGGTACTTCATTAAGAATAATTATTCGAACTGAACTAGGCACAATTAGATCTTTAATTAAAAATGACCAAATTTATAATGTAATAGTTACAGCTCACGCATTTATTATAATTTTTTTTATAGTCATACCCATCATAATTGGAGGGTTTGGGAACTGACTAGTTCCCTTAATGCTCGGGGCTCCTGACATAGCATTTCCCCGAATAAATAATATAAGATTTTGACTTTTGCCCCCCTCTTTAAATTTCCTTCTCTTAAGAAGTATAGTAGAAAGAGGAACAGGTACTGGTTGAACAGTATATCCCCCTTTATCTAGAAATATCGCACATACAGGGGCATCAGTAGACCTTTCAATTTTTTCTCTTCATATAGCAGGAATTTCTTCAATTTTAGGAGCTATTAATTTTATCACGACATGCATAAATATAAAACCAAAAAACATAAAATTAGACCAAATACCTTTATTTGTTTGATCTGTAGCTATTACTGCACTATTACTTTTACTATCTCTTCCAGTATTAGCTGGAGCCATCACTATACTACTAACAGATCGAAATATCAACACATCTTTTTTTGATCCTACCGGAGGGGGGGACCCTATTTTATACCAACATTTATTT
>IBITR077-20|Tinodes waeneri|COI-5P|Pending (#8521)
AACTTTATATTTTTTATTTGGAATTTGATCAAGACTTATTGGAACTTCTTTAAGAATAATTATTCGAATTGAATTAAGAACTCCTAGAGCATTTTTAGGAAATGATCAAATTTATAACTCAATTGTTACTATTCATGCATTTATTATAATTTTCTTTATAGTTATACCTATTATAATTGGGGGATTTGGTAACTGATTAGTTCCACTAATATTAGGAGCCCCTGATATAGCTTTCCCACGAATAAATAACCTTAGATTTTGATTTTTACCCCCTTCTTTATTTTTCTTAATTTCTAGAATATTTATAGATAATAGAATAGGAACAGGATGAACTGTGTACCCACCATTATCTAACAGAATATTTCACTCAGGAAAAGCTGTTGATATTAGAATTTTTTCCCTTCATTTAGCAGGAATTTCATCTATTTTAGGGGCTATTAATTTTATTTCTACTATTATAAATATAAAACTTAATGCTATTTCATTAAATTTAGTACCATTATTTGTTTGATCTGTTAATATTACAGCTTTATTATTATTATTATCTTTACCAGTATTAGCTGGTGCTATTACCATATTATTAACAGACCGAAATTTAAACACCTCCTTCTTTAACCCAGCTGGAGGAGGAGATCCAATTTTATATCAACATTTATTT
>IBITR082-20|Wormaldia beaumonti|COI-5P|Pending (#8521)
AACCCTATATTTTATTTTTGGTATTTGATCAGGAATAATAGGTCTTTCATTAAGACTTTTAATTCGAACTGAACTAAGTATCCCAGGCTCTTTAATTGGTAATGATCAAATTTTTAATTCAATTGTTACTGCTCATGCTTTTATTATAATTTTTTTTATAGTTATACCTATTATAATTGGTGGATTTGGAAATTGATTAGTGCCACTAATATTAGGAGCCCCTGATATAGCATTCCCACGAATAAATAATATAAGATTTTGATTTTTACCTCCCTCACTCTTCTTTTTAACATTTGGTATACTAATAGATAGAGGAGCAGGAACTGGATGAACAGTTTACCCTCCCTTATCAAGAAATATTTCCCATTTAGGAAAAGCTGTAGATTTAACTATTTTCTCTCTACATATAGCGGGAATTTCTTCAATTTTAGGAGCCGTAAATTTTATTACAACTGTAATTAATATACGATCTAATTTTATAACCTTAGATCGAATACCATTATTTGTATGATCAGTATTAATTACTGCAATCTTACTTCTTCTTTCATTACCTGTATTAGCAGGAGCTATTACTATACTTCTTACAGACCGAAACTTAAATACCTCATTTTTTGATCCTGCAGGTGGAGGAGATCCAATTTTATATCAACATTTATTT
>IBITR096-20|Philopotamus montanus caurelensis|COI-5P|Pending (#8521)
TACTTTATATTTTATTTTCGGAATTTGAGCTAGAATACTAGGTCTTTCATTAAGTTTATTAATTCGTGTTGAATTAAGAACCCCAGGCTCATTATTTGAAAATGATCAAATTTTTAATTCAATTGTCACAGCTCATGCTTTTATTATAATTTTCTTCATAGTTATACCCATTATAATTGGGGGATTCGGAAATTGATTAGTGCCCTTAATACTAGGAGCTCCTGATATAGCATTCCCTCGAATAAATAATATAAGATTTTGATTTCTCCCTCCTTCATTATTTTTTTTAATTTTTGGAATACTAATAGATAATGGAGCTGGTACTGGTTGAACCGTTTACCCTCCCTTATCTGCAAACATTTCCCATATAGGAAAGGCCGTAGATTTAACTATTTTCTCTCTTCATATAGCAGGAATTTCATCAATTTTAGGGGCTGTCAATTTTATTACTACTATTATTAATATACGATGTACATATATAACTATAGATCGAATACCTTTATTTGTATGATCAGTTTTTATTACAGCTATTTTACTTCTTTTATCATTACCCGTATTAGCCGGGGCTATTACCATATTACTTACAGATCGTAATATTAATACTTCCTTTTTTGACCCAGCAGGAGGGGGGGATCCAATTTTATATCAACATTTATTT
>IBITR099-20|Agapetus fuscipes|COI-5P|Pending (#8521)
AACTTTATATTTTATTTTTGGAATTTGAAGAGGCATAGTGGGAACCTCCTTAAGAATATTAATTCGAAGAGAATTAGGAACTAACAGATTTTTAATTGGAAACGATCAAATTTATAACGTAATTGTAACAGCTCATGCATTTATTATAATTTTTTTTATAGTTATACCTATTATAATTGGGGGATTTGGAAATTGATTAGTCCCCTTAATATTAGGAGCCCCTGACATAGCTTTTCCACGATTAAATAATATAAGATTTTGATTTCTTCCCCCCTCAATCACATTACTAATTATAGGAGGGCTTGTAGAAAGAGGAGCAGGAACTGGGTGAACTGTTTACCCCCCCCTCTCTTCAACAATTGCCCATATTGGAGGATCTGTTGATTTAAGTATCTTTTCATTACATCTAGCCGGAATTTCCTCAATCTTAGGGGCTGTAAATTTTATTTCAACAATAATTAATATGCGTTCTAGAAGATTAACATTAGAAAAAATACCCCTTTTTGTTTGATCCGTATTAATTACTGCTATTTTATTACTACTTTCTTTACCCGTATTAGCTGGAGCTATTACTATACTCTTAACAGACCGAAACTTAAACACTTCATTTTTTAACCCTGCAGGAGGGGGGGACCCTATCTTATATCAACATCTTTTC
>IBITR107-20|Philopotamus montanus caurelensis|COI-5P|Pending (#8521)
TACTTTATATTTTATTTTCGGAATTTGAGCTAGAATACTAGGTCTTTCATTAAGTTTATTAATTCGTATTGAATTAAGAACCCCAGGCTCATTATTTGAAAATGATCAAATTTTTAATTCAATTGTCACAGCTCATGCTTTTATTATAATTTTCTTCATAGTTATACCCATTATAATTGGGGGATTCGGAAATTGATTAGTGCCCTTAATACTAGGAGCTCCTGATATAGCATTCCCTCGAATAAATAATATAAGATTTTGATTTCTCCCTCCTTCATTATTTTTTTTAATTTTTGGAATACTAATAGATAACGGAGCTGGTACTGGTTGAACCGTTTACCCTCCCTTATCTGCAAACATTTCCCATATAGGAAAGGCCGTAGATTTAACTATTTTCTCTCTTCATATAGCAGGAATTTCATCAATTTTAGGGGCTGTCAATTTTATTACTACTATTATTAACATACGATGTACATATATAACTATAGATCGAATACCTTTATTTGTATGATCAGTTTTTATTACAGCTATTTTACTTCTTTTATCATTACCCGTATTAGCCGGGGCTATTACCATATTACTTACAGATCGTAATATTAATACTTCCTTTTTTGACCCAGCAGGGGGGGGGGATCCAATTTTATATCAACATTTATTT
>IBITR118-20|Potamophylax cingulatus|COI-5P|Pending (#8521)
AACTATCTATTTCATTTTCGGAATTTGAGCAGGAATAATCGGAACTTCTTTAAGAATAATTATTCGAACTGAACTCGGAACAACTGAATCTTTAATCAAAAATGATCAAATTTATAACGTACTAGTTACTGCTCATGCATTCATTATAATTTTCTTCATAGTAATACCAATTATAATTGGAGGATTTGGTAACTGATTAGTCCCCCTAATAATTGGAGCTCCTGATATAGCTTTCCCCCGTATAAATAATATAAGATTTTGACTACTACCCCCCTCTTTAAACCTTCTTCTAATTAGAGCTTTAGTAGAAAGAGGAACAGGAACCGGCTGAACGGTATATCCCCCTCTTTCTAGAAATCTAGCTCATGCAGGAAGTTCAGTCGATATCTCAATTTTCTCTCTCCATCTAGCGGGAATCTCCTCAATCTTAGGAGCAATCAACTTCATCTCCACTACATTAAATATACGCAATAACTTAATAACTCTAGATCGAATTCCCCTATTTGTATGATCAGTTGCTATCACAGCCCTACTTCTTCTCCTATCTCTCCCAGTCTTAGCTGGAGCTATTACTATACTCCTCACTGATCGAAATCTTAATACTTCCTTTTTTGACCCATCAGGAGGAGGAGACCCCATCCTCTATCAACATCTATTT
>IBITR132-20|Hydropsyche pictetorum|COI-5P|Pending (#8521)
CACTCTCTATTTTATATTTGGAATTTGATCAGGATTAATTGGATCATCTTTAAGTTTTATTATTCGTATGGAACTTAGAACACCAGGAAGTTTTATTGGAAATGATCAAATCTATAATGTTATTGTAACTTCTCATGCCTTTATCATAATTTTTTTTATAGTTATACCAATTATAATCGGAGGATTCGGGAACTGATTAGTTCCCCTTATATTAGGTTCTCCAGATATAGCTTTTCCCCGAATAAATAATCTAAGATTTTGATTTTTACCTCCTTCTCTAATATTTTTATTATTAAGAAGTCTATCTAATTCAGGAGCTGGAACTGGATGAACTGTTTACCCTCCCCTATCTTCTAATCTATCTCATGCAGGTAGTTCTGTCGACTTAACAATTTTCTCTCTACATATAGCAGGAATTTCCTCAATCTTAGGGGCCATTAATTTTATCTCAACTATTATAAATATAAAATTTAAAAATTTAAATTATGAAATAATCCCTCTTTTCGTTTGATCAATTTTAATTACAGCAGTTTTATTATTATTATCTCTACCAGTTCTTGCTGGAGCAATTACTATATTATTAACTGATCGAAATTTAAATACTTCTTTCTTTGACCCAGCAGGAGGTGGAGACCCAATTCTCTATCAACATCTATTT
>IBITR138-20|Rhyacophila lusitanica|COI-5P|Pending (#8521)
AACTTTATATTTTATTTTTGGAATTTGAGCAGGAATAGTGGGATCTTCCTTAAGATTAATCATTCGAACTGAATTAGGAATACCAGGATCATTGATTGGTAATGATCAAATTTACAATGTAATTGTCACCGCTCATGCATTTGTCATAATTTTTTTTATAGTTATACCTATTATAATCGGAGGATTTGGAAATTGACTTGTCCCTCTAATACTCGGAGCCCCTGATATAGCATTCCCACGAATAAATAATATAAGATTTTGACTTTTACCGCCCTCCCTCACTCTTCTTACTATAAGAATAGTAGTAGAAAATGGGGCAGGAACTGGTTGAACAGTTTATCCCCCCCTATCATCTAATATCGGCCATAACGGCAGATCCGTAGATCTAACAATTTTTTCTCTTCACTTAGCCGGAGTATCATCAATTTTAGGTGCAATTAATTTTATTACAACTGTAATTAATATACGTTCTAAGGGAATATCAATAGATCAAATACCTTTATTTGTTTGATCAGTAGTAATTACTGCCTTATTACTTCTTTTATCTCTACCTGTATTAGCAGGTGCCATTACTATACTTTTAACAGATCGTAATTTAAATACATCTTTTTTTGACCCTGCAGGGGGGGGAGATCCTATCTTATATCAACATTTATTT
>IBITR139-20|Rhyacophila munda|COI-5P|Pending (#8521)
AACTTTATATTTTATTTTCGGGATCTGAGCAGGAATAGTAGGATCTTCTCTAAGACTAATTATTCGAACTGAATTAGGAATACCTGGGTCATTGATTGGAAACGATCAAATTTACAATGTAATTGTAACAGCCCATGCATTCATTATAATTTTTTTTATAGTTATACCAATTATAATTGGAGGATTTGGAAATTGACTTGTCCCCCTAATATTAGGGGCTCCTGATATAGCTTTCCCACGAATAAATAACATAAGATTCTGATTACTACCCCCCTCTCTTACACTACTTACTATAAGAATAATTGTAGAAAATGGAGCAGGAACTGGATGAACAGTTTATCCTCCTTTATCATCAAATATTGGACATAATGGAAGATCAGTAGATCTAACAATTTTTTCTCTTCATTTAGCCGGAGTATCATCAATTTTAGGAGCAATTAACTTTATTACAACCGTAATTAATATACGATCTAAGGGAATATCTATAGATCAAATACCATTATTTGTATGATCAGTCGTAATTACTGCTTTATTACTACTACTTTCTCTTCCTGTTTTAGCAGGAGCTATCACGATATTATTAACTGACCGTAATTTAAACACATCTTTTTTTGACCCCGCAGGAGGAGGAGATCCAATTCTATATCAACATCTATTC
>IBITR140-20|Ecnomus deceptor|COI-5P|Pending (#8521)
AATCCTATATTTCTTATTTGGAATTTGAGCTAGATTAATTGGATCTTCATTAAGATTAATTATTCGAATAGAATTAAGATCAACTAATTCATTAATTATAAATGATCAAATTTATAACTCAATTATTACAATTCATGCATTTATTATAATTTTTTTTATAATTATACCTATTATAATTGGAGGATTCGGAAATTGATTAGTTCCTTTAATACTAGGAGCTCCAGATATAGCATTTCCACGAATAAATAATATAAGATTTTGATTACTTCCACCTTCTATTACATTTTTAATTTGCAGAATATTTATAGATAATGGATTAGGAACAGGTTGAACAGTTTATCCCCCACTCTCAAATTATAATTATCATTTAGGGAAAGCTGTAGATATCTCAATTTTTTCATTACATTTAGCTGGAATTTCCTCAATTCTTGGAGCAATCAATTTCATTTCAACTATTTTAAATATAAAAATTAAATTTATTTCATTAAATTTAATTCCATTATTTGTTTGATCAATTAAAATTACAGCAATTCTATTATTATTATCATTACCAGTACTAGCTGGAGCTATCACAATACTTTTAACAGATCGAAATTTAAATACTTCATTCTTTGAACCTGCAGGTGGAGGAGATCCAATTTTATACCAACATTTATTT
>IBITR151-20|Hydropsyche ambigua|COI-5P|Pending (#8521)
AATAAATAATCTAAGATTTTGATTTTTACCTCCTTCTCTAATATTTTTATTATTAAGAAGTCTATCTAATTCAGGAGCTGGAACTGGATGAACTGTTTACCCTCCCCTATCTTCTAATCTATCTCATGCAGGTAGTTCTGTCGACTTAACAATTTTCTCTCTACATATAGCAGGAATTTCCTCAATCTTAGGGGCCATTAATTTTATCTCAACTATTATAAATATAAAATTTAAAAATTTAAATTATGAAATAATCCCTCTTTTCGTTTGATCAATTTTAATTACAGCAGTTTTATTATTATTATCTCTACCAGTTCTTGCTGGAGCAATTACTATATTATTAACTGATCGAAATTTAAATACTTCTTTCTTTGACCCAGCAGGAGGTGGAGACCCAATTCTCTATCAACATCTATTT
>IBITR152-20|Potamophylax latipennis|COI-5P|Pending (#8521)
AACTATCTATTTTATTTTCGGAATTTGAGCTGGAATAATCGGAACCTCTTTAAGAATAATTATCCGAACTGAACTCGGAACAACTGAATCTTTAATCAAAAATGATCAAATTTATAACGTATTAGTAACTGCTCATGCTTTCATTATAATTTTCTTCATGGTAATACCAATTATAATTGGAGGATTTGGTAATTGATTAGTGCCCCTGATAATTGGAGCCCCTGATATAGCTTTCCCCCGCATAAACAACATAAGATTCTGACTATTACCCCCCTCATTAAACCTTCTCCTAATCAGAGCTTTAGTAGAAAGAGGAACAGGAACTGGTTGAACTGTATACCCCCCTCTCTCTAGAAATCTAGCTCACGCAGGAAGTTCAGTTGATATCTCAATTTTCTCCCTCCACCTAGCGGGTATCTCTTCAATTCTAGGAGCAATTAATTTTATCTCCACCACGCTAAATATACGCAATAATTTAATAACCCTAGATCGAATCCCCCTATTTGTATGATCAGTTGCTATCACAGCTCTTCTCCTCCTTCTTTCCCTCCCCGTCTTAGCTGGAGCCATTACAATACTTCTTACTGACCGAAATCTTAACACTTCCTTTTTTGATCCATCTGGAGGGGGAGATCCTATCCTTTATCAACATCTATTT
>IBITR155-20|Limnephilus hirsutus|COI-5P|Pending (#8521)
AACTATTTATTTTATTTTTGGAATTTGAGCAGGAATAATTGGAACTTCTCTCAGAATAATCATTCGAACTGAATTAGGTACTACCGATTCTTTAATTAAAAATGATCAAATCTATAATGTATTAGTAACTGCTCACGCTTTTATTATAATTTTTTTCATAGTAATACCAATTATAATTGGAGGATTTGGTAATTGACTTGTACCTTTAATAATTGGAGCACCAGATATAGCTTTCCCCCGAATAAATAATATAAGATTCTGATTACTCCCCCCTTCTCTTAACCTTCTTTTAATTTCAGCCTTAATTGAAAGAGGTACAGGAACAGGATGAACAGTCTACCCCCCCTTATCAAGAAATTTAGCTCATGCAGGAAGATCGGTTGATATCTCAATTTTTTCATTACATTTAGCAGGAATCTCTTCAATTTTAGGAGCTATCAATTTTATCTCCACTACATTAAATATACGAAATAATTTAATGACATTAGATCGAATTCCTCTATTTGTATGATCTGTAGCTATTACTGCTTTACTCCTTTTACTTTCTCTTCCAGTTTTAGCCGGAGCCATTACCATACTCTTAACAGACCGTAATCTCAATACTTCTTTCTTTGACCCTTCTGGGGGTGGTGACCCAATTCTGTACCAACATTTATTT
>IBITR159-20|Limnephilus guadarramicus|COI-5P|Pending (#8521)
AACTATTTATTTTATCTTTGGAATCTGAGCAGGAATAGTTGGAACTTCATTAAGAATAATTATTCGAACTGAATTAGGTACTACAGAATCATTAATTAAAAATGATCAAATTTATAATGTTTTAGTAACTGCTCATGCTTTCATTATAATTTTCTTTATAGTAATACCTATCATAATTGGTGGATTCGGAAACTGACTTGTCCCCTTAATGATTGGTGCCCCAGATATAGCTTTCCCTCGAATAAATAATATAAGATTTTGATTATTACCCCCCTCCCTTAACCTTTTATTAATCAGAGCCCTAATTGAAAGAGGGACTGGAACTGGATGAACTGTCTATCCCCCCCTATCAAGAAACTTAGCTCATGCAGGAAGATCTGTTGATATTTCTATTTTTTCTCTCCATTTAGCAGGAATTTCATCTATTTTAGGGGCTATTAATTTTATTTCTACAACATTAAATATACGAAACAATTTAATAACACTAGATCGAATTCCTCTTTTTGTATGATCAGTAGCTATCACAGCTTTACTTCTTTTACTTTCTCTTCCTGTTCTAGCCGGAGCTATTACAATATTACTTACAGATCGAAACTTAAATACTTCTTTTTTTGACCCCTCAGGGGGGGGAGACCCAATTTTATACCAACACTTATTT
>IBITR160-20|Hydropsyche siltalai|COI-5P|Pending (#8521)
CACTCTCTATTTTATATTTGGAATTTGATCAGGATTAATTGGATCATCTTTAAGTTTTATTATTCGTATGGAACTTAGAACACCAGGAAGTTTTATTGGAAATGATCAAATCTATAATGTTATTGTAACTTCTCATGCCTTTATCATAATTTTTTTTATAGTTATACCAATTATAATCGGAGGATTCGGGAACTGATTAGTTCCCCTTATATTAGGTTCTCCAGATATAGCTTTTCCCCGAATAAATAATCTAAGATTTTGATTTTTACCCCCTTCTCTAATATTTTTATTATTAAGAAGTCTATCTAATTCAGGAGCTGGAACTGGATGAACTGTTTACCCTCCCCTATCTTCTAATCTATCTCATGCAGGTAGTTCTGTCGACTTAACAATTTTCTCTCTACATATAGCAGGAATTTCCTCAATCTTAGGGGCCATTAATTTTATCTCAACTATTATAAATATAAAATTTAAAAATTTAAATTATGAAATAATCCCTCTTTTCGTTTGATCAATTTTAATTACAGCAGTTTTATTATTATTATCTCTACCAGTTCTTGCTGGAGCGATTACTATATTATTAACTGATCGAAATTTAAATACTTCTTTCTTTGACCCAGCAGGAGGTGGAGACCCAATTCTCTATCAACATCTATTT
>IBITR163-20|Wormaldia variegata mattheyi|COI-5P|Pending (#8521)
AACATTATATTTTATTTTTGGCATTTGATCAGGAATGATAGGACTTTCACTAAGCCTATTAATTCGAACTGAGCTAAGAACCCCGGGTTCTTTAATTGGCAATGATCAAATCTTTAATTCAATTGTTACAGCACATGCATTTATTATAATTTTTTTTATGGTTATACCAATTATAATCGGGGGGTTTGGAAATTGATTGGTACCATTAATATTAGGGGCACCCGATATGGCGTTCCCTCGAATAAATAATATAAGTTTTTGATTTTTACCCCCTTCCTTATTTTTTCTAACATTTGGCATATTAATAGACAGCGGAGCAGGAACTGGTTGAACAGTATACCCCCCATTATCAAGAAATATCTCTCATTTAGGAAAGGCCGTAGATCTGACAATTTTTTCTTTACATATAGCAGGAATTTCATCAATTTTAGGAGCAGTAAATTTTATTACAACTGTAATTAACATACGCTCTAATTATATAACTCTCGACCGAATGCCTTTATTTGTTTGATCTGTTTTAATTACCGCAATTTTATTATTACTTTCTTTACCAGTTTTAGCGGGGGCTATTACCATACTCCTAACCGATCGAAATTTAAATACATCCTTTTTCGACCCAGCTGGAGGAGGGGATCCCATTCTATACCAACACTTATTT
>IBITR167-20|Allogamus ligonifer|COI-5P|Pending (#8521)
AACTATTTATTTCATTTTTGGGATTTGAGCCGGAATAATCGGCACTTCTCTAAGAATAATTATTCGAACAGAATTAGGCACAACCGATTCTTTAATTAAAAATGATCAAATTTATAATGTTTTAGTTACAGCTCATGCCTTTATTATAATTTTCTTTATAGTAATGCCCATTATAATTGGGGGATTTGGCAATTGATTGGTCCCCCTAATAATTGGAGCCCCCGATATAGCCTTCCCCCGAATAAACAATATAAGATTTTGACTACTTCCCCCCTCCCTAAATCTTCTCTTAATTAGAGCTTTAGTAGAAAGAGGGACAGGTACAGGATGAACTGTTTATCCCCCTCTATCAAGAAATCTAGCTCATGCAGGAAGATCAGTTGATATCTCAATTTTTTCTCTTCACTTAGCGGGAATCTCATCAATTTTGGGAGCTATCAATTTTATTTCTACTACATTAAATATACGAAATAATTTAATAACTCTAGACCGAATTCCCCTATTTGTATGATCTGTAGCTATTACAGCCCTTCTTCTTCTTCTCTCTCTACCAGTTTTAGCCGGAGCTATCACAATACTCCTCACTGACCGCAATTTAAACACCTCTTTTTTTGACCCCTCAGGGGGGGGAGACCCCATTCTCTATCAACATTTATTT
>IBITR171-20|Limnephilus sparsus|COI-5P|Pending (#8521)
AACTATTTATTTTATTTTTGGAATTTGAGCGGGAATAATTGGAACTTCTCTTAGAATAATTATTCGAACTGAACTCGGTACTACTGATTCATTAATTAAAAATGACCAAATTTATAATGTACTAGTAACTGCCCATGCTTTTATTATAATTTTTTTTATAGTAATACCTATTATAATTGGAGGATTTGGAAATTGACTTGTACCCCTAATAATCGGAGCCCCAGATATAGCCTTCCCCCGAATAAATAATATAAGATTCTGATTATTGCCCCCCTCTCTAAATCTTCTATTAATTAGAGCTTTAATTGAAAGAGGAACAGGAACTGGTTGAACTGTTTATCCCCCTCTCTCAAGAAATTTAGCCCACGCAGGAAGATCCGTTGATATTTCAATTTTTTCCTTACATTTAGCTGGGATTTCTTCCATTTTAGGAGCTATTAATTTTATTTCCACTACACTTAATATACGAAATAATTTAATAACCTTAGATCGAATTCCTTTATTTGTGTGATCTGTAGCTATTACTGCTCTTCTTTTATTACTCTCTTTACCTGTTTTAGCAGGAGCTATTACAATACTTTTAACTGATCGTAACTTAAATACTTCTTTTTTTGACCCCTCAGGGGGGGGAGACCCTATTTTATACCAACATTTATTC
>IBITR173-20|Beraea malatebrera|COI-5P|Pending (#8521)
AACTCTATACTTTATTTTTGGTTTATGAGCTGGTATATTAGGAACTTCATTAAGATTATTAATTCGTATAGAACTAAGATGCCCAGGATCATTACTAAAAAATGATCAAATTTATAATGTATTAGTAACAGCCCACGCATTTATTATAATTTTTTTTATAGTAATACCAATAATAATTGGAGGATTCGGAAATTGATTAGTACCCTTAATACTAGGAGCCCCAGATATAGCCTTTCCACGAATAAATAACATAAGTTTTTGATTATTACCTCCATCACTAAATTTTCTATTATTTAGAAGTATTGTAGAAAGAGGAGTAGGCACAGGATGAACTGTTTATCCTCCCTTATCAGCAAATCTAGCTCATAGAGGCAGATCTGTAGACCTTTCTATTTTTTCTCTTCATTTAGCAGGAATTTCATCAATTTTAGGGGCAATTAATTTTATTACAACAATAATTAATATACGATCCCCAGGAATAACCTTAGATCGAATACCATTATTTGCATGATCTATTCTAATTACTGCTATTTTATTATTACTATCTCTACCAGTATTAGCCGGAGCTATTACAATACTACTAACAGATCGAAATTTTAATACTTCTTTTTTTGACCCTGCAGGGGGAGGAGACCCAATCTTATATCAACATTTATTT
>IBITR178-20|Sericostoma pyrenaicum|COI-5P|Pending (#8521)
AACTCTTTACTTCCTATTCGGTATTTGAGCCGGAATAGTTGGATCTTCTCTAAGACTCTTAATTCGAATTGAATTAAGAACCCCCAGCTCCCTAATCAAAAATGACCAAATCTATAATGTTCTAGTAACAGCCCATGCATTTATTATAATTTTCTTTATAGTAATACCAATCATAATCGGAGGATTTGGTAACTGACTTGTTCCCCTAATACTAGGAGCCCCCGATATAGCCTTCCCCCGTATAAATAACATAAGATTTTGACTTCTCCCACCTGCACTAAATTTTCTTTTATTCAGAAGAATAGTTGAAAGAGGAACAGGAACAGGATGAACAGTCTATCCTCCCCTATCCAGTAATTTAGCCCATATAGGGTCATCCGTAGACCTTTCAATCTTTTCATTGCATTTAGCAGGAGTATCCTCAATTTTAGGGGCGATTAACTTTATTACAACAATAATAAACATACGATCATTGGGGATATCTTATGACCGCATACCTCTCTTCGCATGATCAGTTCTTATTACAGCTGTACTATTACTACTCTCACTTCCTGTCTTAGCTGGAGCTATTACTATATTATTAACAGATCGTAATCTCAATACATCTTTCTTTGACCCAGCAGGAGGAGGAGATCCAATTCTTTATCAACATTTATTT
>IBITR193-20|Mesophylax aspersus|COI-5P|Pending (#8521)
AACTATTTATTTTATTTTTGGGATTTGAGCTGGAATAATCGGAACTTCTTTAAGAATAATTGTTCGAACTGAATTAGGTACGACTGAATCATTAATTAAAAATGATCAAATCTATAACGTACTGGTAACTGCCCATGCTTTTATTATAATTTTTTTCATAGTAATGCCTATCATAATTGGGGGATTCGGAAACTGATTGGTACCCCTAATAATTGGTGCACCTGATATAGCCTTCCCCCGCATAAATAATATAAGATTCTGACTACTGCCCCCCTCATTAAACTTACTTTTAATTAGAGCATTAGTGGAAAGCGGTACAGGAACAGGTTGAACGGTTTATCCCCCACTATCTAGAAATTTAGCCCATGCAGGAAGATCCGTTGATATCTCAATTTTTTCACTTCATTTAGCCGGAATTTCTTCAATCTTGGGGGCTATTAATTTTATTTCTACAACTTTAAATATACGCAATAATTTAATTACATTAGATCGAATTCCTCTGTTTGTTTGATCGGTAGCTATCACAGCTCTATTACTTCTTCTTTCTCTCCCAGTTTTAGCGGGAGCCATCACAATACTTCTCACAGACCGAAATTTAAACACCTCTTTCTTTGACCCCTCTGGGGGGGGAGACCCTATTTTATATCAACATTTATTT
>IBITR207-20|Mesophylax aspersus|COI-5P|Pending (#8521)
AACTATTTATTTTATTTTTGGGATTTGAGCTGGAATAATCGGAACTTCTTTAAGAATAATTGTTCGAACTGAATTAGGTACGACTGAATCATTAATTAAAAATGATCAAATCTATAACGTACTGGTAACTGCCCATGCTTTTATTATAATTTTTTTCATAGTAATGCCTATCATAATTGGGGGATTCGGAAACTGATTGGTACCCCTAATAATTGGTGCACCTGATATAGCCTTCCCCCGCATAAATAATATAAGATTCTGACTACTGCCCCCCTCATTAAACTTACTTTTAATTAGAGCATTAGTGGAAAGCGGTACAGGAACAGGTTGAACGGTTTATCCCCCACTATCTAGAAATTTAGCCCATGCAGGGAGATCCGTTGATATCTCAATTTTTTCACTTCATTTAGCCGGAATTTCTTCAATCTTGGGGGCTATTAATTTTATTTCTACAACTTTAAATATACGCAATAATTTAATTACATTAGATCGAATTCCTCTGTTTGTTTGATCGGTAGCTATCACAGCTCTATTACTTCTTCTTTCTCTCCCAGTTTTAGCGGGAGCCATCACAATACTTCTCACAGACCGAAATTTAAACACCTCTTTCTTTGACCCCTCTGGGGGGGGAGACCCTATTTTATATCAACATTTATTT
>IBITR218-20|Rhyacophila pulchra|COI-5P|Pending (#8521)
AACTTTATATTTTATTTTTGGAATTTGAGCAGGAATAGTCGGATCATCATTAAGATTAATTATTCGAACTGAATTAGGAACACCTGGATCATTAATTGGTAATGATCAAATTTATAATGTAATTGTTACTGCTCATGCATTTGTTATAATTTTTTTTATAGTAATACCAATTATAATTGGAGGGTTTGGAAATTGACTGGTACCCCTAATATTAGGGTCTCCTGATATAGCATTTCCTCGAATAAATAATATAAGATTTTGATTATTACCCCCGTCTCTCACAATACTTACAATAAGTATAATTGTAGAAAATGGAGCAGGAACGGGTTGAACAGTTTATCCCCCCTTATCATCTAATATCGGCCATAATGGAAGATCAGTAGATCTAACAATCTTCTCCCTCCATTTAGCGGGAGTATCATCAATTTTAGGGGCAATTAATTTTATTACCACTGTTATCAATATACGATCAAAAGGAATATCACTAGATCAAATACCATTATTTGTTTGATCAGTAGCTATTACTGCTTTACTTCTTCTTCTATCACTACCTGTTCTAGCAGGAGCTATTACAATACTTTTAACAGATCGTAACTTAAATACATCTTTTTTTGATCCAGCTGGTGGGGGAGATCCAATTCTATATCAACATTTATTT
>IBITR224-20|Philopotamus montanus caurelensis|COI-5P|Pending (#8521)
TACTTTATACTTTATTTTCGGAATTTGAGCTAGAATACTAGGTCTTTCATTAAGTTTATTAATTCGTGTTGAATTAAGAACCCCAGGTTCATTATTTGAAAATGATCAAATTTTTAATTCAATTGTCACAGCCCATGCTTTTATTATAATTTTCTTCATAGTTATACCTATTATAATTGGGGGATTCGGAAATTGATTAGTACCCTTAATACTGGGAGCTCCTGATATAGCATTCCCTCGAATAAATAATATAAGATTTTGATTTCTACCCCCTTCATTATTTTTTTTAATTTTTGGAATACTAATAGATAATGGGGCTGGTACTGGTTGAACCGTCTACCCTCCCTTATCTGCAAACATTTCCCATATAGGAAAGGCCGTAGATTTAACTATTTTCTCCCTTCATATAGCAGGAATTTCATCAATTTTAGGAGCTGTCAATTTTATTACTACTATTATTAATATACGATGTACATATATAACTATAGATCGAATACCTTTATTTGTATGATCAGTTTTTATTACAGCTATTTTACTTCTTTTATCATTACCTGTATTAGCAGGGGCTATTACTATATTACTTACAGATCGTAATATTAATACCTCCTTTTTTGATCCAGCGGGAGGAGGAGATCCAATTTTATATCAACATTTATTT
>IBITR225-20|Philopotamus amphilectus|COI-5P|Pending (#8521)
AACATTATATTTTATTTTTGGAATCTGATCTAGAATATTAGGACTTTCACTAAGACTATTAATTCGAATTGAATTAAGAACTCCAAGATCTTTATTTGAAAATGATCAAATTTTTAATTCAATTGTTACAGCTCATGCTTTTATTATAATTTTTTTCATAGTTATACCTATCATAATTGGTGGATTTGGAAATTGACTAGTCCCTTTAATATTAGGAGCTCCAGATATAGCTTTCCCCCGAATAAATAATATAAGATTTTGATTTCTCCCCCCATCATTATTTTTTTTAATTTTTGGTATATTAATAGATAACGGAGCAGGAACTGGTTGAACTGTTTACCCTCCTTTATCAGCAAATATTTCTCATATAGGAAAAGCTGTTGACCTAACTATTTTTTCTCTCCATATAGCAGGTATTTCATCAATTTTAGGAGCTATTAATTTTATTACAACAATTATTAATATACGATGTAGATACATAACCATAGATCGAATACCTTTATTTGTTTGATCTGTTTTTATTACCGCTATTCTCTTATTATTATCCTTACCAGTATTAGCTGGTGCAATTACTATACTTTTAACTGATCGAAATATTAATACATCATTTTTCGATCCAGCAGGAGGAGGAGATCCTATTTTATACCAACATTTATTT
>IBITR226-20|Wormaldia corvina|COI-5P|Pending (#8521)
AACATTATATTTTATATTTGGTATATGATCCAGAATATTAGGACTTTCATTAAGATTATTAATTCGAACTGAATTAAGAATTCCCGGCTCATTAATTGGAAATGACCAAATTTTTAACTCAATTGTAACTGCACATGCATTTATTATAATTTTTTTTATAGTAATACCAATTATAATTGGAGGGTTTGGAAATTGATTAATCCCTTTAATATTAGGAGCCCCAGATATAGCTTTCCCTCGAATAAATAATATAAGTTTTTGATTTTTACCACCCTCACTCTTTTTTTTAATTTTTGGCATAATAATAGATTCAGGTGCTGGAACCGGGTGAACAGTATACCCACCTTTATCGAGTAATATTTCACATTTAGGAAAAGCAGTAGATTTAACAATTTTTTCTCTCCATATAGCAGGAATTTCATCAATTTTAGGAGCAATTAATTTTATTACTACTATTATAAATATACGATCAAAATTTATAACATTAGAAAAAATCCCATTAATAGTATGATCAGTTATAATTACTGCAGTTTTACTATTATTATCATTACCGGTATTAGCCGGAGCTATTACCATACTTTTAACCGATCGAAATTTAAACACATCATTTTTTGACCCTGCGGGTGGAGGAGACCCAATTTTATACCAACATCTTTTT
>IBITR236-20|Psychomyia pusilla|COI-5P|Pending (#8521)
AACTTTATACTTTATTTTCGGAATCTGAGCTAGTCTAATTGGAACATCATTAAGAATAATTATTCGTATTGAATTAAGAACTCCAGGATCATTTATAGGAAATGATCAAATTTATAATTCAATTGTAACTATTCATGCTTTTATTATAATTTTTTTTATAGTTATACCAATTATGATTGGAGGATTTGGAAATTGATTAGTACCATTAATATTAGGAGCCCCAGATATAGCATTTCCTCGTATAAATAATCTAAGATTTTGATTTTTACCTCCTTCTATTTTTTTCCTAATTTCTTCTATATTTATAGATAATAGAGCTGGAACAGGATGAACAGTATACCCTCCTTTATCTAATAATATATTTCACTCAGGAAAAGCTATTGATATCTCTATTTTTTCTCTTCATTTAGCTGGAATTTCATCAATTTTAGGAGCAATTAATTTTATTACCACAATTATTAATATAAAACTTAAAAGAATTACATTTGATATTCTTCCCCTATTTGTTTGATCAATTGGAATCACAGCTTTATTACTTTTACTATCATTGCCTGTATTAGCAGGAGCTATTACAATATTATTAACAGATCGAAACTTAAATACTTCATTTTTTGACCCAGCAGGAGGAGGAGATCCTATTTTATATCAACACTTATTT
>IBITR258-20|Potamophylax cingulatus|COI-5P|Pending (#8521)
AACTATCTATTTCATTTTCGGAATTTGAGCAGGAATAATCGGAACTTCTTTAAGAATAATTATTCGAACTGAACTCGGAACAACTGAATCTTTAATCAAAAATGATCAAATTTATAACGTACTAGTTACTGCTCATGCATTCATTATAATTTTCTTCATAGTAATACCAATTATAATTGGAGGATTTGGTAACTGATTAGTCCCCCTAATAATTGGAGCCCCTGATATAGCTTTCCCCCGTATAAATAATATAAGATTTTGACTACTACCCCCCTCTTTAAACCTTCTTCTAATTAGAGCTTTAGTAGAAAGAGGAACAGGAACCGGCTGAACGGTATATCCCCCTCTTTCCAGAAATCTAGCTCATGCAGGAAGTTCAGTCGATATCTCAATTTTCTCTCTCCATCTAGCGGGAATCTCCTCAATCTTAGGAGCAATCAACTTCATCTCCACTACATTAAATATACGCAATAACTTAATAACTCTAGATCGAATTCCCCTATTTGTATGATCAGTTGCTATCACAGCCCTACTTCTTCTCCTATCTCTCCCAGTCTTAGCTGGAGCTATTACTATACTTCTCACTGATCGAAATCTTAATACTTCCTTTTTTGACCCATCAGGAGGGGGAGACCCCATCCTCTATCAACATCTATTT
>IBITR286-20|Hydropsyche brevis|COI-5P|Pending (#8521)
TACATTATATTTTATATTTGGAATCTGATCAGGATTAATTGGTTCATCCCTTAGATTCATTATTCGAATAGAATTAAGAACCCCAGGAAGATTTATTGGCAACGATCAAATCTATAATGTAATTGTAACATCTCATGCTTTTATTATAATTTTTTTTATAGTAATACCCATCATAATTGGAGGATTCGGAAATTGATTAGTACCTCTAATACTTGGATCCCCTGATATAGCTTTTCCTCGCATAAATAATTTAAGATTTTGATTTCTTCCCCCCTCATTAATTTTTCTTTTATTAAGAAGACTGACCAATTCAGGAGCTGGGACAGGATGAACTGTTTATCCACCCCTCTCTTCCAACTTATCTCACGCTGGAAGATCTGTTGATTTAACTATTTTCTCTCTACACATGGCAGGAATTTCATCTATTTTAGGAGCCATTAACTTTATTTCAACTATCATAAATATAAAATTTAAAAATTTAAACTATGAAATAATTCCCCTATTCGTATGATCAATCTTAATTACAGCCGTTCTTTTACTTCTTTCTTTACCTGTTCTCGCGGGAGCTATTACTATATTATTAACCGATCGAAATCTCAATACCTCTTTTTTCGACCCCGCAGGAGGAGGAGACCCTATTCTTTATCAACATTTATTT
>IBITR288-20|Hydropsyche bulbifera|COI-5P|Pending (#8521)
AATAAATAATTTAAGATTTTGGTTTCTTCCCCCATCTCTGATATTCCTTCTATTAAGAAGAATAGTAAATTCAGGGGCAGGCACAGGATGAACTGTTTACCCCCCACTCTCCTCTAATCTTTCTCACGCTGGAAGATCCGTCGATTTGACAATTTTTTCTCTCCATATAGCAGGGATTTCTTCAATTTTAGGGGCTATCAATTTCATCTCAACTATTATAAACATAAAATTTAAAAATCTCAACTATGAAATAATTCCTTTATTTGTCTGATCAATCTTAATTACAGCCGTATTACTACTTCTTTCCTTACCAGTTTTAGCCGGAGCCATCACTATATTATTAACAGATCGTAATCTCAACACCTCTTTCTTTGACCCAGCAGGAGGAGGGGATCCAATTCTTTATCAACATCTTTTT
>IBITR291-20|Hydropsyche lobata|COI-5P|Pending (#8521)
AATAAATAATCTTAGATTCTGATTTCTACCCCCTTCTCTTATTTTCCTTCTTTTAAGAAGACTAACTAATTCAGGAGCCGGAACTGGATGAACTGTTTATCCCCCCCTTTCCTCCAATCTATCCCACGCTGGAAGATCTGTTGACTTGACTATTTTTTCTCTCCATATAGCAGGTATTTCTTCAATTCTAGGAGCAATTAATTTTATTTCTACTATTATAAACATAAAATTCAAAAACCTAAACTATGAAATAATTCCTCTCTTTGTTTGATCAATTCTAATTACAGCAATTCTCCTACTACTTTCTCTACCAGTTCTTGCCGGAGCCATCACTATATTATTAACTGACCGCAACCTAAACACCTCCTTCTTTGACCCAGCAGGTGGGGGGGACCCAATTTTATATCAACACTTATTT
>IBITR294-20|Hydropsyche pictetorum|COI-5P|Pending (#8521)
CACTTTATATTTCATATTCGGAATTTGATCTGGATTAATTGGATCTTCTTTAAGTTTTATTATTCGTATAGAACTTAGAACACCAGGAAGTTTTATTGGAAACGATCAAATTTATAATGTTATCGTAACTTCTCACGCCTTTATTATAATTTTTTTTATAGTTATACCCATTATAATTGGAGGATTTGGAAATTGACTTGTACCTCTTATATTGGGCTCTCCTGATATAGCTTTTCCTCGAATAAATAACCTAAGATTTTGATTTTTACCCCCCTCTCTAATATTTTTATTATTAAGAAGACTATCCAATTCAGGAGCCGGAACAGGATGAACAGTATACCCCCCTCTATCTTCTAATTTATCTCACGCAGGTAGATCTGTAGATCTAACAATTTTTTCTTTACATATAGCAGGAATTTCTTCAATTTTAGGAGCTATTAATTTTATTTCAACTATCATAAATATAAAATTTAAAAATTTAAATTATGAAATAATCCCCCTATTCGTTTGATCTATCTTAATTACAGCAGTTCTCTTATTATTATCTTTACCTGTTCTAGCCGGAGCTATTACTATACTATTAACTGATCGAAACCTTAATACCTCCTTTTTTGACCCTGCCGGAGGGGGGGATCCAATTCTTTATCAACATTTATTC
>IBITR296-20|Drusus bolivari|COI-5P|Pending (#8521)
AACTATTTATTTTATTTTTGGGATTTGAGCTGGAATAATCGGAACTTCATTAAGAATAATTATTCGAACAGAATTAGGAACTACCGATTCATTAATTAAAAATGACCAAATTTATAACGTTTTAGTAACAGCTCATGCTTTTATTATAATTTTTTTTATAGTTATACCCATCATAATTGGAGGATTTGGAAATTGACTTGTTCCCCTAATAATCGGTGCTCCTGATATAGCTTTCCCTCGAATAAACAATATAAGATTTTGACTGTTACCCCCCTCCTTAAATTTACTTCTTATTAGAGCTCTAGTAGAAAGAGGAACAGGAACTGGATGAACTGTATACCCCCCTCTTTCTAGAAATTTAGCCCATGCAGGAAGTTCTGTTGACATTTCAATTTTTTCTCTTCATTTAGCAGGGATCTCATCCATTTTAGGTGCTATTAATTTTATCTCAACAACTCTTAATATACGAAATAATCTAATAACCTTAGACCGAATTCCCCTATTTGTTTGGTCAGTAGCCATTACAGCTTTATTATTACTTCTATCTCTCCCAGTATTAGCTGGAGCTATCACTATACTTCTCACAGATCGCAATTTAAATACTTCATTTTTTGACCCATCTGGAGGGGGAGACCCAATTCTATATCAACATTTATTT
>IBITR306-20|Sericostoma pyrenaicum|COI-5P|Pending (#8521)
TATAAATAACATAAGATTTTGACTTCTCCCGCCCGCACTAAATTTTCTTTTATTCAGAAGAATAGTTGAAAGAGGAACAGGAACAGGATGAACTGTCTATCCCCCTCTATCCAGTAATTTAGCCCATATAGGATCATCCGTAGATCTTTCAATCTTTTCATTACATTTAGCAGGAGTATCCTCAATTTTAGGAGCAATTAACTTTATTACAACAATAATAAACATACGATCATTGGGAATATCCTATGACCGCATGCCTCTCTTCGCATGATCAGTTCTTATTACAGCCGTACTACTACTACTCTCACTTCCTGTTCTCGCTGGGGCTATTACTATATTATTAACAGATCGTAACCTCAATACATCTTTCTTTGATCCAGCAGGAGGAGGAGACCCAATTCTTTATCAACATTTATTT
>IBITR308-20|Sericostoma pyrenaicum|COI-5P|Pending (#8521)
AACTCTTTACTTCCTATTCGGTATTTGAGCCGGAATAGTTGGATCTTCTCTAAGACTTTTAATTCGAATTGAATTAAGAACCCCCAGCTCCCTAATCAAAAATGACCAAATCTATAATGTTCTAGTAACAGCCCATGCCTTTATTATAATTTTCTTTATAGTAATACCAATCATAATCGGAGGATTTGGTAACTGACTTGTTCCCCTAATACTAGGGGCTCCCGATATAGCCTTCCCCCGTATAAATAACATAAGATTTTGACTTCTCCCGCCCGCACTAAATTTTCTTTTATTCAGAAGAATAGTTGAAAGAGGAACAGGAACAGGATGAACTGTCTATCCCCCTCTATCCAGTAATTTAGCCCATATAGGATCATCCGTAGATCTTTCAATCTTTTCATTACATTTAGCAGGAGTATCCTCAATTTTAGGAGCAATTAACTTTATTACAACAATAATAAACATACGATCATTGGGAATATCCTATGACCGCATGCCTCTCTTCGCATGATCAGTTCTTATTACAGCCGTACTACTACTACTCTCACTTCCTGTTCTCGCTGGGGCTATTACTATATTATTAACAGATCGTAACCTCAATACATCTTTCTTTGATCCAGCAGGAGGAGGAGACCCAATTCTTTATCAACATTTATTT
>IBITR309-20|Sericostoma pyrenaicum|COI-5P|Pending (#8521)
AACTCTTTACTTCCTATTCGGTATTTGAGCCGGAATAGTTGGATCTTCTCTAAGACTTTTAATTCGAATTGAATTAAGAACCCCCAGCTCCCTAATCAAAAATGACCAAATCTATAATGTTCTAGTAACAGCCCATGCCTTTATTATAATTTTCTTTATAGTAATACCAATCATAATCGGAGGATTTGGTAACTGACTTGTTCCCCTAATACTAGGGGCTCCCGATATAGCCTTCCCCCGTATAAATAACATAAGATTTTGACTTCTCCCGCCCGCACTAAATTTTCTTTTATTCAGAAGAATAGTTGAAAGAGGAACAGGAACAGGATGAACTGTCTATCCCCCTCTATCCAGTAATTTAGCCCATATAGGATCATCCGTAGATCTTTCAATCTTTTCATTACATTTAGCAGGAGTATCCTCAATTTTAGGAGCAATTAACTTTATTACAACAATAATAAACATACGATCATTGGGAATATCCTATGACCGCATGCCTCTCTTCGCATGATCAGTTCTTATTACAGCCGTACTACTACTACTCTCACTTCCTGTTCTCGCTGGGGCTATTACTATATTATTAACAGATCGTAACCTCAATACATCTTTCTTTGATCCAGCAGGAGGAGGAGACCCAATTCTTTATCAACATTTATTT
>IBITR310-20|Rhyacophila evoluta|COI-5P|Pending (#8521)
AACTTTATATTTTATTTTTGGAATTTGAGCTGGAATAGTGGGATCTTCTTTAAGATTAATTATTCGAACTGAACTCGGAATACCTGGATCATTAATTGGAAATGACCAAATTTATAATGTAATTGTAACAGCTCACGCATTTGTAATAATTTTTTTTATAGTTATACCTATTATAATTGGAGGATTTGGAAATTGATTAGTACCATTAATATTGGGGGCCCCTGATATAGCATTTCCACGAATAAATAATATAAGATTTTGACTTCTTCCACCTTCTTTAACTTTATTAACTATAAGTATAATTGTAGAAAATGGAGCTGGAACTGGTTGAACTGTATACCCCCCATTATCATCTAATATCGGACATAACGGAAGTTCTGTTGATTTAACTATTTTTTCACTTCATTTAGCGGGGGTATCTTCAATTTTAGGGGCAATTAATTTTATTACAACAGTAATTAATATACGCTCAAAAGGAATATCTATAGATCAAATACCTTTATTTGTTTGATCAGTAGTAATTACAGCTTTACTTTTATTATTATCTTTACCTGTTTTAGCGGGAGCTATTACAATATTATTAACAGACCGAAACTTAAATACATCTTTTTTTGATCCTGCAGGAGGAGGTGACCCTATTTTATATCAACATTTATTT
>IBITR319-20|Sericostoma vittatum|COI-5P|Pending (#8521)
AACTCTTTACTTCCTATTCGGTATTTGAGCCGGAATAATTGGATCTTCTCTAAGACTTTTAATTCGAATTGAATTAAGAACCCCCAGCTCCCTAATCAAAAATGACCAAATCTATAATGTTCTAGTAACAGCCCATGCCTTTATTATAATTTTCTTTATAGTAATACCAATCATAATCGGAGGATTTGGTAACTGACTTGTTCCCCTAATACTAGGAGCTCCCGATATAGCCTTCCCCCGTATAAATAACATAAGATTTTGACTTCTTCCGCCCGCACTAAATTTTCTTTTATTCAGAAGAATAGTTGAAAGAGGAACAGGAACAGGATGAACTGTCTATCCCCCTCTATCCAGTAATTTAGCCCATATAGGATCATCCGTAGATCTTTCAATCTTTTCATTACATTTAGCAGGAGTATCCTCAATTTTAGGAGCAATTAACTTTATTACAACAATAATAAACATACGATCATTGGGAATATCCTATGACCGCATGCCTCTCTTCGCATGATCAGTTCTTATTACAGCCGTACTACTACTACTCTCACTTCCTGTTCTCGCTGGGGCTATTACTATATTATTAACAGATCGTAACCTCAATACATCTTTCTTTGATCCAGCAGGAGGAGGAGACCCAATTCTTTATCAACATTTATTT
>IBITR322-20|Helicopsyche sp.|COI-5P|Pending (#8521)
AACTTTATATTTTTTATTTGGTATTTGAGCAGGAATAGTAGGTACATCCATAAGTTTATTGATTCGCCTAGAATTAGGGACCCCTAATTCTCTCATAAAAGATGACCAAATTTATAATGTATTAGTGACAGCCCATGCCTTTATTATAATTTTTTTCATAGTTATACCTATCATAATTGGAGGATTTGGAAATTGATTAATTCCATTAATACTCGGAGCCCCAGATATAGCTTTCCCCCGAATGAATAACATAAGTTTCTGGCTTTTACCCCCTGCTTTAAATTTTCTTTTATTTAGAAGAATCGTCGAAAGAGGAACAGGAACAGGATGAACAGTGTACCCCCCCCTATCTAGTAACATTGCCCACATAGGGAGTTCAGTAGATTTATCTATTTTTTCTTTACACTTAGCTGGAATCTCCTCTATTTTAGGAGCTATTAATTTTATTACTACTATAACTAATATACGCCCCTACGGAATATCAATAGATCAAATACCTTTATTTGCTTGATCTGTATTTTTAACAGCTATCCTTCTTCTTTTATCCCTTCCTGTTTTAGCAGGAGCTATCACCATACTTTTAACCGATCGAAACCTTAATACTTCATTCTTCAATCCATGCGGGGGAGGGGACCCAATTTTATATCAACATTTATTT
>IBITR323-20|Helicopsyche sp.|COI-5P|Pending (#8521)
AACTTTATATTTTTTATTTGGTATTTGAGCAGGAATAGTAGGTACATCCATAAGTTTATTGATTCGCCTAGAATTAGGGACCCCTAATTCTCTCATAAAAGATGACCAAATTTATAATGTATTAGTGACAGCCCATGCCTTTATTATAATTTTTTTCATAGTTATACCTATCATAATTGGAGGATTTGGAAATTGATTAATTCCATTAATACTCGGAGCCCCAGATATAGCTTTCCCCCGAATAAATAACATAAGTTTCTGGCTTTTACCCCCTGCTTTAAATTTTCTTTTATTTAGAAGAATCGTCGAAAGAGGAACAGGAACAGGATGAACAGTGTACCCCCCCCTATCTAGTAACATTGCCCACATAGGGAGTTCAGTAGATTTATCTATTTTTTCTTTACACTTAGCTGGAATCTCCTCTATTTTAGGAGCTATTAATTTTATTACTACTATAACTAATATACGCCCCTACGGAATATCAATAGATCAAATACCTTTATTTGCTTGATCTGTATTTTTAACAGCTATCCTTCTTCTTTTATCCCTTCCTGTTTTAGCAGGAGCTATCACCATACTTTTAACCGATCGAAACCTTAATACTTCATTCTTCAATCCATGCGGGGGAGGGGACCCAATTTTATATCAACATTTATTT
>IBITR324-20|Thremma tellae|COI-5P|Pending (#8521)
AACTATTTACTTTATTTTTGGAATTTGAGCTGGAATAGTGGGAACATCCCTTAGAATAATTATTCGAACTGAATTAAGAACTACTAATTCATTAATTATAAATGATCAAATTTATAATGTCTTAGTTACAGCCCATGCCTTTATTATAATTTTTTTTATAGTTATACCAATTATAATTGGAGGATTTGGAAATTGATTAGTCCCCCTAATAATTGGAGCTCCTGATATAGCTTTCCCTCGAATAAATAATATAAGTTTTTGACTTTTACCTCCTTCATTAAATTTATTAATTCTTAGTTCATTTATTGAAAGAGGAACTGGAACAGGATGAACTGTTTACCCACCTCTTTCAAGAAATCTAGCACATTCAGGAAGATCAGTAGATATTTCAATTTTTTCGTTACATCTTGCCGGTATTTCTTCAATTTTAGGGGCTATTAATTTTATCTCAACAGTTTTAAATATACGAAATAAATTAATTTATCTAGATCGAATGCCTTTATTTGTATGATCAGTAGCTATTACTGCTCTTCTTTTACTTCTTTCTTTACCTGTTTTAGCTGGAGCTATTACAATATTATTAACTGACCGAAATTTAAACACATCATTTTTTGATCCTTCGGGAGGGGGAGATCCCATTTTATACCAACATTTATTT
>IBITR341-20|Hydropsyche siltalai|COI-5P|Pending (#8521)
CACTCTCTATTTTATATTTGGAATTTGATCAGGATTAATTGGATCATCTTTAAGTTTTATTATTCGTATGGAACTTAGAACACCAGGAAGTTTTATTGGAAATGATCAAATCTATAATGTTATTGTAACTTCTCATGCCTTTATCATAATTTTTTTTATAGTTATACCAATTATAATCGGAGGATTCGGGAACTGATTAGTTCCCCTTATATTAGGTTCTCCAGATATAGCTTTTCCCCGAATAAATAATCTAAGATTTTGATTTTTACCCCCTTCTCTAATATTTTTATTATTAAGAAGTCTATCTAATTCAGGAGCTGGAACTGGATGAACTGTTTACCCTCCCCTATCTTCTAATCTATCTCATGCAGGTAGTTCTGTCGACTTAACAATTTTCTCTCTACATATAGCAGGAATTTCCTCAATCTTAGGGGCCATTAATTTTATCTCAACTATTATAAATATAAAATTTAAAAATTTAAATTATGAAATAATCCCTCTTTTCGTTTGATCAATTTTAATTACAGCAGTTTTATTATTATTATCTCTACCAGTTCTTGCTGGAGCAATTACTATATTATTAACTGATCGAAATTTAAATACTTCTTTCTTTGACCCAGCAGGAGGTGGAGACCCAATTCTCTATCAACATCTATTT
>IBITR349-20|Polycentropus intricatus|COI-5P|Pending (#8521)
AACTTTATACTTCATCTTTGGAATCTGATCAAGAATATTAGGATCTACCTTAAGATTCATTATTCGAATTGAACTAAGAACATCAAGAACATTATTAAGAAATGATCAAATTTACAATTCTGTAGTAACTCTCCATGCATTCATTATAATTTTCTTTATAATTATACCATTAATAATTGGAGGATTTGGAAATTGATTAATTCCATTAATATTAATAGCTCCAGATATAGCATTTCCTCGAATAAATAATATGAGATTTTGATTACTACCCCCATCAATTTTTTTCCTAATTTCTGGAATTTTTATAGATAATAGAGTAGGTACAGGATGAACTGTATATCCTCCATTATCAAATAATTTATTTCATTCAGGAAAAGCAGTTGATATTTCCATTTTCTCTCTACATATAGCAGGAATTTCTTCAATTCTAGGAGCAATTAATTTCATTTCAACAATTTTTAATATAAAATTAAAAAACATTCCTATAAGAATAATCCCACTATTTGTATGATCCATTAAAATTACAGCAATTTTACTACTACTTTCATTACCTGTATTAGCAGGTGCAATTACAATACTTTTAACCGATCGAAACTTAAATACTTCATTTTTTGATCCTTCAGGAGGGGGAGACCCCATCTTATACCAACATCTATTC
>IBITR352-20|Sericostoma vittatum|COI-5P|Pending (#8521)
AACTCTTTACTTCCTATTCGGTATTTGAGCCGGAATAGTTGGATCTTCTCTAAGACTTTTAATTCGAATTGAATTAAGAACCCCCAGCTCCCTAATCAAAAATGACCAAATCTATAATGTTCTAGTAACAGCCCATGCCTTTATTATAATTTTCTTTATAGTAATACCAATCATAATCGGAGGATTTGGTAACTGACTTGTTCCCCTAATACTAGGAGCCCCCGATATGGCCTTCCCCCGTATAAATAACATAAGATTTTGACTTCTCCCACCCGCACTAAATTTTCTTTTATTCAGAAGAATAGTTGAAAGAGGAACAGGAACAGGATGAACTGTCTATCCCCCTCTATCCAGTAATTTAGCCCATATAGGATCATCCGTAGATCTTTCAATCTTTTCATTACATTTAGCAGGAGTATCCTCAATTTTAGGAGCAATTAACTTTATTACAACAATAATAAACATACGATCATTGGGAATATCCTATGACCGCATACCTCTCTTCGCATGATCAGTTCTTATTACAGCCGTACTACTACTACTCTCACTTCCTGTTCTCGCTGGAGCTATTACTATATTATTAACAGATCGTAACCTCAATACATCTTTCTTTGATCCTGCAGGAGGGGGAGACCCAATTCTTTATCAACATTTATTT
>IBITR361-20|Oxyethira frici|COI-5P|Pending (#8521)
AATAAATAATATAAGATTTTGAATATTGCCCCCCTCAATTATACTGCTAATCTTAGGAAATTTAACGGATATGGGAGCAGGAACAGGATGAACTGTTTACCCACCTTTAGCATCTAATATCGCTCACAGAGGGGCTTCAGTAGACTTGACAATTTTTTCACTACACTTAGCTGGAATTTCCTCTATTTTAGGAGCTGTAAATTTTATCTCTACTATTTTAAACATAAAACCTTTAAATATAAAATACGACCAAATACCCCTTTTTGTTTGATCAGTATTTATTACCGCAATTCTACTACTTCTCTCACTACCTGTACTTGCAGGTGCAATTACAATACTTCTTACTGACCGCAACTTAAACACATCATTTTTTGATCCTATAGGAGGAGGAGACCCCATTTTATACCAACATTTATTT
>IBITR370-20|Rhyacophila nevada|COI-5P|Pending (#8521)
AATAAATAATATAAGATTTTGACTTCTTCCCCCCTCCCTTACTTTATTAACAATAAGAATAATTGTTGAAAATGGAGCAGGTACAGGATGAACAGTATATCCCCCCTTATCTTCTAATATTGGACATAATGGAAGATCGGTAGATTTAACTATTTTTTCCCTCCATTTAGCTGGAGTATCATCAATTTTAGGGGCAATCAATTTTATTACAACAGTAATTAATATACGATCTAAAGGAATATCTATAGATCAGATACCTTTATTTGTGTGATCTGTAGCAATTACAGCTCTTCTTCTTTTATTATCACTTCCAGTTTTAGCTGGAGCTATTACAATACTATTAACAGACCGAAATTTAAATACCTCTTTTTTTGACCCTGCTGGAGGAGGGGACCCTATTTTATACCAACATTTATTT
>IBITR374-20|Rhyacophila mocsaryi tredosensis|COI-5P|Pending (#8521)
AACTTTATATTTTATTTTTGGAATCTGAGCGGGAATAGTTGGGTCATCATTAAGTTTAATTATTCGAACTGAACTTGGAATACCAGGTTCATTAATTGGAAACGACCAAATTTATAATGTGATTGTAACAGCTCATGCCTTTGTAATAATTTTTTTTATAGTAATACCTATTATAATTGGAGGATTTGGGAACTGATTAGTTCCACTAATACTAGGAGCCCCTGATATAGCATTTCCTCGTATAAATAACATAAGATTCTGACTACTGCCCCCCTCTCTAACTTTATTAACTATAAGAATAATTGTAGAAAATGGAGCAGGAACCGGTTGAACAGTGTACCCCCCACTTTCATCTAATATCGGCCATAATGGTAGTTCAGTAGATTTAACCATTTTTTCCCTTCATTTAGCGGGAGTATCTTCAATTTTAGGGGCTATTAACTTTATTACCACAGTAATCAATATACGATCAAAAGGAATGTTAATAGATCAAATACCATTATTCGTTTGATCAGTTGTCATTACAGCTCTTTTATTACTTTTATCTCTTCCCGTATTAGCAGGAGCTATTACTATGTTATTAACAGATCGAAACTTAAATACATCTTTTTTTGACCCTGCAGGAGGGGGTGATCCAATTTTATATCAACATTTATTT
>IBITR384-20|Rhyacophila sociata|COI-5P|Pending (#8521)
AACTTTATACTTTATTTTTGGAATTTGAGCTGGTATAGTGGGCTCTTCTTTAAGTTTAATTATTCGAACTGAACTTGGAATACCAGGATCATTAATTGGAAATGATCAAATTTACAATGTAATTGTAACAGCACATGCGTTTGTTATAATTTTTTTTATAGTTATACCAATTATAATCGGAGGATTTGGAAATTGATTAGTTCCATTAATATTAGGAGCCCCAGATATAGCGTTCCCACGAATAAATAATATAAGATTCTGACTTCTTCCACCTTCTCTTACTTTACTTACAATAAGAATAATTGTTGAAAATGGAGCAGGAACTGGATGAACAGTATACCCCCCTTTATCTTCAAATATTGGCCATAATGGAAGATCTGTAGATTTAACAATTTTTTCTTTACATTTAGCAGGAGTGTCATCAATTTTAGGAGCAATTAATTTCATTACAACAGTAATTAATATACGATCTAAAGGAATATCTATAGATCAAATACCCCTGTTTGTATGATCTGTAGCAATTACAGCTCTTCTTCTTTTATTATCACTCCCAGTTTTAGCAGGAGCTATTACAATATTACTAACAGATCGTAATTTAAATACCTCTTTTTTCGATCCTGCTGGAGGAGGTGACCCTATTTTATATCAACATTTATTT
>IBITR385-20|Rhyacophila sociata|COI-5P|Pending (#8521)
AACTTTATACTTTATTTTTGGAATTTGAGCTGGTATAGTGGGCTCTTCTTTAAGTTTAATTATTCGAACTGAACTTGGAATACCAGGATCATTAATTGGAAATGATCAAATTTACAATGTAATTGTAACAGCACATGCGTTTGTTATAATTTTTTTTATAGTTATACCAATTATAATCGGAGGATTTGGAAATTGATTAGTTCCATTAATATTAGGGGCCCCAGATATAGCGTTCCCACGAATAAATAATATAAGATTCTGACTTCTTCCGCCTTCTCTTACTTTACTTACAATAAGAATAATTGTTGAAAATGGAGCAGGAACTGGGTGAACAGTATACCCCCCTTTATCTTCAAATATTGGCCATAATGGAAGATCTGTAGATTTAACAATTTTTTCTTTACATTTAGCAGGAGTATCATCAATTTTAGGAGCAATTAATTTCATTACAACAGTAATTAATATACGATCTAAAGGAATATCTATAGATCAAATACCCCTGTTTGTATGATCTGTAGCAATTACAGCTCTTCTTCTTTTATTATCACTCCCAGTTTTAGCAGGAGCTATTACAATATTACTAACAGATCGTAATTTAAATACCTCTTTTTTCGATCCTGCTGGAGGAGGAGACCCTATTTTATATCAACATTTATTT
>IBITR394-20|Agapetus segovicus|COI-5P|Pending (#8521)
AACCTTATATTTTATTTTTGGAATTTGAAGAGGCATAGTAGGAACCTCTTTAAGAATATTAATTCGAAGAGAATTAGGAACTAATAGGTTTTTAATTGGTAATGACCAAATTTATAATGTAATTGTTACCGCCCATGCATTTATTATAATTTTTTTTATAGTTATACCTATTATAATTGGAGGGTTTGGAAATTGATTAGTCCCTTTAATATTAGGAGCCCCTGATATAGCTTTCCCACGATTAAATAATATAAGATTTTGATTTCTTCCCCCTTCAATTACTCTCCTAATTATAGGAGGACTAGTAGAAAGGGGGGCAGGAACAGGATGAACTGTTTATCCCCCTCTTTCTTCAACAATTGCACATATTGGGGGATCTGTTGATTTAAGAATTTTTTCACTACATTTAGCAGGAATTTCATCAATTTTAGGGGCTGTAAATTTTATTTCGACTATAATTAATATACGATCTAAAAGACTAACACTAGAAAAAATACCTCTTTTTGTCTGATCTGTACTAATTACTGCTATCTTACTACTACTTTCCTTACCGGTATTAGCAGGAGCTATTACTATACTTTTAACAGACCGAAATTTAAATACCTCTTTTTTTAACCCAGCAGGAGGGGGAGACCCCATTTTATACCAACATTTATTT
>IBITR396-20|Agapetus theischingeri|COI-5P|Pending (#8521)
AACTTTATACTTCATTTTTGGAATTTGAAGCGGAATAGTCGGAACTTCTTTAAGTATACTAATTCGAAGTGAATTAGGGACTAACAGATTCTTAATTGGAAATGATCAAATTTATAATGTAATTGTAACAGCTCACGCATTTATTATAATTTTCTTTATAGTTATACCAATCATAATTGGGGGCTTTGGAAATTGATTAGTTCCTTTAATACTAGGAGCTCCCGATATAGCTTTCCCCCGTTTAAATAATATAAGATTCTGATTTTTACCCCCCTCAATTACTTTATTAATTATAGGGGGACTTGTAGAAAGAGGAGCAGGAACAGGGTGAACTGTTTATCCCCCACTTTCTTCAACAATTGCTCATATTGGGGGTTCAGTCGACTTAAGAATTTTTTCACTTCATTTAGCCGGAATTTCTTCAATTTTAGGGGCTGTAAATTTTATTTCTACAATAATTAATATACGATCTAAAAGTTTAACATTAGAAAAAATACCATTATTTGTATGATCCGTACTAATTACTGCTATTTTATTGTTATTATCTTTACCTGTCTTAGCGGGAGCTATTACTATATTATTAACAGACCGAAATTTAAATACCTCCTTTTTTAATCCTGCAGGAGGAGGGGACCCTATTTTATATCAACACCTATTT
>IBITR422-20|Annitella esparraguera|COI-5P|Pending (#8521)
AACTATTTACTTTATTTTTGGAATCTGAGCTGGAATAATTGGCACTTCTCTTAGAATAATCATTCGAACTGAATTAGGAACAACCGAATCACTAATTAAAAATGACCAAATTTATAATGTCCTAGTAACAGCTCATGCTTTTATCATAATTTTCTTTATAGTCATACCTATCATAATCGGTGGATTTGGAAACTGATTAGTTCCCCTAATAATCGGAGCACCTGATATAGCTTTCCCCCGCATAAATAATATAAGATTTTGACTTCTCCCACCTTCATTAAATCTTCTTCTAATCAGAGCTTTAGTAGAAAGAGGAACAGGAACAGGTTGAACGGTATACCCCCCTCTCTCAAGAAATTTAGCTCATGCAGGAAGATCAGTAGACATTTCAATTTTTTCTCTTCATTTAGCAGGAATTTCTTCTATTTTAGGAGCTATTAACTTTATTTCTACTACATTAAATATACGAAATAACCTAATAACTCTTGATCGTATTCCACTGTTTGTTTGATCTGTAGCTATTACAGCTCTTCTTCTTCTTCTTTCTCTGCCAGTTTTAGCAGGAGCTATTACAATACTACTCACTGATCGAAATTTAAACACTTCCTTTTTTGACCCATCAGGAGGGGGAGATCCAATCTTATACCAACACTTATTT
>IBITR432-20|Cheumatopsyche lepida|COI-5P|Pending (#8521)
AACCTTATATTTTATCTTCGGAATTTGATCAGGTTTAATTGGATCATCTTTAAGATTCCTAATTCGAATTGAACTTAGAACCCCAGGATCATTAATTGGGAACGATCAAATTTACAATGTTATCGTTACTTCACATGCATTTATTATAATTTTTTTTATAGTTATACCAATTATAATTGGAGGATTTGGAAACTGACTTGTCCCTTTAATACTAGGATCTCCTGATATAGCTTTCCCACGAATAAATAATCTTAGATTCTGATTTCTTCCCCCATCAATTATACTACTAATTTTAAGAAGAATAATAAATTCAGGAGCTGGCACCGGTTGAACAGTTTATCCTCCTTTATCTTCTAATTTATCTCATTTAGGAAGATCAGTAGATTTAACTATCTTTTCTTTGCACTTAGCTGGAATCTCTTCTATTCTAGGAGCTATTAATTTTATCTCTACATCATTTAATATAAAAATTAATAAACTAAATTACGAGATTCTTCCTCTTTTTGTATGATCAGTAGCTATCACTGCAATTCTACTTCTTTTATCCCTACCTGTTCTAGCAGGAGCTATCACTATACTTTTAACAGATCGAAATTTAAACACTTCTTTTTTTGACCCCGCCGGAGGGGGAGATCCTATTCTCTATCAACACTTATTT
>IBITR001-16|Ceraclea sobradieli|COI-5P|Pending (#8521)
AACTTTATATTTTATTTTCGGAGTTTGATCTGGCTTACTGGGAACTTCTCTTAGAGTTTTAATTCGTACAGAATTAGGTATAGTAGGATCTTTAATTAAAAGAGATCAAATCTACAATGTATTAGTAACAGCCCATGCTTTTATTATAATTTTTTTTATAGTTATACCAATTATAATTGGAGGATTTGGTAACTGACTAGTTCCTTTAATGTTAGGGGCTCCAGATATAGCCTTCCCACGAATAAATAACATAAGATTTTGATTATTACCCCCCTCATTAAATTTTTTATTGTTAAGAAGAATGGTTGAAAGAGGAACTGGTACAGGGTGAACTGTTTACCCCCCTTTAGCTAGAAATATTGCTCATATAGGAAGATCAGTTGATTTATCTATTTTTTCATTACATATAGCCGGAATTTCTTCTATTTTAGGAGCAATTAATTTTATTACAACTATTATAAGAATAAAACCTAAAAGAATACTATTAGATCAAATACCTCTTTTTGTATGATCTGTAGGAATTACTGCGCTACTACTACTTCTATCCCTACCGGTATTAGCTGGCGCTATTACAATACTTTTAACAGACCGAAATTTAAATACATCATTTTTTGACCCTGCTGGAGGAGGAGATCCTATTTTATATCAACACTTATTT
>IBITR003-16|Lepidostoma hirtum|COI-5P|Pending (#8521)
AACAATTTATTTTATTTTTGGTTTATGATCTGGAATAGTAGGAACTTCTCTAAGAATAATTATTCGTACTGAATTATCTACGCCCCAATCACTTATTATAAATGACCAAATCTATAATGTTTTAGTTACAGCCCATGCTTTTATTATAATTTTTTTCATAGTAATACCAATTATAATTGGAGGATTCGGAAATTGATTAGTACCTCTAATAATCGGAGCTCCAGATATAGCTTTCCCCCGTATAAATAATATAAGATTTTGACTCCTTCCCCCCTCTTTAAATTTTTTATTAATTAGATCCTTAGTAGAAAGAGGTACAGGAACTGGATGAACTGTTTATCCCCCCCTATCTTCTAATATTGCTCATGCTGGCAGATCAGTAGATATCTCAATTTTCTCCCTTCACTTAGCGGGAATTTCTTCAATTCTAGGGGCCATTAATTTTATTTCTACTACTATTAATATACGTTCTCCTTTAATTTATTTAGATCGAATACCCTTATTTGTTTGATCAGTAGCAATTACTGCTTTACTACTTCTTCTTTCATTACCAGTTTTAGCTGGCGCTATTACTATACTTCTTACAGATCGCAACTTAAATACATCTTTCTTTGACCCATCAGGAGGGGGAGACCCTATCTTATATCAACACTTATTT
>IBITR008-16|Odontocerum albicorne|COI-5P|Pending (#8521)
AACTTTATATTTTATTTTTGGTATTTGATCAAGAATATTAGGAACCTCTTTAAGTTTATTAATTCGAATAGAATTAAGCTCAACTGGATCATTAATTAAAAATGACCAAATTTATAATGTTTTAGTTACTGCTCATGCATTTATTATAATTTTCTTTATAGTTATACCTATTATAATTGGAGGATTTGGAAATTGATTAGTTCCTCTTATACTTGGAGCTCCTGATATAGCATTCCCTCGAATAAACAATATAAGTTTTTGATTATTACCTCCATCATTAAATTTTTTATTACTAAGAAGAATAATTGAAAATGGAGCAGGGACAGGATGAACAGTTTACCCTCCTTTATCTAGAAATATTGCCCATGCTGGAGCTTCCGTAGACCTAACTATCTTTTCTTTACATTTAGCAGGAATTTCATCTATTTTAGGAGCTGTTAATTTTATTTCTACTATTATAAATATACGATCATCATTAATAACTCTTGACCGAATTCCTTTATTTGTTTGATCAGTTATAATTACTGCTATTCTTCTTTTACTTTCTTTACCTGTTTTAGCAGGGGCTATCACAATACTTTTAACTGATCGAAATTTAAATACTTCATTTTTTGACCCTTCGGGGGGGGGGGACCCTATTCTTTACCAACATTTATTT
>IBITR013-20|Odontocerum albicorne|COI-5P|Pending (#8521)
AACTTTATATTTTATTTTTGGTATTTGATCAAGAATATTAGGAACCTCTTTAAGTTTATTAATTCGAATAGAATTAAGCTCAACTGGATCATTAATTAAAAATGACCAAATTTATAATGTTTTAGTTACTGCTCATGCATTTATTATAATTTTCTTTATAGTTATACCTATTATAATTGGAGGATTTGGAAATTGATTAGTTCCTCTTATACTTGGAGCTCCTGATATAGCATTCCCTCGAATAAACAATATAAGTTTTTGATTATTACCTCCATCATTAAATTTTTTATTACTAAGAAGAATAATTGAAAATGGAGCAGGGACAGGATGAACAGTTTACCCTCCTTTATCTAGAAATATTGCCCATGCTGGAGCTTCCGTAGACCTAACTATCTTTTCTTTACATTTAGCAGGAATTTCATCTATTTTAGGAGCTGTTAATTTTATTTCTACTATTATAAATATACGATCATCATTAATAACTCTTGACCGAATTCCTTTATTTGTTTGATCAGTTATAATTACTGCTATTCTTCTTTTACTTTCTTTACCTGTTTTAGCAGGGGCTATCACAATACTTTTAACTGATCGAAATTTAAATACTTCATTTTTTGACCCTTCGGGGGGGGGGGACCCTATTCTTTACCAACATTTATTT
>IBITR022-20|Schizopelex festiva|COI-5P|Pending (#8521)
CATAAATAATATAAGATTTTGATTATTACCCCCATCTCTTAACTTTCTTCTATTCAGTAGAATAGTTGAAAGAGGTACAGGAACAGGATGAACAGTTTATCCCCCACTATCAAGTAATCTTGCTCATATAGGATCCTCTGTAGACCTTTCAATTTTCTCATTACATCTAGCAGGAGTTTCTTCTATTCTTGGAGCAATTAACTTCATTACAACCATAATAAATATACGATCCTTAGGAATATCATATGATCGAATACCTCTTTTCGCCTGATCTGTCCTTATTACAGCTATTCTTTTATTACTCTCACTTCCTGTCTTAGCAGGAGCTATTACTATATTATTAACTGATCGAAATCTCAACACATCTTTTTTTGATCCAGCAGGGGGAGGAGATCCTATTCTCTATCAACATTTATTC
>IBITR029-20|Larcasia partita|COI-5P|Pending (#8521)
AACAATTTATTTTATTTTTGGAATTTGATCAGGAATAATCGGAACTTCTTTAAGAATAATTATTCGAACAGAATTAGGTACAACTGAATCTTTAATTAAAAATGATCAAATTTATAATGTTTTAGTAACTGCTCATGCTTTTATTATAATTTTTTTTATGGTAATACCAATTATAATTGGAGGTTTCGGAAATTGATTAGTTCCTTTAATAATTGGAGCTCCTGATATAGCCTTCCCACGTATAAATAATATAAGATTTTGATTTTTACCCCCATCTTTAAATTTTCTTCTAATTAGATCTTTTATTGAAAGAGGAACAGGAACAGGCTGAACAGTTTATCCACCATTATCAAGAAACTTAGCTCATGCTGGAAGTTCAGTTGATATCTCTATTTTTTCTTTACACTTAGCAGGTATTTCTTCAATTTTGGGAGCTATTAATTTTATTTCAACCACTTTAAATATACGAAATAATTTAATCACATTAGATCGAATTCCTCTATTTGTTTGATCTGTAGCTATTACTGCTTTATTATTACTTTTATCTTTACCGGTATTAGCAGGAGCTATTACAATACTTCTTACAGATCGTAATTTAAATACTTCATTTTTCGACCCCTCAGGAGGGGGGGATCCCATTTTATACCAACATTTGTTT
>IBITR030-20|Larcasia partita|COI-5P|Pending (#8521)
AACAATTTATTTTATTTTTGGAATTTGATCAGGAATAATCGGAACTTCTTTAAGAATAATTATTCGAACAGAATTAGGTACAACTGAATCTTTAATTAAAAATGATCAAATTTATAATGTTTTAGTAACTGCTCATGCTTTTATTATAATTTTTTTTATGGTAATACCAATTATAATTGGAGGTTTCGGAAATTGATTAGTTCCTTTAATAATTGGAGCTCCTGATATAGCCTTCCCACGTATAAATAATATAAGATTTTGATTTTTACCCCCATCTTTAAATTTTCTTCTAATTAGATCTTTTATTGAAAGAGGAACAGGAACAGGCTGAACAGTTTATCCACCATTATCAAGAAACTTAGCTCATGCTGGAAGTTCAGTTGATATCTCTATTTTTTCTTTACACTTAGCAGGTATTTCTTCAATTTTGGGAGCTATTAATTTTATTTCAACCACTTTAAATATACGAAATAATTTAATCACATTAGATCGAATTCCTCTATTTGTTTGATCTGTAGCTATTACTGCTTTATTATTACTTTTATCTTTACCGGTATTAGCAGGAGCTATTACAATACTTCTTACAGATCGTAATTTAAATACTTCATTTTTCGACCCCTCAGGAGGGGGGGATCCCATTTTATACCAACATTTGTTT
>IBITR040-20|Chimarra marginata|COI-5P|Pending (#8521)
AACATTATATTTTATTTTTGGCCTTTGATCAAGAATACTAGGCCTATCTTTAAGAATATTAATTCGCCTAGAATTAAGAACTCCAGGAGCCTTAATTGGAAATGATCAAATTTTTAATTCTATCGTAACTGCACATGCATTTATCATAATTTTTTTTATAGTTATACCAATCATAATTGGGGGATTTGGAAATTGATTAGTCCCATTAATGCTAGGGGCCCCTGACATAGCTTTTCCTCGAATAAATAACATAAGATTTTGATTTCTCCCACCTTCATTATTTTTCCTTTTATTTGGGATATTAATGGATAATGGAGCAGGAACTGGTTGAACAGTCTATCCTCCCTTATCAACAAATATCTCTCATATAGGAAAGGCTGTAGATTTAACAATTTTCTCTCTTCATTTAGCTGGAATTTCCTCAATCTTAGGGGCTGTTAACTTTATTTCTACAATTATTAATATACGTTTAAACTTTTTAACCTTTGACCAATTACCCTTATTTGTGTGATCAGTAATAATCACCGCAATTCTTCTTTTATTATCTCTTCCTGTTTTAGCAGGAGCTATCACAATACTTTTAACGGATCGAAATATTAATACATCATTCTTTGACCCGGCTGGAGGGGGCGACCCAATTTTATACCAACATTTATTT
>IBITR048-20|Philopotamus variegatus|COI-5P|Pending (#8521)
AACCCTATATTTTATTTTCGGAATTTGATCTAGAATATTGGGTTTATCATTAAGAATATTAATTCGTATTGAATTAAGAACTCCCGGATCTTTATTTGAAAACGATCAAATTTTCAATTCAATTGTTACAGCTCATGCTTTTATTATAATTTTTTTCATAGTTATACCCATTATAATTGGAGGGTTTGGAAACTGACTAGTTCCTTTAATATTAGGAGCTCCAGATATAGCTTTCCCACGAATAAATAATATAAGATTTTGATTTCTCCCTCCTTCATTATTTTTTCTAATTTTTGGTATATTAATAGATAATGGGGCTGGAACTGGTTGAACTGTTTATCCTCCTCTTTCAGCAAATATTTCTCACATAGGAAAGGCAGTAGATCTAACTATTTTTTCTCTTCATATAGCCGGAATTTCATCAATTTTAGGAGCTATTAACTTTATTACCACAATCATTAATATACGATGTAGCTATATAACTATAGACCGAATACCTTTATTTGTATGGTCTGTTTTTATTACCGCTATTCTTTTACTATTGTCTCTACCTGTATTAGCAGGTGCTATTACTATATTATTAACTGATCGAAACATTAATACATCATTTTTTGATCCTGCAGGAGGAGGAGATCCAATTTTATACCAACATTTATTT
>IBITR059-20|Lype phaeopa|COI-5P|Pending (#8521)
AACTTTATATTTTATTTTTGGTATTTGATCTTCTTTATTGGGAACTTCTTTAAGAATAATCATTCGAATCGAACTAAGAACTCCAGGTTCTTTCATTAATAATGATCAAATCTATAACTCAATTATTACAATCCATGCTTTTATCATAATTTTTTTTATAGTAATGCCTATCATAATCGGAGGATTTGGTAACTGATTAGTCCCTCTTATATTAGGAGCCCCAGATATAGCTTTCCCTCGAATAAATAATCTCAGATTTTGATTCCTCCCTCCATCATTATTTTTCTTAATTTCTAGAATATTTATAGATAATAGAGCAGGGACTGGTTGAACTGTTTACCCCCCACTTTCAAACTCAATATTTCATATAGGGAAAGCCATTGATATTTCAATTTTCTCTCTTCATCTTGCCGGAATTTCATCAATTTTAGGAGCAATTAATTTTATCACCACTATCATTAATATAAAATTAAATACTGTTTCTTTTGAAATTATCCCACTCTTTGTCTGATCAATTGGAATTACTGCTCTTCTTCTTCTTCTATCCCTTCCAGTACTTGCTGGAGCAATCACAATACTTTTAACAGACCGTAATTTAAACACTTCTTTTTTTGATCCCGCAGGAGGAGGGGACCCTATTTTATATCAACATTTATTT
>IBITR068-20|Setodes argentipunctellus|COI-5P|Pending (#8521)
AACATTATATTTCATTTTTGGTATCTGATCAGGTCTTTTAGGAACTTCATTAAGAATTATTATTCGAACAGAATTAAGAATACCTGGTTCATTAATTAAAAATGATCAAATTTATAATACATTAGTGACAGCTCATGCTTTTATTATAATTTTTTTTATAGTTATGCCTATTATAATTGGAGGATTTGGTAATTGATTAATTCCTTTAATAATTGGCGCGCCAGACATAGCCTTTCCTCGAATAAATAACATAAGATTTTGATTACTTCCACCTTCTTTAAATTTTTTATTATTAAGAAGATTAGTTGAAAGAGGAACTGGGACAGGTTGAACTGTATACCCACCATTAGCTAGAAATTTAGCTCATATAGGAAAATCTGTAGATTTATCAATTTTTTCTTTACATATAGCAGGAATTTCTTCTATTTTAGGAGCTATTAATTTTATTACTACTTGTATAAATATAAAATTAAAAAGAATAAAATTAGATCAATTACCTCTTTTTGTTTGATCAGTTTTAATTACAGCTTTATTATTACTACTATCTTTACCTGTTTTAGCAGGAGCTATTACTATATTATTAACAGACCGTAATTTAAATACTTCATTTTTTGACCCTGCAGGAGGAGGAGATCCAATTTTATACCAGCATTTATTT
>IBITR069-20|Hydropsyche lobata|COI-5P|Pending (#8521)
AACATTATATTTTATATTTGGAATTTGAGCCGGTCTAATTGGATCATCATTAAGATTCATTATTCGAATAGAATTAAGAACTCCCGGAAGACTAATTGGCAACGATCAAATTTATAATGTAATCGTTACATCTCATGCTTTTATTATAATTTTCTTCATAGTAATACCCATTATAATTGGAGGTTTCGGAAACTGATTAGTGCCCCTAATACTAGGATCGCCTGATATAGCTTTCCCACGAATAAATAATCTTAGATTCTGATTTCTACCCCCTTCTCTTATTTTCCTTCTTTTAAGAAGACTAACTAATTCAGGAGCCGGAACTGGATGAACTGTTTATCCCCCCCTTTCCTCCAATCTATCCCACGCTGGAAGATCTGTTGACTTGACTATTTTTTCTCTCCATATAGCAGGTATTTCTTCAATTCTAGGAGCAATTAATTTTATTTCTACTATTATAAACATAAAATTCAAAAACCTAAACTATGAAATAATTCCTCTCTTTGTTTGATCAATTCTAATTACAGCAGTTCTCCTACTACTTTCTCTACCAGTTCTTGCCGGAGCCATCACTATATTATTAACTGACCGCAACCTAAACACCTCCTTCTTTGACCCAGCAGGTGGGGGGGACCCAATTTTATATCAACACTTATTT
>IBITR081-20|Micropterna sequax|COI-5P|Pending (#8521)
AACTATTTATTTTATTTTTGGAATCTGAGCTGGAATAATTGGAACTTCTTTAAGAATAATTATTCGAACTGAATTAGGTACAACTGAATCTCTAATTAAAAATGATCAAATTTATAACGTCTTAGTTACTGCTCATGCCTTTATTATAATTTTCTTCATAGTAATGCCAATTATAATTGGAGGATTTGGAAATTGATTAGTTCCGCTAATAATTGGTGCACCTGATATAGCTTTCCCCCGAATAAATAACATAAGATTTTGGCTATTACCCCCATCTTTAAATCTCTTATTAATCAGAGCTTTAGTAGAGAGAGGAACAGGAACTGGTTGAACTGTATATCCACCTCTATCAAGAAATTTAGCCCATGCAGGAAGATCCGTTGATATTTCTATTTTCTCACTTCATTTAGCAGGAATTTCATCAATTTTAGGAGCTATTAATTTTATCTCAACAACTCTCAATATACGCAATAATTTAATGACACTAGATCGAATTCCCCTCTTTGTCTGATCAGTTGCTATTACAGCCCTTTTATTACTTCTCTCTTTACCGGTATTAGCTGGAGCTATCACAATACTTCTTACTGACCGTAATCTTAATACTTCTTTTTTTGACCCATCGGGTGGCGGAGATCCAATTTTATATCAACATTTATTT
>IBITR083-20|Halesus radiatus|COI-5P|Pending (#8521)
AACTATTTATTTTATTTTTGGAATTTGAGCTGGAATAATCGGAACTTCTCTCAGAATAATTATTCGAACTGAACTCGGAACAACTGACTCTCTAATTAAAAATGATCAAATCTATAATGTTCTTGTTACAGCCCACGCTTTTATTATAATTTTTTTCATAGTTATACCCATTATAATTGGAGGATTTGGTAATTGATTAGTACCTCTAATAATTGGAGCCCCCGACATAGCCTTCCCCCGAATAAACAATATAAGATTTTGACTCCTTCCCCCCTCCTTAAATCTTTTATTAATTAGAGCTTTAGTTGAAAGAGGAACAGGAACTGGATGAACTGTTTACCCCCCCCTTTCCAGAAATCTTGCCCATGCAGGCAGATCTGTTGATATCTCTATTTTCTCACTTCATTTAGCGGGAATCTCCTCTATTTTAGGAGCTATTAATTTTATTTCAACTACACTTAACATACGAAATAACTTAATAACTTTAGATCGAATCCCCCTATTTGTATGATCTGTAGCTATTACAGCTCTTCTTCTTCTTCTCTCTCTCCCAGTTTTAGCTGGAGCCATCACCATACTTCTTACTGATCGAAACCTAAATACTTCTTTTTTTGACCCCTCAGGGGGGGGTGACCCAATTCTATACCAACACCTATTC
>IBITR086-20|Allogamus laureatus|COI-5P|Pending (#8521)
AACTATCTATTTTATCTTTGGAATTTGAGCCGGAATAATCGGAACTTCCCTGAGAATAATTATTCGAACAGAATTAGGAACAACTGAATCATTAATTAAAAATGATCAAATTTATAACGTATTAGTTACTGCTCATGCTTTTATTATAATTTTCTTTATAGTTATACCTATTATAATCGGGGGATTCGGAAATTGATTAGTCCCCCTAATAATCGGAGCCCCCGACATAGCCTTCCCTCGAATAAATAACATAAGATTCTGACTGCTCCCGCCCTCTTTAAATTTACTACTAATCAGAGCTTTAGTAGAAAGAGGTACAGGTACAGGATGAACTGTATATCCCCCTCTATCCAGAAATTTAGCCCATGCAGGAAGATCGGTAGACATCTCTATCTTTTCCCTCCATCTAGCTGGAATTTCTTCTATTTTAGGAGCTATTAATTTTATTTCTACCACATTAAATATACGCAACAATCTACTAACTCTTGACCGAATTCCCCTATTTGTTTGATCAGTAGCTATCACAGCCCTTCTCCTCCTCCTCTCTCTCCCAGTTTTAGCTGGAGCTATTACTATACTTCTTACTGATCGAAACTTAAATACCTCTTTTTTTGACCCTTCAGGGGGGGGAGATCCAATCTTATATCAACATTTATTT
>IBITR092-20|Chimarra marginata|COI-5P|Pending (#8521)
AACATTATATTTTATTTTTGGCCTTTGATCAAGAATACTAGGCCTATCTTTAAGAATATTAATTCGCCTAGAATTAAGAACTCCAGGAGCCTTAATTGGAAATGATCAAATTTTTAATTCTATCGTAACTGCACATGCATTTATCATAATTTTTTTTATAGTTATACCAATCATAATTGGGGGATTTGGAAATTGATTAGTCCCATTAATGCTAGGGGCCCCTGACATGGCTTTTCCTCGAATAAATAACATAAGATTTTGATTTCTCCCACCTTCATTATTTTTCCTTTTATTTGGGATATTAATGGATAATGGAGCAGGAACTGGTTGAACAGTCTATCCCCCCTTATCAACAAATATCTCTCATATAGGAAAGGCTGTAGATTTAACAATTTTCTCTCTTCATTTAGCTGGAATTTCCTCAATCTTAGGGGCTGTTAACTTTATTTCTACAATTATTAATATACGTTTAAACTTTTTAACCTTTGACCAATTACCCTTATTTGTGTGATCAGTAATAATCACCGCAATTCTTCTTTTATTATCTCTTCCTGTTTTAGCAGGAGCTATCACAATACTTTTAACGGATCGAAATATTAATACATCATTCTTTGACCCGGCTGGAGGGGGCGACCCAATTTTATACCAACATTTATTT
>IBITR093-20|Allogamus ligonifer|COI-5P|Pending (#8521)
AACTATTTATTTCATTTTTGGGATTTGAGCCGGAATAATCGGCACTTCTCTAAGAATAATTATTCGAACAGAATTAGGCACAACCGATTCTTTAATTAAAAATGATCAAATTTATAATGTTTTAGTTACAGCTCATGCCTTTATTATAATTTTCTTTATAGTAATGCCCATTATAATTGGTGGATTTGGCAATTGATTAGTCCCCCTAATAATTGGAGCCCCCGATATAGCCTTCCCCCGAATAAACAATATAAGATTTTGGCTACTTCCCCCCTCCCTTAATCTTCTCTTAATTAGAGCTTTAGTAGAAAGAGGGACAGGTACAGGATGAACTGTTTATCCCCCTCTATCAAGAAATCTAGCTCATGCAGGAAGATCAGTTGATATCTCAATTTTTTCTCTTCACTTAGCGGGAATCTCATCAATTTTGGGAGCTATCAATTTTATTTCTACTACATTAAATATACGAAATAATTTAATAACTCTAGACCGAATTCCCCTATTTGTATGATCTGTAGCTATTACAGCCCTTCTTCTTCTTCTCTCTCTACCAGTTTTAGCCGGAGCTATCACGATACTCCTCACTGACCGCAATTTAAACACCTCTTTTTTTGACCCCTCAGGGGGAGGAGACCCCATTCTCTATCAACATTTATTT
>IBITR109-20|Limnephilus bipunctatus|COI-5P|Pending (#8521)
AATAAATAATATAAGATTTTGACTTCTACCCCCTTCTCTTAACCTTTTATTAATTAGAGCTTTAATTGAAAGAGGAACAGGAACAGGATGAACGGTCTATCCCCCGTTATCAAGAAATTTAGCTCATGCAGGAAGATCTGTAGATATTTCAATTTTTTCTTTACATTTAGCAGGAATTTCTTCTATTTTAGGAGCTATTAATTTTATTTCTACTACACTAAATATACGAAACAATCTAATAACATTAGACCGAATTCCTTTATTTGTATGATCTGTAGCTATTACTGCCCTTCTTCTTCTTCTTTCTCTCCCAGTTTTAGCTGGAGCTATTACTATATTATTAACTGACCGTAACCTTAATACTTCCTTTTTTGATCCCTCTGGAGGGGGAGACCCAATTTTATACCAACATTTATTT
>IBITR114-20|Sericostoma pyrenaicum|COI-5P|Pending (#8521)
AACTCTTTACTTCCTATTCGGTATTTGAGCCGGAATAGTTGGATCTTCTCTAAGACTTTTAATTCGAATTGAATTAAGAACCCCCAGCTCCCTAATCAAAAATGACCAAATCTATAATGTTCTAGTAACAGCCCATGCCTTTATTATAATTTTCTTTATAGTAATACCAATCATAATCGGAGGATTTGGTAACTGACTTGTTCCCCTAATACTAGGGGCTCCCGATATAGCCTTCCCCCGTATAAATAACATAAGATTTTGACTTCTCCCGCCCGCACTAAATTTTCTTTTATTCAGAAGAATAGTTGAAAGAGGAACAGGAACAGGATGAACTGTCTATCCCCCTCTATCCAGTAATTTAGCCCATATAGGATCGTCCGTAGATCTTTCAATCTTTTCATTACATTTAGCAGGAGTATCCTCAATTTTAGGAGCAATTAACTTTATTACAACAATAATAAACATACGATCATTGGGAATATCCTATGACCGCATGCCTCTCTTCGCATGATCAGTTCTTATTACAGCCGTACTACTACTACTCTCACTTCCTGTTCTCGCTGGGGCTATTACTATATTATTAACAGATCGTAACCTCAATACATCTTTCTTTGATCCAGCAGGAGGAGGAGACCCAATTCTTTATCAACATTTATTT
>IBITR115-20|Psychomyia pusilla|COI-5P|Pending (#8521)
AACTTTATACTTTATTTTCGGAATCTGAGCTAGTCTAATTGGAACATCATTAAGAATAATTATTCGTATTGAATTAAGAACTCCAGGATCATTTATAGGAAATGATCAAATTTATAATTCAATTGTAACTATTCATGCTTTTATTATAATTTTTTTTATAGTTATACCAATTATGATTGGAGGATTTGGAAATTGATTAGTACCATTAATATTAGGAGCCCCAGATATAGCATTTCCTCGTATAAATAATCTAAGATTTTGATTTTTACCTCCTTCTATTTTTTTCCTAATTTCTTCTATATTTATAGATAATAGAACTGGAACAGGATGAACAGTATACCCTCCTTTATCTAATAATATATTTCACTCAGGAAAAGCTATTGATATCTCTATTTTTTCTCTTCATTTAGCTGGAATTTCATCAATTTTAGGAGCAATTAATTTTATTACCACAATTATTAATATAAAACTTAAAAGAATTACATTTGATATTCTTCCCCTATTTGTTTGATCAATTGGAATCACAGCTTTATTGCTTTTACTATCATTGCCTGTATTAGCAGGAGCTATTACAATATTATTAACAGATCGAAACTTAAATACTTCATTTTTTGACCCAGCAGGAGGAGGAGATCCTATTTTATATCAACACTTATTT
>IBITR119-20|Stenophylax mucronatus|COI-5P|Pending (#8521)
AACTATTTATTTTATTTTTGGAATCTGAGCCGGAATAATCGGAACTTCTTTAAGAATAATTATTCGAACTGAACTAGGAACAACTGAATCATTAATTAAAAATGATCAAATTTATAACGTTCTAGTAACTGCCCATGCTTTTATTATAATTTTTTTTATAGTAATGCCAATTATAATCGGAGGATTTGGAAACTGACTAGTTCCCCTAATAATCGGTGCACCTGATATAGCTTTCCCCCGTATAAATAATATAAGATTTTGACTACTCCCCCCCTCACTAAACTTACTTTTAATTAGAGCTCTAGTAGAAAGAGGAACAGGAACAGGTTGAACAGTCTATCCCCCCCTATCAAGAAATTTAGCTCATGCTGGAAGATCCGTTGATATTTCAATTTTCTCTCTTCATTTAGCTGGAATTTCCTCAATTTTAGGGGCTATTAATTTTATTTCCACAACTTTAAATATACGTAATAATCTAATAACCTTAGATCGAATTCCACTTTTTGTTTGATCAGTAGCTATTACAGCTCTTCTTCTTTTACTTTCTCTCCCAGTTTTAGCTGGAGCTATCACAATACTTCTTACTGACCGTAACTTAAATACTTCTTTTTTTGACCCCTCAGGAGGAGGGGACCCCATTCTCTATCAACACTTATTT
>IBITR125-20|Agraylea sexmaculata|COI-5P|Pending (#8521)
TATTTTATACTTTATTTTCGGTATCTGATCTGGAATACTTGGGTCTAGAATAAGTATAATCATTCGAATAGAATTAAGAACCCCTGGATTTTTAATCGGAAATGATCAGATTTATAATGTAATTGTAACAGCCCACGCTTTCGTTATAATTTTTTTTATAGTAATACCAATGGTAATTGGAGGATTTGGTAACTGATTAGTCCCTCTTATACTTTCAGCCCCTGATATAGCTTTCCCACGAATAAATAATATAAGATTTTGATTACTCCCCCCCTCAATTACTCTTCTTCTACTAAGATCAATAGTAGAAAACGGAGCAGGAACAGGATGAACTGTGTATCCTCCTTTAGCCTCTAATATCGCCCATAGAGGAAGATCGGTAGATTTAGCAATTTTCTCACTACATTTAGCGGGAATCTCCTCAATTCTAGGAGCAATTAATTTTATTTCTACAATTATTAACATAAAACCCACAAATATAAGATTTGATCAGATACCTTTATTTGTGTGATCAGTTTTAATTACAGCAATTTTACTACTTTTATCATTACCAGTTTTAGCTGGAGCAATCACAATATTATTAACAGATCGAAACTTTAACTCTTCTTTCTTCGACCCGGCTGGAGGGGGAGACCCAATTCTTTACCAACACTTATTC
>IBITR133-20|Stenophylax mucronatus|COI-5P|Pending (#8521)
AACTATTTATTTTATTTTTGGAATCTGAGCCGGAATAATCGGAACTTCTTTAAGAATAATTATTCGAACTGAACTAGGAACAACTGAATCATTAATTAAAAATGATCAAATTTATAACGTTCTAGTAACTGCCCATGCTTTTATTATAATTTTTTTTATAGTAATGCCAATTATAATCGGAGGATTTGGAAACTGACTAGTTCCCCTAATAATCGGTGCACCTGATATAGCTTTCCCCCGTATAAATAATATAAGATTTTGACTACTCCCCCCCTCACTAAACTTACTTTTAATTAGAGCTCTAGTAGAAAGAGGAACAGGAACAGGTTGAACAGTCTATCCCCCCCTATCAAGAAATTTAGCTCATGCTGGAAGATCCGTTGATATTTCAATTTTCTCTCTTCATTTAGCTGGAATTTCCTCAATTTTAGGGGCTATTAATTTTATTTCCACAACTTTAAATATACGTAATAATCTAATAACCTTAGATCGAATTCCACTTTTTGTTTGATCAGTAGCTATTACAGCTCTTCTTCTTTTACTTTCTCTCCCAGTTTTAGCTGGAGCTATCACAATACTTCTTACTGACCGTAACTTAAATACTTCTTTTTTTGACCCCTCAGGAGGAGGGGACCCCATTCTCTATCAACACTTATTT
>IBITR181-20|Sericostoma pyrenaicum|COI-5P|Pending (#8521)
AACTCTTTACTTCCTATTCGGTATTTGAGCCGGAATAGTCGGGTCTTCTCTAAGACTTTTAATTCGAATTGAATTAAGAACCCCCAGCTCCCTAATCAAAAATGACCAAATCTATAATGTTCTAGTAACAGCCCATGCATTTATTATAATTTTCTTTATAGTAATACCAATCATAATCGGAGGATTTGGTAACTGACTTGTTCCCCTAATACTAGGAGCCCCCGATATAGCCTTCCCCCGTATAAATAACATAAGATTTTGACTTCTCCCACCTGCACTAAATTTTCTTTTATTCAGAAGAATAGTTGAAAGAGGAACAGGAACAGGATGAACAGTCTATCCTCCCCTATCCAGTAATTTAGCCCATATAGGATCATCCGTAGATCTTTCAATCTTTTCATTGCATTTAGCAGGAGTATCCTCAATTTTAGGGGCGATTAACTTTATTACAACAATAATAAACATACGATCATTGGGGATATCTTATGACCGCATACCTCTCTTTGCATGATCAGTTCTTATTACAGCTGTACTATTACTACTCTCACTTCCTGTCTTAGCTGGGGCTATTACTATATTATTAACAGATCGTAATCTCAATACATCTTTCTTTGACCCAGCAGGAGGAGGAGATCCAATTCTTTATCAACATTTATTT
>IBITR185-20|Polycentropus telifer|COI-5P|Pending (#8521)
AACTTTATATTTTATTTTCGGAATTTGATCAAGAATATTAGGTTCTACTTTAAGATTTATCATTCGAATTGAACTAAGTACATCAAGAACATTAATAAGAAATGATCAAATTTATAACTCTATTGTAACTATACATGCATTTATTATAATTTTTTTTATAATTATGCCATTAATAATTGGAGGATTTGGAAATTGATTAATTCCATTAATATTAATAGCTCCAGACATAGCCTTTCCTCGAATAAATAATATGAGATTTTGATTATTACCTCCATCAATTTTTTTCCTTATTTCTGGAATTTTTATAGATAATAGAGTAGGGACAGGATGAACTGTATATCCTCCATTGTCAAATAATTTATTCCATTCAGGAAAAGCAGTTGATATATCTATTTTTTCACTTCATATAGCTGGAATTTCCTCAATTCTAGGAGCAATCAATTTTATTTCAACAATTTTTAACATAAAATTAAAAAATATTCCTATAAGAATAATTCCATTATTTGTTTGATCCATTAAAATTACAGCAATTTTATTATTATTATCACTACCCGTATTAGCAGGTGCCATTACAATACTTCTAACTGATCGAAACTTAAATACTTCATTTTTTGACCCTTCAGGAGGTGGAGACCCCATTTTATATCAACATCTATTT
>IBITR190-20|Hydropsyche bulbifera|COI-5P|Pending (#8521)
CACCCTTTACTTCATATTTGGGATTTGATCTGGTCTAGTTGGATCATCTCTTAGTTTCATTATCCGTATAGAACTCATAACTCCAGGGAGTCTAATTGGAAATGACCAAATTTATAATGTAATTGTCACTTCCCACGCATTTATTATAATTTTTTTTATAGTTATACCCATCATAATCGGAGGTTTTGGAAACTGATTAGTTCCTTTAATACTAGGATCTCCAGACATAGCTTTCCCTCGAATAAATAATTTAAGATTTTGGTTTCTTCCCCCATCTCTGATATTCCTTCTATTAAGAAGAATAGTAAATTCAGGGGCAGGCACAGGATGAACTGTTTACCCCCCACTCTCCTCTAATCTTTCTCACGCTGGAAGATCCGTCGATTTGACAATTTTTTCTCTCCATATAGCAGGGATTTCTTCAATTTTAGGGGCTATCAATTTCATCTCAACTATTATAAACATAAAATTTAAAAATCTCAACTATGAAATAATTCCTTTATTTGTCTGATCAATCTTAATTACAGCCGTATTACTACTTCTTTCCTTACCAGTTTTAGCCGGAGCCATCACTATATTATTAACAGATCGTAATCTCAACACCTCTTTCTTTGACCCAGCAGGAGGAGGGGATCCAATTCTTTATCAACATCTTTTT
>IBITR202-20|Lepidostoma hirtum|COI-5P|Pending (#8521)
AACAATTTATTTTATTTTTGGTTTATGATCTGGAATAGTAGGAACTTCTCTAAGAATAATTATTCGTACTGAATTATCTACGCCCCAATCACTTATTATAAATGACCAAATTTATAATGTTTTAGTTACAGCCCATGCTTTTATTATAATTTTTTTCATAGTAATACCAATTATAATTGGAGGATTCGGAAATTGATTAGTACCTCTAATAATCGGAGCTCCAGATATAGCTTTCCCCCGTATAAATAATATAAGATTTTGACTACTCCCCCCCTCTTTAAATTTTTTATTAATTAGATCCTTGGTAGAAAGAGGTACAGGAACTGGATGAACTGTTTATCCCCCCCTATCTTCTAATATTGCTCATGCTGGCAGATCAGTAGATATCTCAATTTTCTCCCTTCACTTAGCGGGAATTTCTTCAATTCTAGGAGCCATTAATTTTATTTCTACTACTATTAATATACGTTCTCCTTTAATTTATTTAGATCGAATACCCTTATTTGTTTGATCAGTAGCAATTACTGCTTTACTACTTCTTCTTTCATTACCAGTTTTAGCTGGCGCTATTACTATACTTCTTACAGATCGCAACTTAAATACATCTTTCTTTGACCCATCAGGAGGGGGGGACCCTATCTTATACCAACACTTATTT
>IBITR208-20|Mesophylax aspersus|COI-5P|Pending (#8521)
AACTATTTATTTTATTTTTGGGATTTGAGCTGGAATAATCGGAACTTCTTTAAGAATAATTGTTCGAACTGAATTAGGTACGACTGAATCATTAATTAAAAATGATCAAATCTATAACGTACTGGTAACTGCCCATGCTTTTATTATAATTTTTTTCATAGTAATGCCTATCATAATTGGGGGATTCGGAAACTGATTGGTACCCCTAATAATTGGTGCACCTGATATAGCCTTCCCCCGCATAAATAATATAAGATTCTGACTACTGCCCCCCTCATTAAACTTACTTTTAATTAGAGCATTAGTGGAAAGCGGTACAGGAACAGGTTGAACGGTTTATCCCCCACTATCTAGAAATTTAGCCCATGCAGGAAGATCCGTTGATATCTCAATTTTTTCACTTCATTTAGCCGGAATTTCTTCAATCTTGGGGGCTATTAATTTTATTTCTACAACTTTAAATATACGCAATAATTTAATTACATTAGATCGAATTCCTCTGTTTGTTTGATCGGTAGCTATCACAGCTCTATTACTTCTTCTTTCTCTCCCAGTTTTAGCGGGAGCCATCACAATACTTCTCACAGACCGAAATTTAAACACCTCTTTCTTTGACCCCTCTGGGGGGGGAGACCCTATTTTATATCAACATTTATTT
>IBITR210-20|Rhyacophila adjuncta|COI-5P|Pending (#8521)
AACTTTATACTTTATTTTTGGAATTTGAGCTGGTATAGTAGGCTCTTCTTTAAGTTTAATTATTCGAACTGAACTTGGAATACCGGGATCATTGATTGGAAATGATCAAATTTACAATGTAATTGTAACAGCACATGCGTTTGTTATAATTTTTTTTATAGTTATACCAATTATAATCGGAGGATTTGGAAATTGATTAGTTCCATTAATATTAGGGGCCCCAGATATAGCATTTCCACGAATAAATAATATAAGATTCTGACTTCTCCCACCTTCTCTTACTTTACTTACAATAAGAATAATTGTTGAAAATGGAGCAGGAACTGGGTGAACAGTATATCCCCCTTTATCTTCAAATATTGGCCATAATGGAAGATCTGTAGATTTAACAATTTTTTCTTTACATTTAGCAGGAGTATCATCAATTTTAGGAGCAATTAATTTCATTACAACAGTAATTAATATACGATCTAAGGGAATATCTATAGATCAAATACCTCTATTTGTATGATCTGTAGCAATTACAGCTCTTCTTCTTTTATTATCACTCCCAGTTTTAGCAGGAGCTATTACAATATTACTAACAGATCGTAATTTAAATACCTCTTTTTTCGATCCTGCTGGAGGAGGTGACCCTATTTTATATCAACATTTATTT
>IBITR216-20|Rhyacophila occidentalis|COI-5P|Pending (#8521)
AACTTTATATTTTATTTTTGGAATTTGAGCTGGAATAGTTGGATCTTCTTTAAGATTAATTATTCGAACCGAACTCGGATCTCCTGGTTCATTAATTGGAAACGATCAAATTTACAATGTAATTGTAACAGCTCATGCATTTGTAATAATTTTTTTTATAGTTATACCAATTATAATTGGAGGATTTGGAAACTGATTAGTACCTTTAATATTGGGAGCCCCTGATATAGCTTTTCCACGAATAAATAATATAAGATTTTGACTTCTTCCACCTTCTTTAACTCTATTAACTATAAGAATAATTGTAGAAAATGGTGCTGGAACTGGTTGAACAGTATACCCCCCATTATCATCTAATATTGGACATAATGGGAGATCTGTAGATTTAACAATTTTCTCTCTTCATTTAGCAGGGGTATCATCAATTTTAGGGGCAATTAACTTTATTACCACTGTAATTAATATACGTTCTAAAGGAATATCTTTAGACCAAATACCTTTATTTGTTTGATCAGTTGTAATCACAGCTTTACTTTTACTTTTATCTTTACCAGTTTTAGCAGGAGCTATTACAATATTATTAACAGATCGAAACTTAAATACATCTTTTTTTGACCCAGCTGGAGGGGGAGACCCGATTTTATATCAACATTTATTT
>IBITR222-20|Ptilocolepus extensus|COI-5P|Pending (#8521)
AACTTTATATTTTATTTTTGGAATTTGAGCAGGAATAGTTGGAACTTCTTTAAGAATATTAATTCGGTTAGAATTAGGAACTCCTGGAGCTTTAATTGGAAATGATCAAATTTATAATGTAATTGTAACTGCTCATGCATTTATTATAATTTTTTTTATAGTTATACCCTTAATAATTGGGGGATTTGGGAATTGATTAGTTCCTTTAATGTTAGGAGCTCCTGATATGGCATTTCCTCGAATAAATAATATAAGATTTTGATTGCTTCCTCCTTCAATTATATTATTAATTTTTAGTAGAGTTATTGAAAATGGTGCAGGTACTGGTTGAACAGTTTATCCTCCTCTTTCTAATAATATTTTTCATATGGGGGCTTCGGTTGATTTAACTATTTTTTCATTACATTTAGCAGGTATTTCTTCTATTTTAGGGGCAGTAAATTTTATTTCTACTATTATAAATATACGTGTTAAAGGAATTTTAATAGAACGAATGTCACTATTTGTTTGATCAGTTTTCATTACTGCTATTTTATTACTTTTATCTTTACCTGTTTTAGCGGGAGCTATTACAATATTATTAACAGATCGAAATTTAAATACATGTTTTTTTGACCCATCAGGAGGAGGAGACCCTATTTTATATCAACATTTATTT
>IBITR223-20|Philopotamus montanus caurelensis|COI-5P|Pending (#8521)
TACTTTATACTTTATTTTCGGAATTTGAGCTAGAATACTAGGTCTTTCATTAAGTTTATTAATTCGTGTTGAATTAAGAACCCCGGGTTCATTATTTGAAAATGATCAAATTTTTAATTCAATTGTCACAGCCCATGCTTTTATTATAATTTTCTTCATAGTTATACCTATTATAATTGGGGGATTCGGAAATTGATTAGTACCCTTAATACTGGGAGCTCCTGATATAGCATTCCCTCGAATAAATAATATAAGATTTTGATTTCTACCCCCTTCATTATTTTTTTTAATTTTTGGAATACTAATAGATAATGGGGCTGGTACTGGTTGAACCGTCTACCCTCCCTTATCTGCAAACATTTCCCATATAGGAAAGGCCGTAGATTTAACTATTTTCTCCCTTCATATAGCAGGAATTTCATCAATTTTAGGAGCTGTCAATTTTATTACTACTATTATTAATATACGATGTACATATATAACTATAGATCGAATACCTTTATTTGTATGATCAGTTTTTATTACAGCTATTTTACTTCTTTTATCATTACCTGTATTAGCAGGGGCTATTACTATATTACTTACAGATCGTAATATTAATACCTCCTTTTTTGATCCAGCGGGAGGAGGAGATCCAATTTTATATCAACATTTATTT
>IBITR239-20|Tinodes foedellus|COI-5P|Pending (#8521)
AACTTTATACTTTCTCTTTGGAATTTGATCAAGTCTTATTGGAACTTCATTAAGAATAATTATTCGTATTGAATTAAGAACCCCTAGAGCTTTTTTAGGAAATGATCAAATTTATAATTCAATTGTTACTATTCATGCATTTATTATAATTTTCTTTATAGTTATACCCATTATAATTGGTGGATTTGGAAATTGATTAGTTCCTCTAATGTTAGGAGCCCCTGATATAGCTTTCCCACGAATAAATAATCTAAGATTTTGATTTCTTCCTCCTTCTTTATTTTTTTTAATTTCTAGAATATTTATAGATAACAGAATAGGAACAGGTTGAACTGTCTATCCCCCATTATCAAATAGAATATTTCATTCAGGAAAAGCAGTAGACATTAGAATTTTTTCTCTTCACTTAGCAGGGATTTCATCAATTTTAGGAGCAATTAACTTTATTACTACTATTATAAATATAAAACTCAATGCAATTTCATTAGATATAATTCCTTTATTTGTTTGATCTGTTAATATTACAGCTCTTTTATTACTATTATCACTTCCAGTTTTAGCTGGAGCTATTACTATACTTCTCACAGATCGAAATTTAAATACATCCTTTTTTGACCCAGCAGGAGGGGGGGATCCAATTTTATATCAACATTTATTT
>IBITR249-20|Hydropsyche siltalai|COI-5P|Pending (#8521)
AACCCTTTATTTTATATTTGGAATTTGATCAGGATTAATTGGATCATCTCTAAGCTTCATCATTCGAATAGAATTGAGAACACCAGGAAGATTCATCGGAAATGATCAAATTTATAATGTTATCGTAACTTCTCATGCCTTTATTATAATTTTCTTTATAGTTATACCCATTATAATTGGTGGATTTGGAAATTGACTAGTACCACTAATACTAGGGTCTCCTGATATAGCCTTTCCTCGAATAAATAATCTAAGATTTTGATTTTTACCCCCTTCTCTAATATTTTTATTGTTAAGAAGCCTGTCAAATTCAGGAGCCGGAACAGGATGAACAGTTTATCCTCCTCTTTCCTCAAACTTATCTCATGCGGGGAGATCCGTAGATTTAACAATTTTTTCTTTACATATAGCAGGAATTTCTTCTATCTTAGGAGCTATTAATTTCATTTCTACTATTATAAATATAAAATTCAAAAATTTAAATTATGAAATAATTCCCCTCTTCGTATGATCAATCCTTATTACAGCAATTCTTTTATTATTATCTTTACCAGTTCTTGCAGGAGCAATTACTATATTATTAACAGATCGAAACTTAAATACTTCTTTCTTTGACCCAGCAGGAGGGGGGGATCCTATCCTTTATCAACATCTTTTT
>IBITR270-20|Rhyacophila terpsichore|COI-5P|Pending (#8521)
TACTTTATATTTTATTTTTGGAATTTGAGCAGGAATAGTGGGATCTTCATTAAGATTAATTATTCGTACTGAGCTTGGAATACCGGGATCCTTAATTGGTAATGATCAAATTTATAACGTAATTGTAACTGCTCATGCATTTGTTATAATTTTTTTTATAGTTATACCAATTATAATTGGAGGATTTGGAAATTGATTAGTTCCATTAATACTAGGAGCCCCAGATATAGCATTTCCACGAATAAATAATATAAGATTCTGACTTTTACCCCCATCTCTCACATTACTAACTATAAGAATAATTGTAGAAAATGGAGCAGGTACTGGTTGAACTGTATACCCCCCTTTATCATCTAATATTGGACATAATGGAAGATCAGTTGATCTAACAATTTTCTCGCTTCATTTAGCAGGAGTATCATCAATTTTAGGGGCAATCAATTTTATTACAACTGTAATTAATATACGTTCAAAAGGAATATCATTAGATCAAATACCCTTATTTGTTTGATCAGTAGCAATTACTGCTCTCCTTCTTCTCTTATCATTACCAGTTTTAGCGGGAGCTATCACTATACTTTTAACTGATCGTAATTTAAATACATCTTTTTTTGATCCTGCTGGAGGAGGGGATCCTATTTTATACCAACACTTATTT
>IBITR274-20|Agapetus nimbulus|COI-5P|Pending (#8521)
AACTTTATATTTTATTTTTGGAATCTGAAGAGGTATAGTAGGAACCTCATTAAGAATATTAATTCGAAGGGAATTAGGAACTAATAGATTTTTAATTGGAAATGATCAAATCTATAATGTAATTGTTACAGCCCATGCATTTATTATAATTTTTTTTATAGTTATACCCATTATAATTGGAGGATTTGGAAATTGATTAGTCCCTTTAATATTAGGAGCTCCTGATATAGCTTTCCCACGATTAAATAATATAAGATTTTGGTTTCTCCCCCCTTCAATTACTTTATTAATTATAGGGGGACTAGTAGAAAGAGGAGCAGGAACAGGATGAACTGTTTACCCCCCTCTTTCTTCAACAATTGCACACATTGGGGGATCCGTTGATTTAAGAATCTTTTCACTACATTTAGCAGGAATCTCATCAATTTTAGGGGCTGTAAACTTTATTTCAACTATAATTAATATACGATCTAAAAGATTAACACTCGAAAAAATACCCCTTTTTGTCTGATCTGTATTAATTACTGCTATTTTACTACTATTATCTCTACCAGTATTAGCTGGGGCTATCACTATACTTTTAACAGACCGAAACTTAAATACCTCTTTTTTTAATCCAGCAGGAGGGGGAGACCCTATTTTATACCAACATTTATTT
>IBITR280-20|Metalype fragilis|COI-5P|Pending (#8521)
AACACTATATTTTATATTCGGAATCTGGGCAAGATTAATTGGAACATCTTTAAGAATAATTATTCGAATTGAATTAAGAACCCCAAATTCTTTCATTAATAACGATCAAATTTATAATTCAATTGTTACTATTCATGCTTTTATCATAATTTTTTTCATAGTAATACCCATTATAATTGGAGGGTTTGGTAATTGATTAGTGCCCCTAATATTAGGAGCACCTGATATAGCTTTCCCCCGAATAAATAATTTAAGATTCTGATTTTTACCACCCTCAATTCTCTTTTTAATTTCATCTATATTTATAGATAATAGAGCAGGAACTGGATGAACAGTTTACCCCCCATTATCAAATAGTATATTTCACGCAGGAAAAGCAGTCGATATTTCAATTTTCTCACTTCATTTAGCAGGAATTTCATCTATTTTAGGGGCAATTAATTTTATTACTACTATTATTAATATAAAAATAAAATCAATTAAATACGAATTAATACCTCTATTCGTATGATCAATTGGAATCACTGCATTATTACTACTCCTGTCCTTACCTGTTTTAGCCGGAGCTATTACTATATTATTAACAGACCGAAACCTTAATACATCATTTTTCGATCCAGCAGGAGGGGGGGATCCTATTTTATATCAACACTTATTT
>IBITR282-20|Tinodes waeneri|COI-5P|Pending (#8521)
AATAAATAACCTTAGATTTTGATTTTTACCCCCTTCTTTATTTTTCTTAATTTCTAGAATATTTATAGATAATAGAATAGGAACAGGATGAACTGTTTATCCACCATTATCTAACAGAATATTTCACTCAGGGAAAGCTGTTGATATTAGAATTTTTTCCCTTCATTTAGCAGGAATTTCATCTATTTTAGGGGCTATTAATTTTATTTCTACTATTATAAATATAAAACTTAATGCTATTTCATTAAATTTAGTACCATTATTTGTTTGATCTGTTAATATTACAGCTTTATTATTATTATTATCTTTGCCAGTATTAGCTGGTGCTATTACCATATTATTAACAGACCGAAATTTAAACACCTCCTTCTTTAACCCAGCTGGAGGAGGAGACCCAATTTTATATCAACATTTATTT
>IBITR287-20|Hydropsyche bulbifera|COI-5P|Pending (#8521)
CACCCTTTACTTCATATTTGGGATTTGATCTGGTCTAGTTGGATCATCTCTTAGTTTCATTATCCGTATAGAACTCATAACTCCAGGGAGTCTAATTGGAAATGACCAAATTTATAATGTAATTGTCACTTCCCACGCATTTATTATAATTTTTTTTATAGTTATACCCATCATAATCGGAGGTTTTGGAAACTGATTAGTTCCTTTAATACTAGGATCTCCAGACATAGCTTTCCCTCGAATAAATAATTTAAGATTTTGGTTTCTTCCCCCATCTCTGATATTCCTTCTATTAAGAAGAATAGTAAATTCAGGGGCAGGCACAGGATGAACTGTTTACCCCCCACTCTCCTCTAATCTTTCTCACGCTGGAAGATCCGTCGATTTGACAATTTTTTCTCTCCATATAGCAGGGATTTCTTCAATTTTAGGGGCTATCAATTTCATCTCAACTATTATAAACATAAAATTTAAAAATCTCAACTATGAAATAATTCCTTTATTTGTCTGATCAATCTTAATTACAGCCGTATTACTACTTCTTTCCTTACCAGTTTTAGCCGGAGCCATCACTATATTATTAACAGATCGTAATCTCAACACCTCTTTCTTTGACCCAGCAGGAGGAGGGGATCCAATTCTTTATCAACATCTTTTT
>IBITR304-20|Sericostoma vittatum|COI-5P|Pending (#8521)
AACTCTTTACTTCCTATTCGGTATTTGAGCCGGAATAGTTGGATCCTCTCTAAGACTTTTAATTCGAATTGAATTAAGAACCCCCAGCTCCCTAATCAAAAACGACCAAATCTATAATGTTCTAGTAACAGCCCATGCCTTTGTTATAATTTTCTTTATAGTAATACCAATCATAATCGGAGGATTTGGTAACTGACTTGTTCCCCTAATACTAGGAGCTCCCGATATAGCCTTTCCCCGTATAAATAACATAAGATTTTGACTTCTCCCGCCCGCACTAAATTTTCTTTTATTCAGAAGAATAGTTGAAAGAGGAACAGGAACAGGATGAACAGTCTATCCCCCTCTATCCAGTAATTTAGCCCATATAGGGTCATCCGTAGATCTTTCAATCTTTTCATTACATTTAGCAGGAGTATCCTCAATTTTAGGAGCAATTAACTTTATTACAACAATAATAAACATGCGGTCATTGGGAATATCCTATGACCGCATACCTCTCTTCGCATGATCAGTTCTTATTACAGCCGTACTACTACTACTCTCACTTCCTGTTCTAGCTGGGGCTATTACTATATTATTAACAGATCGTAATCTCAATACATCTTTCTTTGATCCAGCAGGAGGGGGAGACCCAATTCTTTATCAACATTTATTT
>IBITR305-20|Sericostoma vittatum|COI-5P|Pending (#8521)
AACTCTTTACTTCCTATTCGGTATTTGAGCCGGAATAATTGGATCTTCTCTAAGACTTTTAATTCGAATTGAATTAAGAACCCCCAGCTCCCTAATCAAAAATGACCAAATCTATAATGTTCTAGTAACAGCCCATGCCTTTATTATAATTTTCTTTATAGTAATACCAATCATAATCGGAGGATTTGGTAACTGACTTGTTCCCCTAATACTAGGAGCTCCCGATATAGCCTTCCCCCGTATAAATAACATAAGATTTTGACTTCTTCCGCCCGCACTAAATTTTCTTTTATTCAGAAGAATAGTTGAAAGAGGAACAGGAACAGGATGAACTGTCTATCCCCCTCTATCCAGTAATTTAGCCCATATAGGATCATCCGTAGATCTTTCAATCTTTTCATTACATTTAGCAGGAGTATCCTCAATTTTAGGAGCAATTAACTTTATTACAACAATAATAAACATACGATCATTGGGAATATCCTATGACCGCATGCCTCTCTTCGCATGATCAGTTCTTATTACAGCCGTACTACTACTACTCTCACTTCCTGTTCTCGCTGGGGCTATTACTATATTATTAACAGATCGTAACCTCAATACATCTTTCTTTGATCCAGCAGGAGGAGGAGACCCAATTCTTTATCAACATTTATTT
>IBITR350-20|Psychomyia pusilla|COI-5P|Pending (#8521)
AACTTTATACTTTATTTTCGGAATCTGAGCTAGTCTAATTGGAACATCATTAAGAATAATTATTCGTATTGAATTAAGAACTCCAGGATCATTTATAGGAAATGATCAAATTTATAATTCAATTGTAACTATTCATGCTTTTATTATAATTTTTTTTATAGTTATACCAATTATGATTGGAGGATTTGGAAATTGATTAGTACCATTAATATTAGGAGCCCCAGATATAGCATTTCCTCGTATAAATAATCTAAGATTTTGATTTTTACCTCCTTCTATTTTTTTCCTAATTTCTTCTATATTTATAGATAATAGAACTGGAACAGGATGAACAGTATACCCTCCTTTATCTAATAATATATTTCACTCAGGAAAAGCTATTGATATCTCTATTTTTTCTCTTCATTTAGCTGGAATTTCATCAATTTTAGGAGCAATTAATTTTATTACCACAATTATTAATATAAAACTTAAAAGAATTACATTTGATATTCTTCCCCTATTTGTTTGATCAATTGGAATCACAGCTTTATTGCTTTTACTATCATTGCCTGTATTAGCAGGAGCTATTACAATATTATTAACAGATCGAAACTTAAATACTTCATTTTTTGACCCAGCAGGAGGAGGAGATCCTATTTTATATCAACACTTATTT
>IBITR364-20|Rhyacophila intermedia|COI-5P|Pending (#8521)
AATAAATAACATAAGGTTCTGACTCTTACCCCCGTCTCTCACACTTCTTACCATAAGAATAGTTGTAGAAAATGGGGCGGGAACTGGTTGAACTGTTTATCCACCCCTATCATCCAATATCGGTCATAATGGAAGATCTGTCGATCTAACGATTTTCTCACTCCACTTAGCAGGAGTTTCTTCAATTCTAGGAGCTATTAACTTCATTACAACTGTAATTAATATACGTTCTAAGGGAATATCATTAGATCAAATACCGTTATTTGTATGATCGGTAGCAATTACTGCTCTTTTACTACTTTTATCACTTCCGGTCCTAGCTGGAGCTATTACTATACTTTTAACTGACCGTAATTTAAATACATCTTTCTTTGACCCAGCAGGAGGGGGGGATCCTATTTTATACCAACATTTATTT
>IBITR373-20|Rhyacophila dorsalis|COI-5P|Pending (#8521)
AACTTTATACTTTATTTTTGGAATCTGAGCTGGTATAGTGGGGTCTTCATTAAGTTTAATTATTCGAACTGAACTTGGAATACCAGGATCTTTAATCGGAAATGATCAAATTTATAATGTAATTGTAACAGCACATGCATTTGTTATAATTTTTTTTATAGTTATACCAATTATAATTGGAGGGTTTGGAAACTGACTAGTTCCATTAATATTAGGAGCCCCTGATATAGCATTCCCTCGAATAAATAATATAAGATTTTGACTTCTTCCTCCCTCCCTTACTTTACTTACAATAAGAATAATTGTTGAAAATGGAGCAGGTACAGGATGAACAGTATATCCCCCTTTATCTTCTAATATTGGACATAACGGAAGATCAGTAGATTTAACTATTTTTTCTCTCCATTTAGCTGGAGTATCATCAATTTTAGGAGCAATCAATTTTATTACAACAGTAATTAATATACGATCTAAAGGAATATCTATAGATCAAATACCTTTATTTGTATGATCTGTAGCAATTACAGCTCTTCTTCTTTTATTATCACTTCCAGTTTTAGCTGGAGCTATTACAATACTATTAACAGATCGAAATTTAAATACCTCTTTTTTTGACCCTGCTGGAGGAGGAGACCCTATTTTATACCAACATTTATTT
>IBITR393-20|Agapetus fuscipes|COI-5P|Pending (#8521)
AACTTTATATTTTATTTTTGGAATTTGAAGAGGCATAGTAGGAACTTCTTTAAGAATATTAATTCGAAGAGAATTAGGGACTAACAGATTTTTAATTGGAAATGATCAAATTTATAATGTAATTGTAACAGCTCATGCATTTATTATAATTTTTTTTATAGTTATACCTATTATAATTGGAGGATTTGGAAATTGATTAGTTCCTTTAATATTAGGAGCCCCTGACATAGCTTTTCCACGATTAAATAATATAAGATTTTGATTTCTCCCCCCCTCAATTACTTTATTAATTATAGGGGGACTTGTAGAAAGAGGGGCAGGAACCGGGTGAACTGTTTATCCCCCGCTTTCCTCAACAATTGCTCATATTGGGGGATCCGTTGATTTAAGTATTTTTTCATTACATTTAGCAGGAATTTCTTCAATCTTAGGGGCTGTAAATTTTATTTCAACAATAATTAATATACGATCTAAAAGATTAACATTAGAAAAAATACCCCTTTTTGTTTGATCTGTACTAATTACTGCTATTTTATTATTACTTTCTTTGCCAGTACTCGCCGGAGCCATCACTATACTTTTAACGGACCGAAATCTAAACACCTCATTTTTTAACCCAGCTGGTGGGGGAGACCCCATTTTATACCAACACCTTTTC
>IBITR398-20|Catagapetus maclachlani|COI-5P|Pending (#8521)
AACTTTATACTTTATTTTTGGTATTTGAAGAGGCATAGTAGGAACATCCCTAAGTATATTAATTCGCAGAGAATTAGGAACAACTAGATTTTTAATTGGCAATGACCAAATTTATAACGTAATTGTAACCGCCCATGCCTTCATTATAATTTTTTTTATAGTAATACCTATTATAATCGGGGGATTTGGAAACTGACTTGTCCCTCTAATATTAGGGGCCCCTGATATAGCATTTCCCCGACTTAATAACATAAGATTCTGAATACTTCCCCCCTCTATTACATTATTAATTATAGGGGGGTTAGTCGAAAGAGGGGCCGGAACAGGTTGAACAGTTTACCCTCCTTTATCATCTAATTTAGCTCATATCGGAAGATCTGTTGATCTAAGAATTTTTTCTCTCCATATAGCAGGTATCTCATCAATTTTAGGGGCTGTTAATTTTATTTCTACTATAATTAATATACGAGCTGAAGGTATATACTTAGAAAAAATACCCCTGTTTGCCTGATCTGTATTAATTACAGCAATTCTTTTATTACTTTCTCTACCTGTTTTAGCGGGGGCCATTACAATATTATTAACAGACCGAAATTTAAACACTTCATTTTTCAATCCTGCTGGAGGGGGAGACCCTATTTTATACCAACATCTATTT
>IBITR399-20|Catagapetus maclachlani|COI-5P|Pending (#8521)
AACTTTATACTTTATTTTTGGTATTTGAAGAGGCATAGTGGGAACATCCCTAAGTATATTAATTCGCAGAGAATTAGGAACAACTAGATTTTTAATTGGCAATGACCAAATTTATAACGTAATTGTAACCGCTCATGCCTTCATTATAATTTTTTTTATAGTAATACCCATTATAATCGGGGGGTTTGGAAACTGACTTGTCCCTCTAATATTAGGGGCCCCTGATATAGCATTTCCTCGACTTAATAACATAAGATTCTGAATACTCCCCCCCTCTATTACATTATTAATTATAGGGGGGTTAGTCGAAAGAGGGGCCGGAACAGGCTGAACAGTTTACCCCCCCTTATCATCTAATTTAGCTCATATCGGAAGATCTGTTGATCTAAGAATTTTTTCTCTCCATATAGCAGGTATCTCATCAATTTTAGGGGCTGTTAATTTTATTTCTACTATAATTAATATACGAGCTGAAGGTATATACTTAGAAAAAATACCCCTGTTTGCCTGATCTGTATTAATTACAGCAATTCTTTTATTACTTTCTCTACCTGTTTTAGCGGGGGCCATTACAATATTATTAACAGACCGAAATTTAAATACTTCATTTTTCAATCCTGCTGGAGGGGGAGACCCCATTTTATACCAACATCTATTT
>IBITR401-20|Glossosoma privatum|COI-5P|Pending (#8521)
TCTTAATAATATAAGATTTTGATTACTTCCCCCATCTCTAACATTCTTAATAATAAGAAGAATAGTAGAAAACGGTGCTGGCACTGGGTGAACTGTTTACCCGCCATTATCCTCTAATCTCAGACATATCGGTAGTTCAGTGGATTTAACGATTTTTTCTTTGCATCTAGCGGGTATCTCCTCAATTTTAGGGGCTATTAATTTTATTACAACAGTAATCAACATACGATCAAGATATATAAATATAAATATAATACCGTTATTCGTTTGATCAGTACTAATTACAGCTATTCTATTACTACTATCACTTCCTGTATTGGCCGGAGCTATCACTATACTTTTAACAGACCGAAATTTAAATACAAATTTTTTTGACCCTGCCGGAGGGGGAGACCCTGTTTTATATCAACATTTATTT
>IBITR403-20|Philopotamus perversus|COI-5P|Pending (#8521)
TACATTATATTTTATTTTTGGAATTTGAGCTAGAATACTAGGCCTTTCCTTAAGTTTATTAATTCGTGTTGAATTAAGAACCCCAGGATCACTATTTGAAAATGATCAAATTTTTAACTCAATTGTTACAGCTCATGCATTCATTATAATTTTTTTTATAGTTATACCTATTATAATTGGAGGGTTTGGAAATTGACTAGTACCTTTAATATTAGGAGCCCCCGATATAGCATTCCCACGAATAAATAATATAAGATTTTGATTTCTCCCACCTTCTTTATTTTTTTTAATTTTTGGAATATTAATAGATAACGGGGCAGGTACTGGGTGAACAGTTTACCCCCCCTTATCTGCAAATATTTCCCATATAGGAAAGGCTGTAGATTTAACTATTTTTTCTCTCCATATAGCAGGAATTTCATCTATTTTAGGGGCTATTAATTTTATTACTACTATTATTAACATACGGTGTACTTATATAACTATAGATCGTATACCTCTATTTGTTTGATCAGTTTTTATTACAGCTATTTTACTCCTTTTATCATTACCCGTATTAGCAGGAGCTATTACTATATTATTAACAGATCGAAATATTAATACTTCATTCTTTGACCCAGCTGGGGGAGGTGATCCAATTTTATATCAACATTTATTT
>IBITR404-20|Wormaldia lusitanica|COI-5P|Pending (#8521)
AACCCTATATTTTATTTTTGGTATTTGATCAGGAATAATAGGTCTTTCATTAAGACTTTTAATTCGAACTGAACTAAGTATCCCAGGCTCTTTAATTGGTAATGATCAAATTTTTAATTCAATTGTTACTGCTCATGCTTTTATTATAATTTTTTTTATAGTTATACCTATTATAATTGGTGGATTTGGAAATTGATTAGTGCCACTAATATTAGGAGCCCCTGATATAGCATTCCCACGAATAAATAATATAAGATTTTGATTTTTACCTCCCTCACTCTTCTTTTTAACATTTGGTATACTAATAGATAGAGGAGCAGGAACTGGATGAACAGTTTACCCTCCCTTATCAAGAAATATTTCCCATTTAGGAAAAGCTGTAGATTTAACTATTTTCTCTCTACATATAGCAGGAATTTCTTCAATTTTAGGAGCCGTAAATTTTATTACAACTGTAATTAATATACGATCTAATTTTATAACCTTAGATCGAATACCATTATTTGTATGATCAGTCTTAATTACTGCAATCTTACTTCTTCTTTCATTACCTGTATTAGCAGGAGCTATTACTATACTTCTTACAGACCGAAACTTAAATACCTCATTTTTTGACCCCGCAGGGGGAGGAGATCCAATTTTATATCAACATTTATTT
>IBITR405-20|Wormaldia occipitalis|COI-5P|Pending (#8521)
AACTTTATATTTCATTTTTGGCATTTGATCAGGAATAATAGGTCTTTCTCTAAGACTATTAATTCGTACTGAATTAAGAATTCCTGGTTCATTAATTGGTAATGATCAAATCTTTAACTCAATTGTAACAGCTCACGCTTTTATTATAATTTTTTTCATAGTTATACCAATTATAATTGGAGGTTTTGGAAATTGATTAGTTCCATTAATATTAGGAGCTCCTGATATAGCTTTTCCTCGTATAAATAATATAAGATTCTGATTTCTCCCCCCCTCTCTATTCTTTCTTACATTTGGCATACTTATAGATAGAGGGGCAGGCACAGGATGAACTGTTTACCCCCCTTTATCTAGAAATATCTCCCATTTAGGAAAAGCTGTTGATTTAACAATTTTTTCTCTCCATATAGCAGGAATTTCATCTATTTTAGGAGCAGTAAATTTTATTACTACCGTAATTAACATACGTTCTAACTTTATAACATTAGATCGTATACCATTATTTGTTTGATCTGTATTAATTACAGCAATTCTTCTTCTTCTTTCATTACCTGTATTAGCAGGAGCTATTACTATACTTCTTACTGATCGAAATTTAAATACATCATTTTTTGACCCAGCAGGAGGAGGAGACCCAATTTTATACCAACATTTATTT
>IBITR406-20|Wormaldia occipitalis|COI-5P|Pending (#8521)
AACTTTATATTTCATTTTTGGCATTTGATCAGGAATAATAGGTCTTTCTCTAAGACTATTAATTCGTACTGAATTAAGAATTCCTGGTTCATTAATTGGTAATGATCAAATCTTTAACTCAATTGTAACAGCTCACGCTTTTATTATAATTTTTTTCATAGTTATACCAATTATAATTGGAGGTTTTGGAAATTGATTAGTTCCATTAATATTAGGAGCTCCTGATATAGCTTTTCCTCGTATAAATAATATAAGATTCTGATTTCTCCCCCCCTCTCTATTCTTTCTTACATTTGGTATACTTATAGATAGAGGGGCAGGCACAGGATGAACTGTTTACCCCCCTTTATCTAGAAATATCTCCCATTTAGGAAAAGCTGTTGATTTAACAATTTTTTCTCTCCATATAGCAGGAATTTCATCTATTTTAGGAGCAGTAAATTTTATTACTACCGTAATTAACATACGTTCTAACTTTATAACATTAGATCGTATACCATTATTTGTTTGATCTGTATTAATTACAGCAATTCTTCTTCTTCTTTCATTACCTGTATTAGCAGGAGCTATTACTATACTTCTTACTGATCGAAATTTAAATACATCATTTTTTGACCCAGCAGGAGGAGGAGACCCAATTTTATACCAACATTTATTT
>IBITR420-20|Hydropsyche ambigua|COI-5P|Pending (#8521)
AATAAATAATCTAAGATTTTGATTTTTACCCCCTTCTCTAATATTTTTATTGTTAAGAAGCCTGTCAAATTCAGGAGCCGGAACAGGATGAACAGTTTATCCTCCTCTTTCCTCAAACTTATCTCATGCGGGGAGATCCGTAGATTTAACAATTTTTTCTTTACATATAGCAGGAATTTCTTCTATCTTAGGAGCTATTAATTTCATTTCTACTATTATAAATATAAAATTCAAAAATTTAAATTATGAAATAATTCCCCTCTTCGTATGATCAATTCTTATTACAGCAATTCTTTTATTATTATCTTTACCAGTTCTTGCAGGAGCAATTACTATATTATTAACAGATCGAAACTTAAATACTTCTTTCTTTGATCCAGCAGGAGGAGGAGATCCTATCCTTTATCAACATCTTTTT
>IBITR438-20|Athripsodes alentexanus|COI-5P|Pending (#8521)
AACTTTATATTTTATTTTTGGAGTTTGATCCGGTCTCTTAGGAACTTCTCTAAGAGTTTTAATTCGAACTGAATTAAGAATAACCGGCTCATTAATCAAAAATGATCAAATTTATAACGTTTTAGTTACAGCACATGCTTTTATTATAATTTTTTTCATAGTAATGCCTATTATAATTGGGGGATTTGGTAACTGATTAGTACCTCTAATACTTGGTGCCCCTGACATAGCTTTCCCTCGAATAAATAATATAAGTTTTTGATTACTCCCCCCTTCTTTAAATTTTCTTTTACTAAGAAGGATAGTAGAAAGAGGAACTGGAACTGGTTGAACAGTATACCCCCCGTTAGCTAGCAATATTGCACATACAGGCAGATCAGTTGATCTCTCTATTTTTTCTCTTCATATGGCCGGTATTTCTTCAATTTTAGGAGCAATTAACTTTATTACTACTATCATAAACATAAAACCAGTAAGTATACTTTTCGATCAAATACCTCTATTTGTTTGATCCGTCGCCATTACAGCTCTTCTATTATTACTATCACTACCAGTTTTAGCTGGAGCTATTACCATACTTTTAACAGATCGTAATTTAAATACTTCTTTTTTTGACCCAGCTGGAGGAGGAGACCCTATTTTATACCAACATTTATTT
