# Supplementary material for: The InBIO barcoding initiative database: DNA barcodes of Iberian Trichoptera, documenting biodiversity for freshwater biomonitoring in a Mediterranean hotspot
Source: Biodivers Data J. 2023 Jan 19;11:e97484. doi: 10.3897/BDJ.11.e97484 (PMC10848855; doi:10.3897/BDJ.11.e97484)
Supplement: Supplementary material 5 — IBI-Trichoptera 01 library - Specimen details - Darwin Core Standard [file bdj-11-e97484-s005.txt]

id	type	modified	language	license	rightsHolder	institutionID	collectionID	datasetID	institutionCode	collectionCode	datasetName	ownerInstitutionCode	basisOfRecord	dynamicProperties	occurrenceID	catalogNumber	recordedBy	individualCount	sex	lifeStage	preparations	disposition	associatedSequences	fieldNumber	eventDate	year	month	day	continent	country	countryCode	stateProvince	county	locality	minimumElevationInMeters	decimalLatitude	decimalLongitude	geodeticDatum	coordinateUncertaintyInMeters	identifiedBy	identificationRemarks	scientificName	higherClassification	kingdom	phylum	class	order	family	genus
6dfeb476-da84-4631-a98c-73ce8d6f51a3	PhysicalObject	2022-02-08	en	https://creativecommons.org/licenses/by/4.0/legalcode	Universidade de Santiago de Compostela	37560003-ae75-43c3-95aa-48c98797aa2a	6af32af3-8b28-4bd2-8ab6-542b3f06ddcb	1c4d1653-3ae5-4732-92dc-07f497f72276	CIBIO	Colección Marcos A. González, Universidade de Santiago de Compostela	IBI Trichptera 01	USC	PreservedSpecimen	{"BOLD_ProcessID":"IBITR012-20"|"BOLD_BINURI":"BOLD:AEC8414"}	6dfeb476-da84-4631-a98c-73ce8d6f51a3	INV00005	M. González | J. Martínez	1	Male	Adult	whole animal (ETOH) | DNA extract	in collection	http://boldsystems.org/index.php/Public_RecordView?processid=IBITR012-20	INV00005	2012-06-05	2012	06	05	Europe	Spain	ES	Pontevedra	Bandeira	Bandeira	340	42.7298	-8.3039	WGS84	30	J. Martínez	Morphology	Helicopsyche lusitanica McLachlan, 1884	Animalia | Arthropoda | Insecta | Trichoptera | Helicopsychidae | Helicopsyche	Animalia	Arthropoda	Insecta	Trichoptera	Helicopsychidae	Helicopsyche
01fe01a6-8131-452c-ba8e-c665a9c9fe82	PhysicalObject	2022-02-08	en	https://creativecommons.org/licenses/by/4.0/legalcode	Universidade de Santiago de Compostela	37560003-ae75-43c3-95aa-48c98797aa2a	6af32af3-8b28-4bd2-8ab6-542b3f06ddcb	1c4d1653-3ae5-4732-92dc-07f497f72276	CIBIO	Colección Marcos A. González, Universidade de Santiago de Compostela	IBI Trichptera 01	USC	PreservedSpecimen	{"BOLD_ProcessID":"IBITR002-16"|"BOLD_BINURI":"BOLD:AAB4052"}	01fe01a6-8131-452c-ba8e-c665a9c9fe82	INV00009	M. González | J. Martínez	1	Male	Adult	whole animal (ETOH) | DNA extract	in collection	http://boldsystems.org/index.php/Public_RecordView?processid=IBITR002-16	INV00009	2012-06-06	2012	06	06	Europe	Spain	ES	A Coruña	Outes	Capilla de San Paio, Serra de Outes	134	42.8855	-8.9436	WGS84	30	J. Martínez	Morphology	Lepidostoma hirtum (Fabricius, 1775)	Animalia | Arthropoda | Insecta | Trichoptera | Lepidostomatidae | Lepidostoma	Animalia	Arthropoda	Insecta	Trichoptera	Lepidostomatidae	Lepidostoma
5a03c589-59d5-4e37-9fef-b53acc5d377a	PhysicalObject	2022-02-08	en	https://creativecommons.org/licenses/by/4.0/legalcode	Universidade de Santiago de Compostela	37560003-ae75-43c3-95aa-48c98797aa2a	6af32af3-8b28-4bd2-8ab6-542b3f06ddcb	1c4d1653-3ae5-4732-92dc-07f497f72276	CIBIO	Colección Marcos A. González, Universidade de Santiago de Compostela	IBI Trichptera 01	USC	PreservedSpecimen	{"BOLD_ProcessID":"IBITR003-16"|"BOLD_BINURI":"BOLD:AAB4052"}	5a03c589-59d5-4e37-9fef-b53acc5d377a	INV00010	M. González | J. Martínez	1	Male	Adult	whole animal (ETOH) | DNA extract	in collection	http://boldsystems.org/index.php/Public_RecordView?processid=IBITR003-16	INV00010	2012-06-06	2012	06	06	Europe	Spain	ES	A Coruña	Outes	Capilla de San Paio, Serra de Outes	134	42.8855	-8.9436	WGS84	30	J. Martínez	Morphology	Lepidostoma hirtum (Fabricius, 1775)	Animalia | Arthropoda | Insecta | Trichoptera | Lepidostomatidae | Lepidostoma	Animalia	Arthropoda	Insecta	Trichoptera	Lepidostomatidae	Lepidostoma
d5da8731-af94-48cb-8866-dbc3a67de979	PhysicalObject	2022-02-08	en	https://creativecommons.org/licenses/by/4.0/legalcode	Universidade de Santiago de Compostela	37560003-ae75-43c3-95aa-48c98797aa2a	6af32af3-8b28-4bd2-8ab6-542b3f06ddcb	1c4d1653-3ae5-4732-92dc-07f497f72276	CIBIO	Colección Marcos A. González, Universidade de Santiago de Compostela	IBI Trichptera 01	USC	PreservedSpecimen	{"BOLD_ProcessID":"IBITR004-16"|"BOLD_BINURI":"BOLD:AAB4052"}	d5da8731-af94-48cb-8866-dbc3a67de979	INV00011	M. González | J. Martínez	1	Male	Adult	whole animal (ETOH) | DNA extract	in collection	http://boldsystems.org/index.php/Public_RecordView?processid=IBITR004-16	INV00011	2012-06-06	2012	06	06	Europe	Spain	ES	A Coruña	Outes	Capilla de San Paio, Serra de Outes	134	42.8855	-8.9436	WGS84	30	J. Martínez	Morphology	Lepidostoma hirtum (Fabricius, 1775)	Animalia | Arthropoda | Insecta | Trichoptera | Lepidostomatidae | Lepidostoma	Animalia	Arthropoda	Insecta	Trichoptera	Lepidostomatidae	Lepidostoma
4c43e584-7c28-46b8-906e-5c766b99f4bd	PhysicalObject	2022-02-08	en	https://creativecommons.org/licenses/by/4.0/legalcode	Universidade de Santiago de Compostela	37560003-ae75-43c3-95aa-48c98797aa2a	6af32af3-8b28-4bd2-8ab6-542b3f06ddcb	1c4d1653-3ae5-4732-92dc-07f497f72276	CIBIO	Colección Marcos A. González, Universidade de Santiago de Compostela	IBI Trichptera 01	USC	PreservedSpecimen	{"BOLD_ProcessID":"IBITR005-16"|"BOLD_BINURI":"BOLD:AAJ1835"}	4c43e584-7c28-46b8-906e-5c766b99f4bd	INV00012	M. González | J. Martínez	1	Male	Adult	whole animal (ETOH) | DNA extract	in collection	http://boldsystems.org/index.php/Public_RecordView?processid=IBITR005-16	INV00012	2012-06-05	2012	06	05	Europe	Spain	ES	Pontevedra	Bandeira	Bandeira	340	42.7298	-8.3039	WGS84	30	J. Martínez	Morphology	Adicella reducta (McLachlan, 1865)	Animalia | Arthropoda | Insecta | Trichoptera | Leptoceridae | Adicella	Animalia	Arthropoda	Insecta	Trichoptera	Leptoceridae	Adicella
913cad2f-f018-46bb-8a1a-eb9180a660eb	PhysicalObject	2022-02-08	en	https://creativecommons.org/licenses/by/4.0/legalcode	Universidade de Santiago de Compostela	37560003-ae75-43c3-95aa-48c98797aa2a	6af32af3-8b28-4bd2-8ab6-542b3f06ddcb	1c4d1653-3ae5-4732-92dc-07f497f72276	CIBIO	Colección Marcos A. González, Universidade de Santiago de Compostela	IBI Trichptera 01	USC	PreservedSpecimen	{"BOLD_ProcessID":"IBITR006-16"|"BOLD_BINURI":"BOLD:AAJ1835"}	913cad2f-f018-46bb-8a1a-eb9180a660eb	INV00013	M. González | J. Martínez	1	Male	Adult	whole animal (ETOH) | DNA extract	in collection	http://boldsystems.org/index.php/Public_RecordView?processid=IBITR006-16	INV00013	2012-06-05	2012	06	05	Europe	Spain	ES	Pontevedra	Bandeira	Bandeira	340	42.7298	-8.3039	WGS84	30	J. Martínez	Morphology	Adicella reducta (McLachlan, 1865)	Animalia | Arthropoda | Insecta | Trichoptera | Leptoceridae | Adicella	Animalia	Arthropoda	Insecta	Trichoptera	Leptoceridae	Adicella
bb3501db-8cb4-42d5-a042-02ff91a58d3e	PhysicalObject	2022-02-08	en	https://creativecommons.org/licenses/by/4.0/legalcode	Universidade de Santiago de Compostela	37560003-ae75-43c3-95aa-48c98797aa2a	6af32af3-8b28-4bd2-8ab6-542b3f06ddcb	1c4d1653-3ae5-4732-92dc-07f497f72276	CIBIO	Colección Marcos A. González, Universidade de Santiago de Compostela	IBI Trichptera 01	USC	PreservedSpecimen	{"BOLD_ProcessID":"IBITR007-16"|"BOLD_BINURI":"BOLD:AAJ1835"}	bb3501db-8cb4-42d5-a042-02ff91a58d3e	INV00014	M. González | J. Martínez	1	Male	Adult	whole animal (ETOH) | DNA extract	in collection	http://boldsystems.org/index.php/Public_RecordView?processid=IBITR007-16	INV00014	2012-06-05	2012	06	05	Europe	Spain	ES	Pontevedra	Bandeira	Bandeira	340	42.7298	-8.3039	WGS84	30	J. Martínez	Morphology	Adicella reducta (McLachlan, 1865)	Animalia | Arthropoda | Insecta | Trichoptera | Leptoceridae | Adicella	Animalia	Arthropoda	Insecta	Trichoptera	Leptoceridae	Adicella
3fc2d6a6-4b28-4dc0-abc2-d5ee25d660fc	PhysicalObject	2022-02-08	en	https://creativecommons.org/licenses/by/4.0/legalcode	Universidade de Santiago de Compostela	37560003-ae75-43c3-95aa-48c98797aa2a	6af32af3-8b28-4bd2-8ab6-542b3f06ddcb	1c4d1653-3ae5-4732-92dc-07f497f72276	CIBIO	Colección Marcos A. González, Universidade de Santiago de Compostela	IBI Trichptera 01	USC	PreservedSpecimen	{"BOLD_ProcessID":"IBITR013-20"|"BOLD_BINURI":"BOLD:AAB5626"}	3fc2d6a6-4b28-4dc0-abc2-d5ee25d660fc	INV00020	J. Martínez	1	Male	Adult	whole animal (ETOH) | DNA extract	in collection	http://boldsystems.org/index.php/Public_RecordView?processid=IBITR013-20	INV00020	2011-07-28	2011	07	28	Europe	Spain	ES	Lugo	Folgoso do Courel	Paderne	895	42.6605	-7.1986	WGS84	30	J. Martínez	Morphology	Odontocerum albicorne (Scopoli, 1763)	Animalia | Arthropoda | Insecta | Trichoptera | Odontoceridae | Odontocerum	Animalia	Arthropoda	Insecta	Trichoptera	Odontoceridae	Odontocerum
71ea95c7-9a51-4b71-bd59-2b408008b2fc	PhysicalObject	2022-02-08	en	https://creativecommons.org/licenses/by/4.0/legalcode	Universidade de Santiago de Compostela	37560003-ae75-43c3-95aa-48c98797aa2a	6af32af3-8b28-4bd2-8ab6-542b3f06ddcb	1c4d1653-3ae5-4732-92dc-07f497f72276	CIBIO	Colección Marcos A. González, Universidade de Santiago de Compostela	IBI Trichptera 01	USC	PreservedSpecimen	{"BOLD_ProcessID":"IBITR008-16"|"BOLD_BINURI":"BOLD:AAB5626"}	71ea95c7-9a51-4b71-bd59-2b408008b2fc	INV00021	J. Martínez	1	Male	Adult	whole animal (ETOH) | DNA extract	in collection	http://boldsystems.org/index.php/Public_RecordView?processid=IBITR008-16	INV00021	2011-07-28	2011	07	28	Europe	Spain	ES	Lugo	Folgoso do Courel	Paderne	895	42.6605	-7.1986	WGS84	30	J. Martínez	Morphology	Odontocerum albicorne (Scopoli, 1763)	Animalia | Arthropoda | Insecta | Trichoptera | Odontoceridae | Odontocerum	Animalia	Arthropoda	Insecta	Trichoptera	Odontoceridae	Odontocerum
bd98f525-1589-4925-b0c8-21b89e39300e	PhysicalObject	2022-02-08	en	https://creativecommons.org/licenses/by/4.0/legalcode	Universidade de Santiago de Compostela	37560003-ae75-43c3-95aa-48c98797aa2a	6af32af3-8b28-4bd2-8ab6-542b3f06ddcb	1c4d1653-3ae5-4732-92dc-07f497f72276	CIBIO	Colección Marcos A. González, Universidade de Santiago de Compostela	IBI Trichptera 01	USC	PreservedSpecimen	{"BOLD_ProcessID":"IBITR014-20"|"BOLD_BINURI":"BOLD:AAO1569"}	bd98f525-1589-4925-b0c8-21b89e39300e	INV00022	M. González | J. Martínez	1	Male	Adult	whole animal (ETOH) | DNA extract	in collection	http://boldsystems.org/index.php/Public_RecordView?processid=IBITR014-20	INV00022	2012-06-06	2012	06	06	Europe	Spain	ES	A Coruña	Outes	Capilla de San Paio, Serra de Outes	134	42.8855	-8.9436	WGS84	30	J. Martínez	Morphology	Philopotamus perversus McLachlan, 1884	Animalia | Arthropoda | Insecta | Trichoptera | Philopotamidae | Philopotamus	Animalia	Arthropoda	Insecta	Trichoptera	Philopotamidae	Philopotamus
8f94c9cb-e5fd-4422-a996-2c5b7aed2b0c	PhysicalObject	2022-02-08	en	https://creativecommons.org/licenses/by/4.0/legalcode	Universidade de Santiago de Compostela	37560003-ae75-43c3-95aa-48c98797aa2a	6af32af3-8b28-4bd2-8ab6-542b3f06ddcb	1c4d1653-3ae5-4732-92dc-07f497f72276	CIBIO	Colección Marcos A. González, Universidade de Santiago de Compostela	IBI Trichptera 01	USC	PreservedSpecimen	{"BOLD_ProcessID":"IBITR015-20"|"BOLD_BINURI":"BOLD:AAO1569"}	8f94c9cb-e5fd-4422-a996-2c5b7aed2b0c	INV00023	M. González | J. Martínez	1	Male	Adult	whole animal (ETOH) | DNA extract	in collection	http://boldsystems.org/index.php/Public_RecordView?processid=IBITR015-20	INV00023	2012-06-06	2012	06	06	Europe	Spain	ES	A Coruña	Outes	Capilla de San Paio, Serra de Outes	134	42.8855	-8.9436	WGS84	30	J. Martínez	Morphology	Philopotamus perversus McLachlan, 1884	Animalia | Arthropoda | Insecta | Trichoptera | Philopotamidae | Philopotamus	Animalia	Arthropoda	Insecta	Trichoptera	Philopotamidae	Philopotamus
dc655594-0e88-44ad-a95c-e308c769810c	PhysicalObject	2022-02-08	en	https://creativecommons.org/licenses/by/4.0/legalcode	Universidade de Santiago de Compostela	37560003-ae75-43c3-95aa-48c98797aa2a	6af32af3-8b28-4bd2-8ab6-542b3f06ddcb	1c4d1653-3ae5-4732-92dc-07f497f72276	CIBIO	Colección Marcos A. González, Universidade de Santiago de Compostela	IBI Trichptera 01	USC	PreservedSpecimen	{"BOLD_ProcessID":"IBITR016-20"|"BOLD_BINURI":"BOLD:AAO1569"}	dc655594-0e88-44ad-a95c-e308c769810c	INV00024	M. González | J. Martínez	1	Male	Adult	whole animal (ETOH) | DNA extract	in collection	http://boldsystems.org/index.php/Public_RecordView?processid=IBITR016-20	INV00024	2012-06-06	2012	06	06	Europe	Spain	ES	A Coruña	Outes	Capilla de San Paio, Serra de Outes	134	42.8855	-8.9436	WGS84	30	J. Martínez	Morphology	Philopotamus perversus McLachlan, 1884	Animalia | Arthropoda | Insecta | Trichoptera | Philopotamidae | Philopotamus	Animalia	Arthropoda	Insecta	Trichoptera	Philopotamidae	Philopotamus
7fb3e425-3e36-45b6-ab52-d160d08cd86b	PhysicalObject	2022-02-08	en	https://creativecommons.org/licenses/by/4.0/legalcode	Universidade de Santiago de Compostela	37560003-ae75-43c3-95aa-48c98797aa2a	6af32af3-8b28-4bd2-8ab6-542b3f06ddcb	1c4d1653-3ae5-4732-92dc-07f497f72276	CIBIO	Colección Marcos A. González, Universidade de Santiago de Compostela	IBI Trichptera 01	USC	PreservedSpecimen	{"BOLD_ProcessID":"IBITR017-20"|"BOLD_BINURI":"BOLD:AAO1569"}	7fb3e425-3e36-45b6-ab52-d160d08cd86b	INV00025	M. González | J. Martínez	1	Male	Adult	whole animal (ETOH) | DNA extract	in collection	http://boldsystems.org/index.php/Public_RecordView?processid=IBITR017-20	INV00025	2012-06-06	2012	06	06	Europe	Spain	ES	A Coruña	Outes	Capilla de San Paio, Serra de Outes	134	42.8855	-8.9436	WGS84	30	J. Martínez	Morphology	Philopotamus perversus McLachlan, 1884	Animalia | Arthropoda | Insecta | Trichoptera | Philopotamidae | Philopotamus	Animalia	Arthropoda	Insecta	Trichoptera	Philopotamidae	Philopotamus
122828f1-8eae-4504-94e0-6538c52af113	PhysicalObject	2022-02-08	en	https://creativecommons.org/licenses/by/4.0/legalcode	Universidade de Santiago de Compostela	37560003-ae75-43c3-95aa-48c98797aa2a	6af32af3-8b28-4bd2-8ab6-542b3f06ddcb	1c4d1653-3ae5-4732-92dc-07f497f72276	CIBIO	Colección Marcos A. González, Universidade de Santiago de Compostela	IBI Trichptera 01	USC	PreservedSpecimen	{"BOLD_ProcessID":"IBITR018-20"|"BOLD_BINURI":"BOLD:AAD5575"}	122828f1-8eae-4504-94e0-6538c52af113	INV00035	Víctor Monserrat | M. González	1	Male	Adult	whole animal (ETOH) | DNA extract	in collection	http://boldsystems.org/index.php/Public_RecordView?processid=IBITR018-20	INV00035	1975-05-03	1975	05	03	Europe	Spain	ES	Avila	Piedralaves	Piedralaves	1074	40.3395	-4.7048	WGS84	30	V. Montserrat	Morphology	Rhyacophila adjuncta McLachlan, 1884	Animalia | Arthropoda | Insecta | Trichoptera | Rhyacophilidae | Rhyacophila	Animalia	Arthropoda	Insecta	Trichoptera	Rhyacophilidae	Rhyacophila
67e6401c-cdfd-44a7-82ba-c50db0be86e7	PhysicalObject	2022-02-08	en	https://creativecommons.org/licenses/by/4.0/legalcode	Universidade de Santiago de Compostela	37560003-ae75-43c3-95aa-48c98797aa2a	6af32af3-8b28-4bd2-8ab6-542b3f06ddcb	1c4d1653-3ae5-4732-92dc-07f497f72276	CIBIO	Colección Marcos A. González, Universidade de Santiago de Compostela	IBI Trichptera 01	USC	PreservedSpecimen	{"BOLD_ProcessID":"IBITR019-20"|"BOLD_BINURI":"BOLD:AEC8059"}	67e6401c-cdfd-44a7-82ba-c50db0be86e7	INV00039	J. Martínez | L. Martín	1	Male	Adult	whole animal (ETOH) | DNA extract	in collection	http://boldsystems.org/index.php/Public_RecordView?processid=IBITR019-20	INV00039	2010-06-09	2010	06	09	Europe	Spain	ES	Lugo	Folgoso do Courel	Esperante	593	42.6426	-7.1364	WGS84	30	J. Martínez	Morphology	Rhyacophila lusitanica McLachlan, 1884	Animalia | Arthropoda | Insecta | Trichoptera | Rhyacophilidae | Rhyacophila	Animalia	Arthropoda	Insecta	Trichoptera	Rhyacophilidae	Rhyacophila
fc767924-7a1f-43b9-aea5-74c202a084cd	PhysicalObject	2022-02-08	en	https://creativecommons.org/licenses/by/4.0/legalcode	Universidade de Santiago de Compostela	37560003-ae75-43c3-95aa-48c98797aa2a	6af32af3-8b28-4bd2-8ab6-542b3f06ddcb	1c4d1653-3ae5-4732-92dc-07f497f72276	CIBIO	Colección Marcos A. González, Universidade de Santiago de Compostela	IBI Trichptera 01	USC	PreservedSpecimen	{"BOLD_ProcessID":"IBITR020-20"|"BOLD_BINURI":"BOLD:AEC8711"}	fc767924-7a1f-43b9-aea5-74c202a084cd	INV00044	L. Martín	1	Male	Adult	whole animal (ETOH) | DNA extract	in collection	http://boldsystems.org/index.php/Public_RecordView?processid=IBITR020-20	INV00044	2014-08-30	2014	08	30	Europe	Spain	ES	Pontevedra	Oia	Burgueira	374	42.0308	-8.8035	WGS84	30	L. Martín	Morphology	Rhyacophila obelix Malicky, 1979	Animalia | Arthropoda | Insecta | Trichoptera | Rhyacophilidae | Rhyacophila	Animalia	Arthropoda	Insecta	Trichoptera	Rhyacophilidae	Rhyacophila
abe1b943-df55-4e77-8b29-527184ac82b7	PhysicalObject	2022-02-08	en	https://creativecommons.org/licenses/by/4.0/legalcode	Universidade de Santiago de Compostela	37560003-ae75-43c3-95aa-48c98797aa2a	6af32af3-8b28-4bd2-8ab6-542b3f06ddcb	1c4d1653-3ae5-4732-92dc-07f497f72276	CIBIO	Colección Marcos A. González, Universidade de Santiago de Compostela	IBI Trichptera 01	USC	PreservedSpecimen	{"BOLD_ProcessID":"IBITR021-20"|"BOLD_BINURI":"BOLD:AEC8521"}	abe1b943-df55-4e77-8b29-527184ac82b7	INV00045	J. Martínez	1	Male	Adult	whole animal (ETOH) | DNA extract	in collection	http://boldsystems.org/index.php/Public_RecordView?processid=IBITR021-20	INV00045	2010-04-08	2010	04	08	Europe	Spain	ES	Pontevedra	Vilagarcia de Arousa	Vilagarcía de Arousa	375	42.6268	-8.7141	WGS84	30	J. Martínez	Morphology	Rhyacophila obelix Malicky, 1979	Animalia | Arthropoda | Insecta | Trichoptera | Rhyacophilidae | Rhyacophila	Animalia	Arthropoda	Insecta	Trichoptera	Rhyacophilidae	Rhyacophila
8e63d572-91ba-438d-b9bc-54eccd9a9c72	PhysicalObject	2022-02-08	en	https://creativecommons.org/licenses/by/4.0/legalcode	Universidade de Santiago de Compostela	37560003-ae75-43c3-95aa-48c98797aa2a	6af32af3-8b28-4bd2-8ab6-542b3f06ddcb	1c4d1653-3ae5-4732-92dc-07f497f72276	CIBIO	Colección Marcos A. González, Universidade de Santiago de Compostela	IBI Trichptera 01	USC	PreservedSpecimen	{"BOLD_ProcessID":"IBITR022-20"|"BOLD_BINURI":"BOLD:AAI0810"}	8e63d572-91ba-438d-b9bc-54eccd9a9c72	INV00053	M. González | J. Martínez	1	Male	Adult	whole animal (ETOH) | DNA extract	in collection	http://boldsystems.org/index.php/Public_RecordView?processid=IBITR022-20	INV00053	2012-06-05	2012	06	05	Europe	Spain	ES	Pontevedra	Bandeira	Bandeira	340	42.7298	-8.3039	WGS84	30	J. Martínez	Morphology	Schizopelex festiva (Rambur, 1842)	Animalia | Arthropoda | Insecta | Trichoptera | Sericostomatidae | Schizopelex	Animalia	Arthropoda	Insecta	Trichoptera	Sericostomatidae	Schizopelex
8210c493-62b4-4679-bf22-28f7b7c2bba4	PhysicalObject	2022-02-08	en	https://creativecommons.org/licenses/by/4.0/legalcode	Universidade de Santiago de Compostela	37560003-ae75-43c3-95aa-48c98797aa2a	6af32af3-8b28-4bd2-8ab6-542b3f06ddcb	1c4d1653-3ae5-4732-92dc-07f497f72276	CIBIO	Colección Marcos A. González, Universidade de Santiago de Compostela	IBI Trichptera 01	USC	PreservedSpecimen	{"BOLD_ProcessID":"IBITR023-20"|"BOLD_BINURI":"BOLD:AAI0810"}	8210c493-62b4-4679-bf22-28f7b7c2bba4	INV00054	M. González | J. Martínez	1	Male	Adult	whole animal (ETOH) | DNA extract	in collection	http://boldsystems.org/index.php/Public_RecordView?processid=IBITR023-20	INV00054	2012-06-05	2012	06	05	Europe	Spain	ES	Pontevedra	Bandeira	Bandeira	340	42.7298	-8.3039	WGS84	30	J. Martínez	Morphology	Schizopelex festiva (Rambur, 1842)	Animalia | Arthropoda | Insecta | Trichoptera | Sericostomatidae | Schizopelex	Animalia	Arthropoda	Insecta	Trichoptera	Sericostomatidae	Schizopelex
b6b0700a-9d0a-451f-9521-82cb34f81773	PhysicalObject	2022-02-08	en	https://creativecommons.org/licenses/by/4.0/legalcode	Universidade de Santiago de Compostela	37560003-ae75-43c3-95aa-48c98797aa2a	6af32af3-8b28-4bd2-8ab6-542b3f06ddcb	1c4d1653-3ae5-4732-92dc-07f497f72276	CIBIO	Colección Marcos A. González, Universidade de Santiago de Compostela	IBI Trichptera 01	USC	PreservedSpecimen	{"BOLD_ProcessID":"IBITR009-16"|"BOLD_BINURI":"BOLD:AAF7946"}	b6b0700a-9d0a-451f-9521-82cb34f81773	INV00056	M. González | J. Martínez	1	Male	Adult	whole animal (ETOH) | DNA extract	in collection	http://boldsystems.org/index.php/Public_RecordView?processid=IBITR009-16	INV00056	2012-06-06	2012	06	06	Europe	Spain	ES	A Coruña	Outes	Capilla de San Paio, Serra de Outes	134	42.8855	-8.9436	WGS84	30	J. Martínez	Morphology	Thremma gallicum McLachlan, 1880	Animalia | Arthropoda | Insecta | Trichoptera | Uenoidae | Thremma	Animalia	Arthropoda	Insecta	Trichoptera	Uenoidae	Thremma
f871c8a0-1c74-4a05-a4b4-f9fdd8b3324c	PhysicalObject	2022-02-08	en	https://creativecommons.org/licenses/by/4.0/legalcode	Universidade de Santiago de Compostela	37560003-ae75-43c3-95aa-48c98797aa2a	6af32af3-8b28-4bd2-8ab6-542b3f06ddcb	1c4d1653-3ae5-4732-92dc-07f497f72276	CIBIO	Colección Marcos A. González, Universidade de Santiago de Compostela	IBI Trichptera 01	USC	PreservedSpecimen	{"BOLD_ProcessID":"IBITR010-16"|"BOLD_BINURI":"BOLD:AAF7946"}	f871c8a0-1c74-4a05-a4b4-f9fdd8b3324c	INV00057	M. González | J. Martínez	1	Male	Adult	whole animal (ETOH) | DNA extract	in collection	http://boldsystems.org/index.php/Public_RecordView?processid=IBITR010-16	INV00057	2012-06-06	2012	06	06	Europe	Spain	ES	A Coruña	Outes	Capilla de San Paio, Serra de Outes	134	42.8855	-8.9436	WGS84	30	J. Martínez	Morphology	Thremma gallicum McLachlan, 1880	Animalia | Arthropoda | Insecta | Trichoptera | Uenoidae | Thremma	Animalia	Arthropoda	Insecta	Trichoptera	Uenoidae	Thremma
33d03dfa-b0c2-4d78-b34f-ffd3b0a2e1c5	PhysicalObject	2022-02-08	en	https://creativecommons.org/licenses/by/4.0/legalcode	Universidade de Santiago de Compostela	37560003-ae75-43c3-95aa-48c98797aa2a	6af32af3-8b28-4bd2-8ab6-542b3f06ddcb	1c4d1653-3ae5-4732-92dc-07f497f72276	CIBIO	Colección Marcos A. González, Universidade de Santiago de Compostela	IBI Trichptera 01	USC	PreservedSpecimen	{"BOLD_ProcessID":"IBITR011-16"|"BOLD_BINURI":"BOLD:AAF7946"}	33d03dfa-b0c2-4d78-b34f-ffd3b0a2e1c5	INV00058	M. González | J. Martínez	1	Male	Adult	whole animal (ETOH) | DNA extract	in collection	http://boldsystems.org/index.php/Public_RecordView?processid=IBITR011-16	INV00058	2012-06-06	2012	06	06	Europe	Spain	ES	A Coruña	Outes	Capilla de San Paio, Serra de Outes	134	42.8855	-8.9436	WGS84	30	J. Martínez	Morphology	Thremma gallicum McLachlan, 1880	Animalia | Arthropoda | Insecta | Trichoptera | Uenoidae | Thremma	Animalia	Arthropoda	Insecta	Trichoptera	Uenoidae	Thremma
05ec8a5b-f338-4833-acfe-0d9f1bdd4375	PhysicalObject	2022-02-08	en	https://creativecommons.org/licenses/by/4.0/legalcode	CIBIO (Research Center in Biodiversity and Genetic Resources) Portugal	37560003-ae75-43c3-95aa-48c98797aa2a	4ec2b246-f5fa-4b90-9a8d-ddafc2a3f970	1c4d1653-3ae5-4732-92dc-07f497f72276	CIBIO	InBIO Barcoding Initiative	IBI Trichptera 01	CIBIO	PreservedSpecimen	{"BOLD_ProcessID":"IBITR024-20"|"BOLD_BINURI":"BOLD:AAN2950"}	05ec8a5b-f338-4833-acfe-0d9f1bdd4375	INV00184	J. M. Grosso-Silva	1	Female	Adult	whole animal (ETOH) | DNA extract	in collection	http://boldsystems.org/index.php/Public_RecordView?processid=IBITR024-20	INV00184	2015-06-16	2015	06	16	Europe	Portugal	PT	Bragança	Vimioso	Margem direita do rio Angueira, a sudoeste do Castelo de Algoso	353	41.4551	-6.5921	WGS84	30	M. González | J. Martínez | L. Martín	Morphology	Ceraclea albimacula (Rambur, 1842)	Animalia | Arthropoda | Insecta | Trichoptera | Leptoceridae | Ceraclea	Animalia	Arthropoda	Insecta	Trichoptera	Leptoceridae	Ceraclea
42a65090-4d47-4be7-8879-099f31c30870	PhysicalObject	2022-02-08	en	https://creativecommons.org/licenses/by/4.0/legalcode	CIBIO (Research Center in Biodiversity and Genetic Resources) Portugal	37560003-ae75-43c3-95aa-48c98797aa2a	4ec2b246-f5fa-4b90-9a8d-ddafc2a3f970	1c4d1653-3ae5-4732-92dc-07f497f72276	CIBIO	InBIO Barcoding Initiative	IBI Trichptera 01	CIBIO	PreservedSpecimen	{"BOLD_ProcessID":"IBITR025-20"|"BOLD_BINURI":"BOLD:AAB5092"}	42a65090-4d47-4be7-8879-099f31c30870	INV00186	Rui Andrade	1	Female	Adult	whole animal (ETOH) | DNA extract	in collection	http://boldsystems.org/index.php/Public_RecordView?processid=IBITR025-20	INV00186	2015-06-21	2015	06	21	Europe	Portugal	PT	Bragança	Bragança	França	850	41.9052	-6.7757	WGS84	30	M. González | J. Martínez | L. Martín	Morphology	Hydropsyche siltalai Doehler, 1963	Animalia | Arthropoda | Insecta | Trichoptera | Hydropsychidae | Hydropsyche	Animalia	Arthropoda	Insecta	Trichoptera	Hydropsychidae	Hydropsyche
5d385db2-43f9-4f4f-8f2b-e08280c621ee	PhysicalObject	2022-02-08	en	https://creativecommons.org/licenses/by/4.0/legalcode	CIBIO (Research Center in Biodiversity and Genetic Resources) Portugal	37560003-ae75-43c3-95aa-48c98797aa2a	4ec2b246-f5fa-4b90-9a8d-ddafc2a3f970	1c4d1653-3ae5-4732-92dc-07f497f72276	CIBIO	InBIO Barcoding Initiative	IBI Trichptera 01	CIBIO	PreservedSpecimen	{"BOLD_ProcessID":"IBITR026-20"|"BOLD_BINURI":"BOLD:AAB9587"}	5d385db2-43f9-4f4f-8f2b-e08280c621ee	INV00318	J. M. Grosso-Silva	1	Female	Juvenil	whole animal (ETOH) | DNA extract	in collection	http://boldsystems.org/index.php/Public_RecordView?processid=IBITR026-20	INV00318	2015-04-27	2015	04	27	Europe	Portugal	PT	Bragança	Bragança	Rio Azibo, próximo de Bragada	751	41.6291	-6.8606	WGS84	30		BOLD ID Engine	Hydropsyche tenuis Navás, 1932	Animalia | Arthropoda | Insecta | Trichoptera | Hydropsychidae | Hydropsyche	Animalia	Arthropoda	Insecta	Trichoptera	Hydropsychidae	Hydropsyche
846f96d8-3bae-4df3-9941-eece83617c2e	PhysicalObject	2022-02-08	en	https://creativecommons.org/licenses/by/4.0/legalcode	CIBIO (Research Center in Biodiversity and Genetic Resources) Portugal	37560003-ae75-43c3-95aa-48c98797aa2a	4ec2b246-f5fa-4b90-9a8d-ddafc2a3f970	1c4d1653-3ae5-4732-92dc-07f497f72276	CIBIO	InBIO Barcoding Initiative	IBI Trichptera 01	CIBIO	PreservedSpecimen	{"BOLD_ProcessID":"IBITR027-20"|"BOLD_BINURI":"BOLD:AEC6981"}	846f96d8-3bae-4df3-9941-eece83617c2e	INV00320	J. M. Grosso-Silva	1	Male	Adult	whole animal (ETOH) | DNA extract	in collection	http://boldsystems.org/index.php/Public_RecordView?processid=IBITR027-20	INV00320	2015-04-27	2015	04	27	Europe	Portugal	PT	Bragança	Bragança	Rio Azibo, próximo de Bragada	751	41.6291	-6.8606	WGS84	30	M. González | J. Martínez | L. Martín	Morphology	Larcasia partita Navás, 1917	Animalia | Arthropoda | Insecta | Trichoptera | Goeridae | Larcasia	Animalia	Arthropoda	Insecta	Trichoptera	Goeridae	Larcasia
83651a87-60a6-42ef-a11c-451478fa3363	PhysicalObject	2022-02-08	en	https://creativecommons.org/licenses/by/4.0/legalcode	CIBIO (Research Center in Biodiversity and Genetic Resources) Portugal	37560003-ae75-43c3-95aa-48c98797aa2a	4ec2b246-f5fa-4b90-9a8d-ddafc2a3f970	1c4d1653-3ae5-4732-92dc-07f497f72276	CIBIO	InBIO Barcoding Initiative	IBI Trichptera 01	CIBIO	PreservedSpecimen	{"BOLD_ProcessID":"IBITR028-20"|"BOLD_BINURI":"BOLD:AAO2353"}	83651a87-60a6-42ef-a11c-451478fa3363	INV00321	J. M. Grosso-Silva	1	Female	Juvenil	whole animal (ETOH) | DNA extract	in collection	http://boldsystems.org/index.php/Public_RecordView?processid=IBITR028-20	INV00321	2015-04-27	2015	04	27	Europe	Portugal	PT	Bragança	Bragança	Rio Azibo, próximo de Bragada	751	41.6291	-6.8606	WGS84	30	M. González | J. Martínez | L. Martín	Morphology	Allogamus ligonifer (McLachlan, 1876)	Animalia | Arthropoda | Insecta | Trichoptera | Limnephilidae | Allogamus	Animalia	Arthropoda	Insecta	Trichoptera	Limnephilidae	Allogamus
a1e2ff9a-2055-4dae-9351-4c28e7f63152	PhysicalObject	2022-02-08	en	https://creativecommons.org/licenses/by/4.0/legalcode	CIBIO (Research Center in Biodiversity and Genetic Resources) Portugal	37560003-ae75-43c3-95aa-48c98797aa2a	4ec2b246-f5fa-4b90-9a8d-ddafc2a3f970	1c4d1653-3ae5-4732-92dc-07f497f72276	CIBIO	InBIO Barcoding Initiative	IBI Trichptera 01	CIBIO	PreservedSpecimen	{"BOLD_ProcessID":"IBITR029-20"|"BOLD_BINURI":"BOLD:AEC6981"}	a1e2ff9a-2055-4dae-9351-4c28e7f63152	INV00327	J. M. Grosso-Silva	1	Male	Adult	whole animal (ETOH) | DNA extract	in collection	http://boldsystems.org/index.php/Public_RecordView?processid=IBITR029-20	INV00327	2015-04-27	2015	04	27	Europe	Portugal	PT	Bragança	Bragança	Rio Azibo, próximo de Bragada	751	41.6291	-6.8606	WGS84	30	M. González | J. Martínez | L. Martín	Morphology	Larcasia partita Navás, 1917	Animalia | Arthropoda | Insecta | Trichoptera | Goeridae | Larcasia	Animalia	Arthropoda	Insecta	Trichoptera	Goeridae	Larcasia
3ef0f4c7-b794-4f45-baaf-bda8cfb58acd	PhysicalObject	2022-02-08	en	https://creativecommons.org/licenses/by/4.0/legalcode	CIBIO (Research Center in Biodiversity and Genetic Resources) Portugal	37560003-ae75-43c3-95aa-48c98797aa2a	4ec2b246-f5fa-4b90-9a8d-ddafc2a3f970	1c4d1653-3ae5-4732-92dc-07f497f72276	CIBIO	InBIO Barcoding Initiative	IBI Trichptera 01	CIBIO	PreservedSpecimen	{"BOLD_ProcessID":"IBITR030-20"|"BOLD_BINURI":"BOLD:AEC6981"}	3ef0f4c7-b794-4f45-baaf-bda8cfb58acd	INV00329	J. M. Grosso-Silva	1	Female	Adult	whole animal (ETOH) | DNA extract	in collection	http://boldsystems.org/index.php/Public_RecordView?processid=IBITR030-20	INV00329	2015-04-27	2015	04	27	Europe	Portugal	PT	Bragança	Bragança	Rio Azibo, próximo de Bragada	751	41.6291	-6.8606	WGS84	30	M. González | J. Martínez | L. Martín	Morphology	Larcasia partita Navás, 1917	Animalia | Arthropoda | Insecta | Trichoptera | Goeridae | Larcasia	Animalia	Arthropoda	Insecta	Trichoptera	Goeridae	Larcasia
459e1d83-aa6d-4b64-a457-ba7aef996106	PhysicalObject	2022-02-08	en	https://creativecommons.org/licenses/by/4.0/legalcode	CIBIO (Research Center in Biodiversity and Genetic Resources) Portugal	37560003-ae75-43c3-95aa-48c98797aa2a	4ec2b246-f5fa-4b90-9a8d-ddafc2a3f970	1c4d1653-3ae5-4732-92dc-07f497f72276	CIBIO	InBIO Barcoding Initiative	IBI Trichptera 01	CIBIO	PreservedSpecimen	{"BOLD_ProcessID":"IBITR031-20"|"BOLD_BINURI":"BOLD:AAD5575"}	459e1d83-aa6d-4b64-a457-ba7aef996106	INV00330	J. M. Grosso-Silva	1	Female	Adult	whole animal (ETOH) | DNA extract	in collection	http://boldsystems.org/index.php/Public_RecordView?processid=IBITR031-20	INV00330	2015-04-27	2015	04	27	Europe	Portugal	PT	Bragança	Bragança	Rio Azibo, próximo de Bragada	751	41.6291	-6.8606	WGS84	30	M. González | J. Martínez | L. Martín	Morphology	Rhyacophila adjuncta McLachlan, 1884	Animalia | Arthropoda | Insecta | Trichoptera | Rhyacophilidae | Rhyacophila	Animalia	Arthropoda	Insecta	Trichoptera	Rhyacophilidae	Rhyacophila
cd62893a-f30f-4273-b58a-e09c45e57c00	PhysicalObject	2022-02-08	en	https://creativecommons.org/licenses/by/4.0/legalcode	CIBIO (Research Center in Biodiversity and Genetic Resources) Portugal	37560003-ae75-43c3-95aa-48c98797aa2a	4ec2b246-f5fa-4b90-9a8d-ddafc2a3f970	1c4d1653-3ae5-4732-92dc-07f497f72276	CIBIO	InBIO Barcoding Initiative	IBI Trichptera 01	CIBIO	PreservedSpecimen	{"BOLD_ProcessID":"IBITR032-20"|"BOLD_BINURI":"BOLD:AAO1570"}	cd62893a-f30f-4273-b58a-e09c45e57c00	INV00334	J. M. Grosso-Silva	1	Male	Adult	whole animal (ETOH) | DNA extract	in collection	http://boldsystems.org/index.php/Public_RecordView?processid=IBITR032-20	INV00334	2015-04-27	2015	04	27	Europe	Portugal	PT	Bragança	Bragança	Rio Azibo, próximo de Bragada	751	41.6291	-6.8606	WGS84	30	M. González | J. Martínez | L. Martín	Morphology	Philopotamus montanus caurelensis González & Terra, 1979	Animalia | Arthropoda | Insecta | Trichoptera | Philopotamidae | Philopotamus	Animalia	Arthropoda	Insecta	Trichoptera	Philopotamidae	Philopotamus
9439f4fe-a118-4b2f-a390-65254a5fd332	PhysicalObject	2022-02-08	en	https://creativecommons.org/licenses/by/4.0/legalcode	CIBIO (Research Center in Biodiversity and Genetic Resources) Portugal	37560003-ae75-43c3-95aa-48c98797aa2a	4ec2b246-f5fa-4b90-9a8d-ddafc2a3f970	1c4d1653-3ae5-4732-92dc-07f497f72276	CIBIO	InBIO Barcoding Initiative	IBI Trichptera 01	CIBIO	PreservedSpecimen	{"BOLD_ProcessID":"IBITR033-20"|"BOLD_BINURI":"BOLD:AAO1570"}	9439f4fe-a118-4b2f-a390-65254a5fd332	INV00336	J. M. Grosso-Silva	1	Male	Adult	whole animal (ETOH) | DNA extract	in collection	http://boldsystems.org/index.php/Public_RecordView?processid=IBITR033-20	INV00336	2015-04-27	2015	04	27	Europe	Portugal	PT	Bragança	Bragança	Rio Azibo, próximo de Bragada	751	41.6291	-6.8606	WGS84	30	M. González | J. Martínez | L. Martín	Morphology	Philopotamus montanus caurelensis González & Terra, 1979	Animalia | Arthropoda | Insecta | Trichoptera | Philopotamidae | Philopotamus	Animalia	Arthropoda	Insecta	Trichoptera	Philopotamidae	Philopotamus
e45b41cc-0f58-4b83-be41-164d9fc18bb8	PhysicalObject	2022-02-08	en	https://creativecommons.org/licenses/by/4.0/legalcode	CIBIO (Research Center in Biodiversity and Genetic Resources) Portugal	37560003-ae75-43c3-95aa-48c98797aa2a	4ec2b246-f5fa-4b90-9a8d-ddafc2a3f970	1c4d1653-3ae5-4732-92dc-07f497f72276	CIBIO	InBIO Barcoding Initiative	IBI Trichptera 01	CIBIO	PreservedSpecimen	{"BOLD_ProcessID":"IBITR034-20"|"BOLD_BINURI":"BOLD:AEC6981"}	e45b41cc-0f58-4b83-be41-164d9fc18bb8	INV00341	J. M. Grosso-Silva	1	Male	Adult	whole animal (ETOH) | DNA extract	in collection	http://boldsystems.org/index.php/Public_RecordView?processid=IBITR034-20	INV00341	2015-04-27	2015	04	27	Europe	Portugal	PT	Bragança	Bragança	Rio Azibo, próximo de Bragada	751	41.6291	-6.8606	WGS84	30	M. González | J. Martínez | L. Martín	Morphology	Larcasia partita Navás, 1917	Animalia | Arthropoda | Insecta | Trichoptera | Goeridae | Larcasia	Animalia	Arthropoda	Insecta	Trichoptera	Goeridae	Larcasia
9c0602a8-fbee-4387-afa2-ef8343b665c4	PhysicalObject	2022-02-08	en	https://creativecommons.org/licenses/by/4.0/legalcode	CIBIO (Research Center in Biodiversity and Genetic Resources) Portugal	37560003-ae75-43c3-95aa-48c98797aa2a	4ec2b246-f5fa-4b90-9a8d-ddafc2a3f970	1c4d1653-3ae5-4732-92dc-07f497f72276	CIBIO	InBIO Barcoding Initiative	IBI Trichptera 01	CIBIO	PreservedSpecimen	{"BOLD_ProcessID":"IBITR035-20"|"BOLD_BINURI":"BOLD:AAO1593"}	9c0602a8-fbee-4387-afa2-ef8343b665c4	INV00417	J. M. Grosso-Silva	1	Male	Adult	whole animal (ETOH) | DNA extract	in collection	http://boldsystems.org/index.php/Public_RecordView?processid=IBITR035-20	INV00417	2015-04-28	2015	04	28	Europe	Portugal	PT	Bragança	Vimioso	Rio Maçãs, junto ao Moinho do Sobreiral	476	41.6232	-6.5559	WGS84	30	M. González | J. Martínez | L. Martín	Morphology	Chimarra marginata (Linnaeus, 1767)	Animalia | Arthropoda | Insecta | Trichoptera | Philopotamidae | Chimarra	Animalia	Arthropoda	Insecta	Trichoptera	Philopotamidae	Chimarra
e9c05602-3ddb-4e4e-9eac-d65e2f96b054	PhysicalObject	2022-02-08	en	https://creativecommons.org/licenses/by/4.0/legalcode	CIBIO (Research Center in Biodiversity and Genetic Resources) Portugal	37560003-ae75-43c3-95aa-48c98797aa2a	4ec2b246-f5fa-4b90-9a8d-ddafc2a3f970	1c4d1653-3ae5-4732-92dc-07f497f72276	CIBIO	InBIO Barcoding Initiative	IBI Trichptera 01	CIBIO	PreservedSpecimen	{"BOLD_ProcessID":"IBITR036-20"|"BOLD_BINURI":"BOLD:AAO1593"}	e9c05602-3ddb-4e4e-9eac-d65e2f96b054	INV00419	J. M. Grosso-Silva	1	Female	Adult	whole animal (ETOH) | DNA extract	in collection	http://boldsystems.org/index.php/Public_RecordView?processid=IBITR036-20	INV00419	2015-04-28	2015	04	28	Europe	Portugal	PT	Bragança	Vimioso	Rio Maçãs, junto ao Moinho do Sobreiral	476	41.6232	-6.5559	WGS84	30	M. González | J. Martínez | L. Martín	Morphology	Chimarra marginata (Linnaeus, 1767)	Animalia | Arthropoda | Insecta | Trichoptera | Philopotamidae | Chimarra	Animalia	Arthropoda	Insecta	Trichoptera	Philopotamidae	Chimarra
c1469ff3-e61a-48bb-9528-fe71946874da	PhysicalObject	2022-02-08	en	https://creativecommons.org/licenses/by/4.0/legalcode	CIBIO (Research Center in Biodiversity and Genetic Resources) Portugal	37560003-ae75-43c3-95aa-48c98797aa2a	4ec2b246-f5fa-4b90-9a8d-ddafc2a3f970	1c4d1653-3ae5-4732-92dc-07f497f72276	CIBIO	InBIO Barcoding Initiative	IBI Trichptera 01	CIBIO	PreservedSpecimen	{"BOLD_ProcessID":"IBITR037-20"|"BOLD_BINURI":"BOLD:AAO2260"}	c1469ff3-e61a-48bb-9528-fe71946874da	INV00421	J. M. Grosso-Silva	1	Male	Adult	whole animal (ETOH) | DNA extract	in collection	http://boldsystems.org/index.php/Public_RecordView?processid=IBITR037-20	INV00421	2015-04-28	2015	04	28	Europe	Portugal	PT	Bragança	Vimioso	Rio Maçãs, junto ao Moinho do Sobreiral	476	41.6232	-6.5559	WGS84	30	M. González | J. Martínez | L. Martín	Morphology	Hydropsyche pictetorum Botosaneanu & Schmid, 1973	Animalia | Arthropoda | Insecta | Trichoptera | Hydropsychidae | Hydropsyche	Animalia	Arthropoda	Insecta	Trichoptera	Hydropsychidae	Hydropsyche
92c7d21d-906d-4aba-beef-bca608550ed4	PhysicalObject	2022-02-08	en	https://creativecommons.org/licenses/by/4.0/legalcode	CIBIO (Research Center in Biodiversity and Genetic Resources) Portugal	37560003-ae75-43c3-95aa-48c98797aa2a	4ec2b246-f5fa-4b90-9a8d-ddafc2a3f970	1c4d1653-3ae5-4732-92dc-07f497f72276	CIBIO	InBIO Barcoding Initiative	IBI Trichptera 01	CIBIO	PreservedSpecimen	{"BOLD_ProcessID":"IBITR038-20"|"BOLD_BINURI":"BOLD:AAJ1835"}	92c7d21d-906d-4aba-beef-bca608550ed4	INV00422	J. M. Grosso-Silva	1	Male	Adult	whole animal (ETOH) | DNA extract	in collection	http://boldsystems.org/index.php/Public_RecordView?processid=IBITR038-20	INV00422	2015-04-28	2015	04	28	Europe	Portugal	PT	Bragança	Vimioso	Rio Maçãs, junto ao Moinho do Sobreiral	476	41.6232	-6.5559	WGS84	30	M. González | J. Martínez | L. Martín	Morphology	Adicella reducta (McLachlan, 1865)	Animalia | Arthropoda | Insecta | Trichoptera | Leptoceridae | Adicella	Animalia	Arthropoda	Insecta	Trichoptera	Leptoceridae	Adicella
2cda5231-f406-4a10-9539-2b0da920a0eb	PhysicalObject	2022-02-08	en	https://creativecommons.org/licenses/by/4.0/legalcode	CIBIO (Research Center in Biodiversity and Genetic Resources) Portugal	37560003-ae75-43c3-95aa-48c98797aa2a	4ec2b246-f5fa-4b90-9a8d-ddafc2a3f970	1c4d1653-3ae5-4732-92dc-07f497f72276	CIBIO	InBIO Barcoding Initiative	IBI Trichptera 01	CIBIO	PreservedSpecimen	{"BOLD_ProcessID":"IBITR039-20"|"BOLD_BINURI":"BOLD:AAO1593"}	2cda5231-f406-4a10-9539-2b0da920a0eb	INV00424	J. M. Grosso-Silva	1	Male	Adult	whole animal (ETOH) | DNA extract	in collection	http://boldsystems.org/index.php/Public_RecordView?processid=IBITR039-20	INV00424	2015-04-28	2015	04	28	Europe	Portugal	PT	Bragança	Vimioso	Rio Maçãs, junto ao Moinho do Sobreiral	476	41.6232	-6.5559	WGS84	30	M. González | J. Martínez | L. Martín	Morphology	Chimarra marginata (Linnaeus, 1767)	Animalia | Arthropoda | Insecta | Trichoptera | Philopotamidae | Chimarra	Animalia	Arthropoda	Insecta	Trichoptera	Philopotamidae	Chimarra
c914e46f-6ad8-4698-a52e-219e226f26af	PhysicalObject	2022-02-08	en	https://creativecommons.org/licenses/by/4.0/legalcode	CIBIO (Research Center in Biodiversity and Genetic Resources) Portugal	37560003-ae75-43c3-95aa-48c98797aa2a	4ec2b246-f5fa-4b90-9a8d-ddafc2a3f970	1c4d1653-3ae5-4732-92dc-07f497f72276	CIBIO	InBIO Barcoding Initiative	IBI Trichptera 01	CIBIO	PreservedSpecimen	{"BOLD_ProcessID":"IBITR040-20"|"BOLD_BINURI":"BOLD:AAO1593"}	c914e46f-6ad8-4698-a52e-219e226f26af	INV00425	J. M. Grosso-Silva	1	Male	Adult	whole animal (ETOH) | DNA extract	in collection	http://boldsystems.org/index.php/Public_RecordView?processid=IBITR040-20	INV00425	2015-04-28	2015	04	28	Europe	Portugal	PT	Bragança	Vimioso	Rio Maçãs, junto ao Moinho do Sobreiral	476	41.6232	-6.5559	WGS84	30	M. González | J. Martínez | L. Martín	Morphology	Chimarra marginata (Linnaeus, 1767)	Animalia | Arthropoda | Insecta | Trichoptera | Philopotamidae | Chimarra	Animalia	Arthropoda	Insecta	Trichoptera	Philopotamidae	Chimarra
145c0a84-aac0-4988-9801-1cf523482a80	PhysicalObject	2022-02-08	en	https://creativecommons.org/licenses/by/4.0/legalcode	CIBIO (Research Center in Biodiversity and Genetic Resources) Portugal	37560003-ae75-43c3-95aa-48c98797aa2a	4ec2b246-f5fa-4b90-9a8d-ddafc2a3f970	1c4d1653-3ae5-4732-92dc-07f497f72276	CIBIO	InBIO Barcoding Initiative	IBI Trichptera 01	CIBIO	PreservedSpecimen	{"BOLD_ProcessID":"IBITR041-20"|"BOLD_BINURI":"BOLD:AAJ1835"}	145c0a84-aac0-4988-9801-1cf523482a80	INV00426	J. M. Grosso-Silva	1	Male	Adult	whole animal (ETOH) | DNA extract	in collection	http://boldsystems.org/index.php/Public_RecordView?processid=IBITR041-20	INV00426	2015-04-28	2015	04	28	Europe	Portugal	PT	Bragança	Vimioso	Rio Maçãs, junto ao Moinho do Sobreiral	476	41.6232	-6.5559	WGS84	30	M. González | J. Martínez | L. Martín	Morphology	Adicella reducta (McLachlan, 1865)	Animalia | Arthropoda | Insecta | Trichoptera | Leptoceridae | Adicella	Animalia	Arthropoda	Insecta	Trichoptera	Leptoceridae	Adicella
4bc7d944-f7fd-4f7f-bf9b-11f3360c3c80	PhysicalObject	2022-02-08	en	https://creativecommons.org/licenses/by/4.0/legalcode	CIBIO (Research Center in Biodiversity and Genetic Resources) Portugal	37560003-ae75-43c3-95aa-48c98797aa2a	4ec2b246-f5fa-4b90-9a8d-ddafc2a3f970	1c4d1653-3ae5-4732-92dc-07f497f72276	CIBIO	InBIO Barcoding Initiative	IBI Trichptera 01	CIBIO	PreservedSpecimen	{"BOLD_ProcessID":"IBITR042-20"|"BOLD_BINURI":"BOLD:AEC8086"}	4bc7d944-f7fd-4f7f-bf9b-11f3360c3c80	INV00427	J. M. Grosso-Silva	1	Male	Adult	whole animal (ETOH) | DNA extract	in collection	http://boldsystems.org/index.php/Public_RecordView?processid=IBITR042-20	INV00427	2015-04-28	2015	04	28	Europe	Portugal	PT	Bragança	Vimioso	Rio Maçãs, junto ao Moinho do Sobreiral	476	41.6232	-6.5559	WGS84	30	M. González | J. Martínez | L. Martín	Morphology	Psychomyia pusilla (Fabricius, 1781)	Animalia | Arthropoda | Insecta | Trichoptera | Psychomyiidae | Psychomyia	Animalia	Arthropoda	Insecta	Trichoptera	Psychomyiidae	Psychomyia
20757277-e31b-4a24-b06a-727cb08b13d7	PhysicalObject	2022-02-08	en	https://creativecommons.org/licenses/by/4.0/legalcode	CIBIO (Research Center in Biodiversity and Genetic Resources) Portugal	37560003-ae75-43c3-95aa-48c98797aa2a	4ec2b246-f5fa-4b90-9a8d-ddafc2a3f970	1c4d1653-3ae5-4732-92dc-07f497f72276	CIBIO	InBIO Barcoding Initiative	IBI Trichptera 01	CIBIO	PreservedSpecimen	{"BOLD_ProcessID":"IBITR043-20"|"BOLD_BINURI":"BOLD:AAO1593"}	20757277-e31b-4a24-b06a-727cb08b13d7	INV00431	J. M. Grosso-Silva	1	Female	Adult	whole animal (ETOH) | DNA extract	in collection	http://boldsystems.org/index.php/Public_RecordView?processid=IBITR043-20	INV00431	2015-04-28	2015	04	28	Europe	Portugal	PT	Bragança	Vimioso	Rio Sabor, junto ao Moinho da Ponte	327	41.5582	-6.6770	WGS84	30	M. González | J. Martínez | L. Martín	Morphology	Chimarra marginata (Linnaeus, 1767)	Animalia | Arthropoda | Insecta | Trichoptera | Philopotamidae | Chimarra	Animalia	Arthropoda	Insecta	Trichoptera	Philopotamidae	Chimarra
77ebd767-578a-40bc-918e-1e3ff0992761	PhysicalObject	2022-02-08	en	https://creativecommons.org/licenses/by/4.0/legalcode	CIBIO (Research Center in Biodiversity and Genetic Resources) Portugal	37560003-ae75-43c3-95aa-48c98797aa2a	4ec2b246-f5fa-4b90-9a8d-ddafc2a3f970	1c4d1653-3ae5-4732-92dc-07f497f72276	CIBIO	InBIO Barcoding Initiative	IBI Trichptera 01	CIBIO	PreservedSpecimen	{"BOLD_ProcessID":"IBITR044-20"|"BOLD_BINURI":"BOLD:AAO1593"}	77ebd767-578a-40bc-918e-1e3ff0992761	INV00432	J. M. Grosso-Silva	1	Male	Adult	whole animal (ETOH) | DNA extract	in collection	http://boldsystems.org/index.php/Public_RecordView?processid=IBITR044-20	INV00432	2015-04-28	2015	04	28	Europe	Portugal	PT	Bragança	Vimioso	Rio Sabor, junto ao Moinho da Ponte	327	41.5582	-6.6770	WGS84	30	M. González | J. Martínez | L. Martín	Morphology	Chimarra marginata (Linnaeus, 1767)	Animalia | Arthropoda | Insecta | Trichoptera | Philopotamidae | Chimarra	Animalia	Arthropoda	Insecta	Trichoptera	Philopotamidae	Chimarra
45264e9c-d4d0-4dd4-8dd0-080953400234	PhysicalObject	2022-02-08	en	https://creativecommons.org/licenses/by/4.0/legalcode	CIBIO (Research Center in Biodiversity and Genetic Resources) Portugal	37560003-ae75-43c3-95aa-48c98797aa2a	4ec2b246-f5fa-4b90-9a8d-ddafc2a3f970	1c4d1653-3ae5-4732-92dc-07f497f72276	CIBIO	InBIO Barcoding Initiative	IBI Trichptera 01	CIBIO	PreservedSpecimen	{"BOLD_ProcessID":"IBITR045-20"|"BOLD_BINURI":"BOLD:AAF0933"}	45264e9c-d4d0-4dd4-8dd0-080953400234	INV00433	J. M. Grosso-Silva	1	Male	Adult	whole animal (ETOH) | DNA extract	in collection	http://boldsystems.org/index.php/Public_RecordView?processid=IBITR045-20	INV00433	2015-04-28	2015	04	28	Europe	Portugal	PT	Bragança	Vimioso	Rio Sabor, junto ao Moinho da Ponte	327	41.5582	-6.6770	WGS84	30	M. González | J. Martínez | L. Martín	Morphology	Hydropsyche exocellata Dufour, 1841	Animalia | Arthropoda | Insecta | Trichoptera | Hydropsychidae | Hydropsyche	Animalia	Arthropoda	Insecta	Trichoptera	Hydropsychidae	Hydropsyche
bf96ef06-e6d7-4f8f-a5fd-7ed8cfc9d166	PhysicalObject	2022-02-08	en	https://creativecommons.org/licenses/by/4.0/legalcode	CIBIO (Research Center in Biodiversity and Genetic Resources) Portugal	37560003-ae75-43c3-95aa-48c98797aa2a	4ec2b246-f5fa-4b90-9a8d-ddafc2a3f970	1c4d1653-3ae5-4732-92dc-07f497f72276	CIBIO	InBIO Barcoding Initiative	IBI Trichptera 01	CIBIO	PreservedSpecimen	{"BOLD_ProcessID":"IBITR046-20"|"BOLD_BINURI":"BOLD:AAF0933"}	bf96ef06-e6d7-4f8f-a5fd-7ed8cfc9d166	INV00434	J. M. Grosso-Silva	1	Male	Adult	whole animal (ETOH) | DNA extract	in collection	http://boldsystems.org/index.php/Public_RecordView?processid=IBITR046-20	INV00434	2015-04-28	2015	04	28	Europe	Portugal	PT	Bragança	Vimioso	Rio Sabor, junto ao Moinho da Ponte	327	41.5582	-6.6770	WGS84	30	M. González | J. Martínez | L. Martín	Morphology	Hydropsyche exocellata Dufour, 1841	Animalia | Arthropoda | Insecta | Trichoptera | Hydropsychidae | Hydropsyche	Animalia	Arthropoda	Insecta	Trichoptera	Hydropsychidae	Hydropsyche
2c9840c5-9e7a-474b-9301-4411d42020d9	PhysicalObject	2022-02-08	en	https://creativecommons.org/licenses/by/4.0/legalcode	CIBIO (Research Center in Biodiversity and Genetic Resources) Portugal	37560003-ae75-43c3-95aa-48c98797aa2a	4ec2b246-f5fa-4b90-9a8d-ddafc2a3f970	1c4d1653-3ae5-4732-92dc-07f497f72276	CIBIO	InBIO Barcoding Initiative	IBI Trichptera 01	CIBIO	PreservedSpecimen	{"BOLD_ProcessID":"IBITR047-20"|"BOLD_BINURI":"BOLD:AEC6981"}	2c9840c5-9e7a-474b-9301-4411d42020d9	INV00451	J. M. Grosso-Silva	1	Male	Adult	whole animal (ETOH) | DNA extract	in collection	http://boldsystems.org/index.php/Public_RecordView?processid=IBITR047-20	INV00451	2015-04-29	2015	04	29	Europe	Portugal	PT	Bragança	Bragança	Ribeira de Vale do Conde, a leste de Nogueira	734	41.7669	-6.7968	WGS84	30	M. González | J. Martínez | L. Martín	Morphology	Larcasia partita Navás, 1917	Animalia | Arthropoda | Insecta | Trichoptera | Goeridae | Larcasia	Animalia	Arthropoda	Insecta	Trichoptera	Goeridae	Larcasia
bc29d9cb-4f76-4a56-b7ab-18e356ef74c0	PhysicalObject	2022-02-08	en	https://creativecommons.org/licenses/by/4.0/legalcode	CIBIO (Research Center in Biodiversity and Genetic Resources) Portugal	37560003-ae75-43c3-95aa-48c98797aa2a	4ec2b246-f5fa-4b90-9a8d-ddafc2a3f970	1c4d1653-3ae5-4732-92dc-07f497f72276	CIBIO	InBIO Barcoding Initiative	IBI Trichptera 01	CIBIO	PreservedSpecimen	{"BOLD_ProcessID":"IBITR048-20"|"BOLD_BINURI":"BOLD:AEC7364"}	bc29d9cb-4f76-4a56-b7ab-18e356ef74c0	INV00458	J. M. Grosso-Silva	1	Male	Adult	whole animal (ETOH) | DNA extract	in collection	http://boldsystems.org/index.php/Public_RecordView?processid=IBITR048-20	INV00458	2015-04-29	2015	04	29	Europe	Portugal	PT	Bragança	Bragança	Rio Calabor, junto à foz do seu afluente ribeiro do Portelo	730	41.9323	-6.7211	WGS84	30	M. González | J. Martínez | L. Martín	Morphology	Philopotamus variegatus (Scopoli, 1763)	Animalia | Arthropoda | Insecta | Trichoptera | Philopotamidae | Philopotamus	Animalia	Arthropoda	Insecta	Trichoptera	Philopotamidae	Philopotamus
16869843-fc95-4e67-b88f-5d2193276500	PhysicalObject	2022-02-08	en	https://creativecommons.org/licenses/by/4.0/legalcode	CIBIO (Research Center in Biodiversity and Genetic Resources) Portugal	37560003-ae75-43c3-95aa-48c98797aa2a	4ec2b246-f5fa-4b90-9a8d-ddafc2a3f970	1c4d1653-3ae5-4732-92dc-07f497f72276	CIBIO	InBIO Barcoding Initiative	IBI Trichptera 01	CIBIO	PreservedSpecimen	{"BOLD_ProcessID":"IBITR049-20"|"BOLD_BINURI":"BOLD:AAB5092"}	16869843-fc95-4e67-b88f-5d2193276500	INV00460	J. M. Grosso-Silva	1	Female	Juvenil	whole animal (ETOH) | DNA extract	in collection	http://boldsystems.org/index.php/Public_RecordView?processid=IBITR049-20	INV00460	2015-04-29	2015	04	29	Europe	Portugal	PT	Bragança	Bragança	Rio Calabor, junto à foz do seu afluente ribeiro do Portelo	730	41.9323	-6.7211	WGS84	30		BOLD ID Engine	Hydropsyche siltalai Doehler, 1963	Animalia | Arthropoda | Insecta | Trichoptera | Hydropsychidae | Hydropsyche	Animalia	Arthropoda	Insecta	Trichoptera	Hydropsychidae	Hydropsyche
c3096e31-a655-43f2-aa36-5b98761bbe9a	PhysicalObject	2022-02-08	en	https://creativecommons.org/licenses/by/4.0/legalcode	CIBIO (Research Center in Biodiversity and Genetic Resources) Portugal	37560003-ae75-43c3-95aa-48c98797aa2a	4ec2b246-f5fa-4b90-9a8d-ddafc2a3f970	1c4d1653-3ae5-4732-92dc-07f497f72276	CIBIO	InBIO Barcoding Initiative	IBI Trichptera 01	CIBIO	PreservedSpecimen	{"BOLD_ProcessID":"IBITR050-20"|"BOLD_BINURI":"BOLD:AAM0930"}	c3096e31-a655-43f2-aa36-5b98761bbe9a	INV00461	J. M. Grosso-Silva	1	Male	Adult	whole animal (ETOH) | DNA extract	in collection	http://boldsystems.org/index.php/Public_RecordView?processid=IBITR050-20	INV00461	2015-04-29	2015	04	29	Europe	Portugal	PT	Bragança	Bragança	Rio Calabor, junto à foz do seu afluente ribeiro do Portelo	730	41.9323	-6.7211	WGS84	30	M. González | J. Martínez | L. Martín	Morphology	Glossosoma privatum McLachlan, 1884	Animalia | Arthropoda | Insecta | Trichoptera | Glossosomatidae | Glossosoma	Animalia	Arthropoda	Insecta	Trichoptera	Glossosomatidae	Glossosoma
5a4c61a5-1cb4-48f5-961b-9c55737826b2	PhysicalObject	2022-02-08	en	https://creativecommons.org/licenses/by/4.0/legalcode	CIBIO (Research Center in Biodiversity and Genetic Resources) Portugal	37560003-ae75-43c3-95aa-48c98797aa2a	4ec2b246-f5fa-4b90-9a8d-ddafc2a3f970	1c4d1653-3ae5-4732-92dc-07f497f72276	CIBIO	InBIO Barcoding Initiative	IBI Trichptera 01	CIBIO	PreservedSpecimen	{"BOLD_ProcessID":"IBITR051-20"|"BOLD_BINURI":"BOLD:AEC7364"}	5a4c61a5-1cb4-48f5-961b-9c55737826b2	INV00465	J. M. Grosso-Silva	1	Male	Adult	whole animal (ETOH) | DNA extract	in collection	http://boldsystems.org/index.php/Public_RecordView?processid=IBITR051-20	INV00465	2015-04-29	2015	04	29	Europe	Portugal	PT	Bragança	Bragança	Rio Calabor, junto à foz do seu afluente ribeiro do Portelo	730	41.9323	-6.7211	WGS84	30	M. González | J. Martínez | L. Martín	Morphology	Philopotamus variegatus (Scopoli, 1763)	Animalia | Arthropoda | Insecta | Trichoptera | Philopotamidae | Philopotamus	Animalia	Arthropoda	Insecta	Trichoptera	Philopotamidae	Philopotamus
63f5ab56-dca0-4ea5-baec-95e151b1d94f	PhysicalObject	2022-02-08	en	https://creativecommons.org/licenses/by/4.0/legalcode	CIBIO (Research Center in Biodiversity and Genetic Resources) Portugal	37560003-ae75-43c3-95aa-48c98797aa2a	4ec2b246-f5fa-4b90-9a8d-ddafc2a3f970	1c4d1653-3ae5-4732-92dc-07f497f72276	CIBIO	InBIO Barcoding Initiative	IBI Trichptera 01	CIBIO	PreservedSpecimen	{"BOLD_ProcessID":"IBITR052-20"|"BOLD_BINURI":"BOLD:AAM0930"}	63f5ab56-dca0-4ea5-baec-95e151b1d94f	INV00468	J. M. Grosso-Silva	1	Male	Adult	whole animal (ETOH) | DNA extract	in collection	http://boldsystems.org/index.php/Public_RecordView?processid=IBITR052-20	INV00468	2015-04-29	2015	04	29	Europe	Portugal	PT	Bragança	Bragança	Rio Sabor, a oeste do Alto do Espinheiro	669	41.5582	-6.7327	WGS84	30	M. González | J. Martínez | L. Martín	Morphology	Glossosoma privatum McLachlan, 1884	Animalia | Arthropoda | Insecta | Trichoptera | Glossosomatidae | Glossosoma	Animalia	Arthropoda	Insecta	Trichoptera	Glossosomatidae	Glossosoma
e4cd9835-3708-4686-aa6d-24d649e55336	PhysicalObject	2022-02-08	en	https://creativecommons.org/licenses/by/4.0/legalcode	CIBIO (Research Center in Biodiversity and Genetic Resources) Portugal	37560003-ae75-43c3-95aa-48c98797aa2a	4ec2b246-f5fa-4b90-9a8d-ddafc2a3f970	1c4d1653-3ae5-4732-92dc-07f497f72276	CIBIO	InBIO Barcoding Initiative	IBI Trichptera 01	CIBIO	PreservedSpecimen	{"BOLD_ProcessID":"IBITR053-20"|"BOLD_BINURI":"BOLD:AAJ1835"}	e4cd9835-3708-4686-aa6d-24d649e55336	INV00470	J. M. Grosso-Silva	1	Male	Adult	whole animal (ETOH) | DNA extract	in collection	http://boldsystems.org/index.php/Public_RecordView?processid=IBITR053-20	INV00470	2015-04-29	2015	04	29	Europe	Portugal	PT	Bragança	Bragança	Rio Sabor, a oeste do Alto do Espinheiro	669	41.5582	-6.7327	WGS84	30	M. González | J. Martínez | L. Martín	Morphology	Adicella reducta (McLachlan, 1865)	Animalia | Arthropoda | Insecta | Trichoptera | Leptoceridae | Adicella	Animalia	Arthropoda	Insecta	Trichoptera	Leptoceridae	Adicella
35e3c73c-8288-405d-ab2c-a380b5de1756	PhysicalObject	2022-02-08	en	https://creativecommons.org/licenses/by/4.0/legalcode	CIBIO (Research Center in Biodiversity and Genetic Resources) Portugal	37560003-ae75-43c3-95aa-48c98797aa2a	4ec2b246-f5fa-4b90-9a8d-ddafc2a3f970	1c4d1653-3ae5-4732-92dc-07f497f72276	CIBIO	InBIO Barcoding Initiative	IBI Trichptera 01	CIBIO	PreservedSpecimen	{"BOLD_ProcessID":"IBITR054-20"|"BOLD_BINURI":"BOLD:AAO1660"}	35e3c73c-8288-405d-ab2c-a380b5de1756	INV00475	J. M. Grosso-Silva	1	Male	Adult	whole animal (ETOH) | DNA extract	in collection	http://boldsystems.org/index.php/Public_RecordView?processid=IBITR054-20	INV00475	2015-04-29	2015	04	29	Europe	Portugal	PT	Bragança	Bragança	Rio Igrejas, a nordeste de Varge	631	41.8727	-6.6782	WGS84	30	M. González | J. Martínez | L. Martín	Morphology	Micrasema moestum (Hagen, 1868)	Animalia | Arthropoda | Insecta | Trichoptera | Brachycentridae | Micrasema	Animalia	Arthropoda	Insecta	Trichoptera	Brachycentridae	Micrasema
603f95b7-edf5-460d-89fb-73dadbfe436c	PhysicalObject	2022-02-08	en	https://creativecommons.org/licenses/by/4.0/legalcode	CIBIO (Research Center in Biodiversity and Genetic Resources) Portugal	37560003-ae75-43c3-95aa-48c98797aa2a	4ec2b246-f5fa-4b90-9a8d-ddafc2a3f970	1c4d1653-3ae5-4732-92dc-07f497f72276	CIBIO	InBIO Barcoding Initiative	IBI Trichptera 01	CIBIO	PreservedSpecimen	{"BOLD_ProcessID":"IBITR055-20"|"BOLD_BINURI":"BOLD:AAO1660"}	603f95b7-edf5-460d-89fb-73dadbfe436c	INV00476	J. M. Grosso-Silva	1	Male	Adult	whole animal (ETOH) | DNA extract	in collection	http://boldsystems.org/index.php/Public_RecordView?processid=IBITR055-20	INV00476	2015-04-29	2015	04	29	Europe	Portugal	PT	Bragança	Bragança	Rio Igrejas, a nordeste de Varge	631	41.8727	-6.6782	WGS84	30	M. González | J. Martínez | L. Martín	Morphology	Micrasema moestum (Hagen, 1868)	Animalia | Arthropoda | Insecta | Trichoptera | Brachycentridae | Micrasema	Animalia	Arthropoda	Insecta	Trichoptera	Brachycentridae	Micrasema
0d5c7c99-039e-4c96-9a5f-ff5b02539a0f	PhysicalObject	2022-02-08	en	https://creativecommons.org/licenses/by/4.0/legalcode	CIBIO (Research Center in Biodiversity and Genetic Resources) Portugal	37560003-ae75-43c3-95aa-48c98797aa2a	4ec2b246-f5fa-4b90-9a8d-ddafc2a3f970	1c4d1653-3ae5-4732-92dc-07f497f72276	CIBIO	InBIO Barcoding Initiative	IBI Trichptera 01	CIBIO	PreservedSpecimen	{"BOLD_ProcessID":"IBITR056-20"|"BOLD_BINURI":"BOLD:AAO1660"}	0d5c7c99-039e-4c96-9a5f-ff5b02539a0f	INV00477	J. M. Grosso-Silva	1	Male	Adult	whole animal (ETOH) | DNA extract	in collection	http://boldsystems.org/index.php/Public_RecordView?processid=IBITR056-20	INV00477	2015-04-29	2015	04	29	Europe	Portugal	PT	Bragança	Bragança	Rio Igrejas, a nordeste de Varge	631	41.8727	-6.6782	WGS84	30	M. González | J. Martínez | L. Martín	Morphology	Micrasema moestum (Hagen, 1868)	Animalia | Arthropoda | Insecta | Trichoptera | Brachycentridae | Micrasema	Animalia	Arthropoda	Insecta	Trichoptera	Brachycentridae	Micrasema
296796f2-6f6e-42b1-90ab-f179b7e3d322	PhysicalObject	2022-02-08	en	https://creativecommons.org/licenses/by/4.0/legalcode	CIBIO (Research Center in Biodiversity and Genetic Resources) Portugal	37560003-ae75-43c3-95aa-48c98797aa2a	4ec2b246-f5fa-4b90-9a8d-ddafc2a3f970	1c4d1653-3ae5-4732-92dc-07f497f72276	CIBIO	InBIO Barcoding Initiative	IBI Trichptera 01	CIBIO	PreservedSpecimen	{"BOLD_ProcessID":"IBITR057-20"|"BOLD_BINURI":"BOLD:AAL0060"}	296796f2-6f6e-42b1-90ab-f179b7e3d322	INV00478	J. M. Grosso-Silva	1	Male	Adult	whole animal (ETOH) | DNA extract	in collection	http://boldsystems.org/index.php/Public_RecordView?processid=IBITR057-20	INV00478	2015-04-29	2015	04	29	Europe	Portugal	PT	Bragança	Bragança	Rio Igrejas, a nordeste de Varge	631	41.8727	-6.6782	WGS84	30	M. González | J. Martínez | L. Martín	Morphology	Polycentropus kingi McLachlan, 1881	Animalia | Arthropoda | Insecta | Trichoptera | Polycentropodidae | Polycentropus	Animalia	Arthropoda	Insecta	Trichoptera	Polycentropodidae	Polycentropus
a5d5a876-bc2f-48b2-8c1b-abc3342b377a	PhysicalObject	2022-02-08	en	https://creativecommons.org/licenses/by/4.0/legalcode	CIBIO (Research Center in Biodiversity and Genetic Resources) Portugal	37560003-ae75-43c3-95aa-48c98797aa2a	4ec2b246-f5fa-4b90-9a8d-ddafc2a3f970	1c4d1653-3ae5-4732-92dc-07f497f72276	CIBIO	InBIO Barcoding Initiative	IBI Trichptera 01	CIBIO	PreservedSpecimen	{"BOLD_ProcessID":"IBITR058-20"|"BOLD_BINURI":"BOLD:AAJ1835"}	a5d5a876-bc2f-48b2-8c1b-abc3342b377a	INV00482	J. M. Grosso-Silva	1	Male	Adult	whole animal (ETOH) | DNA extract	in collection	http://boldsystems.org/index.php/Public_RecordView?processid=IBITR058-20	INV00482	2015-04-29	2015	04	29	Europe	Portugal	PT	Bragança	Bragança	Rio Igrejas, a nordeste de Varge	631	41.8727	-6.6782	WGS84	30	M. González | J. Martínez | L. Martín	Morphology	Adicella reducta (McLachlan, 1865)	Animalia | Arthropoda | Insecta | Trichoptera | Leptoceridae | Adicella	Animalia	Arthropoda	Insecta	Trichoptera	Leptoceridae	Adicella
39e3a794-cdc9-44b1-9f07-827cbc34c415	PhysicalObject	2022-02-08	en	https://creativecommons.org/licenses/by/4.0/legalcode	CIBIO (Research Center in Biodiversity and Genetic Resources) Portugal	37560003-ae75-43c3-95aa-48c98797aa2a	4ec2b246-f5fa-4b90-9a8d-ddafc2a3f970	1c4d1653-3ae5-4732-92dc-07f497f72276	CIBIO	InBIO Barcoding Initiative	IBI Trichptera 01	CIBIO	PreservedSpecimen	{"BOLD_ProcessID":"IBITR059-20"|"BOLD_BINURI":"BOLD:AAC4581"}	39e3a794-cdc9-44b1-9f07-827cbc34c415	INV00485	J. M. Grosso-Silva	1	Male	Adult	whole animal (ETOH) | DNA extract	in collection	http://boldsystems.org/index.php/Public_RecordView?processid=IBITR059-20	INV00485	2015-04-30	2015	04	30	Europe	Portugal	PT	Bragança	Bragança	Rio Maçãs, junto ao Moinho da Réfega	566	41.7751	-6.5573	WGS84	30	M. González | J. Martínez | L. Martín	Morphology	Lype phaeopa (Stephens, 1836)	Animalia | Arthropoda | Insecta | Trichoptera | Psychomyiidae | Lype	Animalia	Arthropoda	Insecta	Trichoptera	Psychomyiidae	Lype
708aa510-2e3b-49fc-b8c9-9cec8e0e228c	PhysicalObject	2022-02-08	en	https://creativecommons.org/licenses/by/4.0/legalcode	CIBIO (Research Center in Biodiversity and Genetic Resources) Portugal	37560003-ae75-43c3-95aa-48c98797aa2a	4ec2b246-f5fa-4b90-9a8d-ddafc2a3f970	1c4d1653-3ae5-4732-92dc-07f497f72276	CIBIO	InBIO Barcoding Initiative	IBI Trichptera 01	CIBIO	PreservedSpecimen	{"BOLD_ProcessID":"IBITR060-20"|"BOLD_BINURI":"BOLD:AAO1593"}	708aa510-2e3b-49fc-b8c9-9cec8e0e228c	INV00486	J. M. Grosso-Silva	1	Male	Adult	whole animal (ETOH) | DNA extract	in collection	http://boldsystems.org/index.php/Public_RecordView?processid=IBITR060-20	INV00486	2015-04-30	2015	04	30	Europe	Portugal	PT	Bragança	Bragança	Rio Maçãs, junto ao Moinho da Réfega	566	41.7751	-6.5573	WGS84	30	M. González | J. Martínez | L. Martín	Morphology	Chimarra marginata (Linnaeus, 1767)	Animalia | Arthropoda | Insecta | Trichoptera | Philopotamidae | Chimarra	Animalia	Arthropoda	Insecta	Trichoptera	Philopotamidae	Chimarra
88c318f6-a669-43e0-bfe3-a0349923be18	PhysicalObject	2022-02-08	en	https://creativecommons.org/licenses/by/4.0/legalcode	CIBIO (Research Center in Biodiversity and Genetic Resources) Portugal	37560003-ae75-43c3-95aa-48c98797aa2a	4ec2b246-f5fa-4b90-9a8d-ddafc2a3f970	1c4d1653-3ae5-4732-92dc-07f497f72276	CIBIO	InBIO Barcoding Initiative	IBI Trichptera 01	CIBIO	PreservedSpecimen	{"BOLD_ProcessID":"IBITR061-20"|"BOLD_BINURI":"BOLD:AAB9068"}	88c318f6-a669-43e0-bfe3-a0349923be18	INV00491	J. M. Grosso-Silva	1	Female	Adult	whole animal (ETOH) | DNA extract	in collection	http://boldsystems.org/index.php/Public_RecordView?processid=IBITR061-20	INV00491	2015-04-30	2015	04	30	Europe	Portugal	PT	Bragança	Bragança	Rio Maçãs, junto ao Moinho da Réfega	566	41.7751	-6.5573	WGS84	30	M. González | J. Martínez | L. Martín	BOLD ID Engine | Morphology	Tinodes waeneri (Linnaeus, 1758)	Animalia | Arthropoda | Insecta | Trichoptera | Psychomyiidae | Tinodes	Animalia	Arthropoda	Insecta	Trichoptera	Psychomyiidae	Tinodes
5783e0ab-0a60-45f2-b047-04342f294138	PhysicalObject	2022-02-08	en	https://creativecommons.org/licenses/by/4.0/legalcode	CIBIO (Research Center in Biodiversity and Genetic Resources) Portugal	37560003-ae75-43c3-95aa-48c98797aa2a	4ec2b246-f5fa-4b90-9a8d-ddafc2a3f970	1c4d1653-3ae5-4732-92dc-07f497f72276	CIBIO	InBIO Barcoding Initiative	IBI Trichptera 01	CIBIO	PreservedSpecimen	{"BOLD_ProcessID":"IBITR062-20"|BOLD_BINURI:"BOLD:AAC0971"}	5783e0ab-0a60-45f2-b047-04342f294138	INV00503	J. M. Grosso-Silva	1	Male	Adult	whole animal (ETOH) | DNA extract	in collection	http://boldsystems.org/index.php/Public_RecordView?processid=IBITR062-20	INV00503	2015-04-30	2015	04	30	Europe	Portugal	PT	Bragança	Bragança	Rio Sabor, a sudeste de Gimonde	526	41.7918	-6.6870	WGS84	30	M. González | J. Martínez | L. Martín	Morphology	Polycentropus flavomaculatus (Pictet, 1834)	Animalia | Arthropoda | Insecta | Trichoptera | Polycentropodidae | Polycentropus	Animalia	Arthropoda	Insecta	Trichoptera	Polycentropodidae	Polycentropus
fdb9957c-3ef8-4016-a2d3-4b0769fd30e6	PhysicalObject	2022-02-08	en	https://creativecommons.org/licenses/by/4.0/legalcode	CIBIO (Research Center in Biodiversity and Genetic Resources) Portugal	37560003-ae75-43c3-95aa-48c98797aa2a	4ec2b246-f5fa-4b90-9a8d-ddafc2a3f970	1c4d1653-3ae5-4732-92dc-07f497f72276	CIBIO	InBIO Barcoding Initiative	IBI Trichptera 01	CIBIO	PreservedSpecimen	{"BOLD_ProcessID":"IBITR063-20"|BOLD_BINURI:"BOLD:ACR2507"}	fdb9957c-3ef8-4016-a2d3-4b0769fd30e6	INV00504	J. M. Grosso-Silva	1	Male	Adult	whole animal (ETOH) | DNA extract	in collection	http://boldsystems.org/index.php/Public_RecordView?processid=IBITR063-20	INV00504	2015-04-30	2015	04	30	Europe	Portugal	PT	Bragança	Bragança	Rio Sabor, a sudeste de Gimonde	526	41.7918	-6.6870	WGS84	30	M. González | J. Martínez | L. Martín	Morphology	Polycentropus flavomaculatus (Pictet, 1834)	Animalia | Arthropoda | Insecta | Trichoptera | Polycentropodidae | Polycentropus	Animalia	Arthropoda	Insecta	Trichoptera	Polycentropodidae	Polycentropus
bc2639b6-b41e-4f59-b36c-4e7195594c24	PhysicalObject	2022-02-08	en	https://creativecommons.org/licenses/by/4.0/legalcode	CIBIO (Research Center in Biodiversity and Genetic Resources) Portugal	37560003-ae75-43c3-95aa-48c98797aa2a	4ec2b246-f5fa-4b90-9a8d-ddafc2a3f970	1c4d1653-3ae5-4732-92dc-07f497f72276	CIBIO	InBIO Barcoding Initiative	IBI Trichptera 01	CIBIO	PreservedSpecimen	{"BOLD_ProcessID":"IBITR064-20"|"BOLD_BINURI":"BOLD:AAO1593"}	bc2639b6-b41e-4f59-b36c-4e7195594c24	INV00506	J. M. Grosso-Silva	1	Male	Adult	whole animal (ETOH) | DNA extract	in collection	http://boldsystems.org/index.php/Public_RecordView?processid=IBITR064-20	INV00506	2015-04-30	2015	04	30	Europe	Portugal	PT	Bragança	Bragança	Rio Sabor, a sudeste de Gimonde	526	41.7918	-6.6870	WGS84	30	M. González | J. Martínez | L. Martín	Morphology	Chimarra marginata (Linnaeus, 1767)	Animalia | Arthropoda | Insecta | Trichoptera | Philopotamidae | Chimarra	Animalia	Arthropoda	Insecta	Trichoptera	Philopotamidae	Chimarra
2412951e-86d7-46c0-b1e0-606dec51af7d	PhysicalObject	2022-02-08	en	https://creativecommons.org/licenses/by/4.0/legalcode	CIBIO (Research Center in Biodiversity and Genetic Resources) Portugal	37560003-ae75-43c3-95aa-48c98797aa2a	4ec2b246-f5fa-4b90-9a8d-ddafc2a3f970	1c4d1653-3ae5-4732-92dc-07f497f72276	CIBIO	InBIO Barcoding Initiative	IBI Trichptera 01	CIBIO	PreservedSpecimen	{"BOLD_ProcessID":"IBITR065-20"|"BOLD_BINURI":"BOLD:AAI0810"}	2412951e-86d7-46c0-b1e0-606dec51af7d	INV00513	J. M. Grosso-Silva	1	Male	Adult	whole animal (ETOH) | DNA extract	in collection	http://boldsystems.org/index.php/Public_RecordView?processid=IBITR065-20	INV00513	2015-05-22	2015	05	22	Europe	Portugal	PT	Vila Real	Alijó	Ribeira de S. Mamede, junto a Caveira - S. Mamede de Ribatua	451	41.2626	-7.4400	WGS84	30	M. González | J. Martínez | L. Martín	Morphology	Schizopelex festiva (Rambur, 1842)	Animalia | Arthropoda | Insecta | Trichoptera | Sericostomatidae | Schizopelex	Animalia	Arthropoda	Insecta	Trichoptera	Sericostomatidae	Schizopelex
c18e928a-3862-4bad-b183-b5798063ee55	PhysicalObject	2022-02-08	en	https://creativecommons.org/licenses/by/4.0/legalcode	CIBIO (Research Center in Biodiversity and Genetic Resources) Portugal	37560003-ae75-43c3-95aa-48c98797aa2a	4ec2b246-f5fa-4b90-9a8d-ddafc2a3f970	1c4d1653-3ae5-4732-92dc-07f497f72276	CIBIO	InBIO Barcoding Initiative	IBI Trichptera 01	CIBIO	PreservedSpecimen	{"BOLD_ProcessID":"IBITR066-20"|"BOLD_BINURI":"BOLD:AEC8346"}	c18e928a-3862-4bad-b183-b5798063ee55	INV00520	J. M. Grosso-Silva	1	Male	Adult	whole animal (ETOH) | DNA extract	in collection	http://boldsystems.org/index.php/Public_RecordView?processid=IBITR066-20	INV00520	2015-06-16	2015	06	16	Europe	Portugal	PT	Bragança	Vimioso	Margem direita do rio Angueira, a sudoeste do Castelo de Algoso	353	41.4551	-6.5921	WGS84	30	M. González | J. Martínez | L. Martín	Morphology	Ithytrichia clavata Morton, 1905	Animalia | Arthropoda | Insecta | Trichoptera | Hydroptilidae | Ithytrichia	Animalia	Arthropoda	Insecta	Trichoptera	Hydroptilidae	Ithytrichia
c7a40f80-39a6-473e-bf02-bcd738df9557	PhysicalObject	2022-02-08	en	https://creativecommons.org/licenses/by/4.0/legalcode	CIBIO (Research Center in Biodiversity and Genetic Resources) Portugal	37560003-ae75-43c3-95aa-48c98797aa2a	4ec2b246-f5fa-4b90-9a8d-ddafc2a3f970	1c4d1653-3ae5-4732-92dc-07f497f72276	CIBIO	InBIO Barcoding Initiative	IBI Trichptera 01	CIBIO	PreservedSpecimen	{"BOLD_ProcessID":"IBITR067-20"|"BOLD_BINURI":"BOLD:AAF7459"}	c7a40f80-39a6-473e-bf02-bcd738df9557	INV00521	J. M. Grosso-Silva	1	Male	Adult	whole animal (ETOH) | DNA extract	in collection	http://boldsystems.org/index.php/Public_RecordView?processid=IBITR067-20	INV00521	2015-06-28	2015	06	28	Europe	Portugal	PT	Aveiro	Santa Maria da Feira	Pereira - Argoncilhe	138	41.0267	-8.5322	WGS84	30	M. González | J. Martínez | L. Martín	Morphology	Tinodes assimilis McLachlan, 1865	Animalia | Arthropoda | Insecta | Trichoptera | Psychomyiidae | Tinodes	Animalia	Arthropoda	Insecta	Trichoptera	Psychomyiidae	Tinodes
76db6a3f-c52a-48fb-bc63-9c5b86ae1e51	PhysicalObject	2022-02-08	en	https://creativecommons.org/licenses/by/4.0/legalcode	CIBIO (Research Center in Biodiversity and Genetic Resources) Portugal	37560003-ae75-43c3-95aa-48c98797aa2a	4ec2b246-f5fa-4b90-9a8d-ddafc2a3f970	1c4d1653-3ae5-4732-92dc-07f497f72276	CIBIO	InBIO Barcoding Initiative	IBI Trichptera 01	CIBIO	PreservedSpecimen	{"BOLD_ProcessID":"IBITR068-20"|"BOLD_BINURI":"BOLD:ACB2223"}	76db6a3f-c52a-48fb-bc63-9c5b86ae1e51	INV00549	J. M. Grosso-Silva	1	Female	Adult	whole animal (ETOH) | DNA extract	in collection	http://boldsystems.org/index.php/Public_RecordView?processid=IBITR068-20	INV00549	2015-06-17	2015	06	17	Europe	Portugal	PT	Bragança	Mogadouro	Margem esquerda do rio Sabor (albufeira), a leste do marco geodésico Vrea	193	41.2879	-6.8739	WGS84	30	M. González | J. Martínez | L. Martín	Morphology	Setodes argentipunctellus McLachlan, 1877	Animalia | Arthropoda | Insecta | Trichoptera | Leptoceridae | Setodes	Animalia	Arthropoda	Insecta	Trichoptera	Leptoceridae	Setodes
e518aa92-f65b-405a-9e22-9d235d8c11d1	PhysicalObject	2022-02-08	en	https://creativecommons.org/licenses/by/4.0/legalcode	CIBIO (Research Center in Biodiversity and Genetic Resources) Portugal	37560003-ae75-43c3-95aa-48c98797aa2a	4ec2b246-f5fa-4b90-9a8d-ddafc2a3f970	1c4d1653-3ae5-4732-92dc-07f497f72276	CIBIO	InBIO Barcoding Initiative	IBI Trichptera 01	CIBIO	PreservedSpecimen	{"BOLD_ProcessID":"IBITR069-20"|"BOLD_BINURI":"BOLD:AEC7586"}	e518aa92-f65b-405a-9e22-9d235d8c11d1	INV00561	J. M. Grosso-Silva	1	Female	Adult	whole animal (ETOH) | DNA extract	in collection	http://boldsystems.org/index.php/Public_RecordView?processid=IBITR069-20	INV00561	2015-06-17	2015	06	17	Europe	Portugal	PT	Bragança	Mogadouro	Margem esquerda do rio Sabor (albufeira), a leste do marco geodésico Vrea	193	41.2879	-6.8739	WGS84	30	M. González | J. Martínez | L. Martín	BOLD ID Engine | Morphology	Hydropsyche lobata McLachlan, 1884	Animalia | Arthropoda | Insecta | Trichoptera | Hydropsychidae | Hydropsyche	Animalia	Arthropoda	Insecta	Trichoptera	Hydropsychidae	Hydropsyche
335188f8-eeb6-4faa-834c-448de7591a32	PhysicalObject	2022-02-08	en	https://creativecommons.org/licenses/by/4.0/legalcode	CIBIO (Research Center in Biodiversity and Genetic Resources) Portugal	37560003-ae75-43c3-95aa-48c98797aa2a	4ec2b246-f5fa-4b90-9a8d-ddafc2a3f970	1c4d1653-3ae5-4732-92dc-07f497f72276	CIBIO	InBIO Barcoding Initiative	IBI Trichptera 01	CIBIO	PreservedSpecimen	{"BOLD_ProcessID":"IBITR070-20"|"BOLD_BINURI":"BOLD:AEC8086"}	335188f8-eeb6-4faa-834c-448de7591a32	INV00806	J. M. Grosso-Silva	1	Male	Adult	whole animal (ETOH) | DNA extract	in collection	http://boldsystems.org/index.php/Public_RecordView?processid=IBITR070-20	INV00806	2015-06-16	2015	06	16	Europe	Portugal	PT	Bragança	Vimioso	Margem direita do rio Angueira, a sudoeste do Castelo de Algoso	353	41.4551	-6.5921	WGS84	30	M. González | J. Martínez | L. Martín	Morphology	Psychomyia pusilla (Fabricius, 1781)	Animalia | Arthropoda | Insecta | Trichoptera | Psychomyiidae | Psychomyia	Animalia	Arthropoda	Insecta	Trichoptera	Psychomyiidae	Psychomyia
02b4571d-400a-4aa0-91be-51bfce54477a	PhysicalObject	2022-02-08	en	https://creativecommons.org/licenses/by/4.0/legalcode	CIBIO (Research Center in Biodiversity and Genetic Resources) Portugal	37560003-ae75-43c3-95aa-48c98797aa2a	4ec2b246-f5fa-4b90-9a8d-ddafc2a3f970	1c4d1653-3ae5-4732-92dc-07f497f72276	CIBIO	InBIO Barcoding Initiative	IBI Trichptera 01	CIBIO	PreservedSpecimen	{"BOLD_ProcessID":"IBITR071-20"|"BOLD_BINURI":"BOLD:AAO1831"}	02b4571d-400a-4aa0-91be-51bfce54477a	INV00809	J. M. Grosso-Silva	1	Male	Adult	whole animal (ETOH) | DNA extract	in collection	http://boldsystems.org/index.php/Public_RecordView?processid=IBITR071-20	INV00809	2015-06-16	2015	06	16	Europe	Portugal	PT	Bragança	Vimioso	Margem direita do rio Angueira, a sudoeste do Castelo de Algoso	353	41.4551	-6.5921	WGS84	30	M. González | J. Martínez | L. Martín	Morphology	Hydropsyche bulbifera McLachlan, 1878	Animalia | Arthropoda | Insecta | Trichoptera | Hydropsychidae | Hydropsyche	Animalia	Arthropoda	Insecta	Trichoptera	Hydropsychidae	Hydropsyche
7cd77027-2ea0-449d-914e-d0b583e14d04	PhysicalObject	2022-02-08	en	https://creativecommons.org/licenses/by/4.0/legalcode	CIBIO (Research Center in Biodiversity and Genetic Resources) Portugal	37560003-ae75-43c3-95aa-48c98797aa2a	4ec2b246-f5fa-4b90-9a8d-ddafc2a3f970	1c4d1653-3ae5-4732-92dc-07f497f72276	CIBIO	InBIO Barcoding Initiative	IBI Trichptera 01	CIBIO	PreservedSpecimen	{"BOLD_ProcessID":"IBITR072-20"|"BOLD_BINURI":"BOLD:AAJ1160"}	7cd77027-2ea0-449d-914e-d0b583e14d04	INV00812	J. M. Grosso-Silva	1	Female	Adult	whole animal (ETOH) | DNA extract	in collection	http://boldsystems.org/index.php/Public_RecordView?processid=IBITR072-20	INV00812	2015-06-16	2015	06	16	Europe	Portugal	PT	Bragança	Vimioso	Margem direita do rio Angueira, a sudoeste do Castelo de Algoso	353	41.4551	-6.5921	WGS84	30	M. González | J. Martínez | L. Martín	Morphology	Leptocerus tineiformis Curtis, 1834	Animalia | Arthropoda | Insecta | Trichoptera | Leptoceridae | Leptocerus	Animalia	Arthropoda	Insecta	Trichoptera	Leptoceridae	Leptocerus
df805194-75c8-4f90-a3a4-b5ef51005b90	PhysicalObject	2022-02-08	en	https://creativecommons.org/licenses/by/4.0/legalcode	CIBIO (Research Center in Biodiversity and Genetic Resources) Portugal	37560003-ae75-43c3-95aa-48c98797aa2a	4ec2b246-f5fa-4b90-9a8d-ddafc2a3f970	1c4d1653-3ae5-4732-92dc-07f497f72276	CIBIO	InBIO Barcoding Initiative	IBI Trichptera 01	CIBIO	PreservedSpecimen	{"BOLD_ProcessID":"IBITR073-20"|"BOLD_BINURI":"BOLD:AEC8346"}	df805194-75c8-4f90-a3a4-b5ef51005b90	INV00839	J. M. Grosso-Silva	1	Female	Adult	whole animal (ETOH) | DNA extract	in collection	http://boldsystems.org/index.php/Public_RecordView?processid=IBITR073-20	INV00839	2015-06-16	2015	06	16	Europe	Portugal	PT	Bragança	Vimioso	Margem direita do rio Angueira, a sudoeste do Castelo de Algoso	353	41.4551	-6.5921	WGS84	30	M. González | J. Martínez | L. Martín	Morphology	Ithytrichia clavata Morton, 1905	Animalia | Arthropoda | Insecta | Trichoptera | Hydroptilidae | Ithytrichia	Animalia	Arthropoda	Insecta	Trichoptera	Hydroptilidae	Ithytrichia
7a6ed711-5a14-46d6-8178-26b16a59d6c2	PhysicalObject	2022-02-08	en	https://creativecommons.org/licenses/by/4.0/legalcode	CIBIO (Research Center in Biodiversity and Genetic Resources) Portugal	37560003-ae75-43c3-95aa-48c98797aa2a	4ec2b246-f5fa-4b90-9a8d-ddafc2a3f970	1c4d1653-3ae5-4732-92dc-07f497f72276	CIBIO	InBIO Barcoding Initiative	IBI Trichptera 01	CIBIO	PreservedSpecimen	{"BOLD_ProcessID":"IBITR074-20"|"BOLD_BINURI":"BOLD:AAJ1160"}	7a6ed711-5a14-46d6-8178-26b16a59d6c2	INV00846	J. M. Grosso-Silva	1	Female	Adult	whole animal (ETOH) | DNA extract	in collection	http://boldsystems.org/index.php/Public_RecordView?processid=IBITR074-20	INV00846	2015-06-16	2015	06	16	Europe	Portugal	PT	Bragança	Vimioso	Margem direita do rio Angueira, a sudoeste do Castelo de Algoso	353	41.4551	-6.5921	WGS84	30	M. González | J. Martínez | L. Martín	Morphology	Leptocerus tineiformis Curtis, 1834	Animalia | Arthropoda | Insecta | Trichoptera | Leptoceridae | Leptocerus	Animalia	Arthropoda	Insecta	Trichoptera	Leptoceridae	Leptocerus
9e6444ff-1b7b-4735-a7ee-cfa99dbf5982	PhysicalObject	2022-02-08	en	https://creativecommons.org/licenses/by/4.0/legalcode	CIBIO (Research Center in Biodiversity and Genetic Resources) Portugal	37560003-ae75-43c3-95aa-48c98797aa2a	4ec2b246-f5fa-4b90-9a8d-ddafc2a3f970	1c4d1653-3ae5-4732-92dc-07f497f72276	CIBIO	InBIO Barcoding Initiative	IBI Trichptera 01	CIBIO	PreservedSpecimen	{"BOLD_ProcessID":"IBITR075-20"|"BOLD_BINURI":"BOLD:AEC7102"}	9e6444ff-1b7b-4735-a7ee-cfa99dbf5982	INV01163	Martin Corley | Rui Andrade	1	Female	Adult	whole animal (ETOH) | DNA extract	in collection	http://boldsystems.org/index.php/Public_RecordView?processid=IBITR075-20	INV01163	2015-06-21	2015	06	21	Europe	Portugal	PT	Bragança	Bragança	França	850	41.9052	-6.7757	WGS84	30		BOLD ID Engine	Agapetus segovicus Schmid, 1952	Animalia | Arthropoda | Insecta | Trichoptera | Glossosomatidae | Agapetus	Animalia	Arthropoda	Insecta	Trichoptera	Glossosomatidae	Agapetus
130ea2ce-df37-4ded-8f9a-d63843f4067e	PhysicalObject	2022-02-08	en	https://creativecommons.org/licenses/by/4.0/legalcode	CIBIO (Research Center in Biodiversity and Genetic Resources) Portugal	37560003-ae75-43c3-95aa-48c98797aa2a	4ec2b246-f5fa-4b90-9a8d-ddafc2a3f970	1c4d1653-3ae5-4732-92dc-07f497f72276	CIBIO	InBIO Barcoding Initiative	IBI Trichptera 01	CIBIO	PreservedSpecimen	{"BOLD_ProcessID":"IBITR076-20"|"BOLD_BINURI":"BOLD:AAF7459"}	130ea2ce-df37-4ded-8f9a-d63843f4067e	INV01260	J. M. Grosso-Silva	1	Female	Adult	whole animal (ETOH) | DNA extract	in collection	http://boldsystems.org/index.php/Public_RecordView?processid=IBITR076-20	INV01260	2015-08-19	2015	08	19	Europe	Portugal	PT	Porto	Vila do Conde	Campus Agrario de Vairão	100	41.3283	-8.6728	WGS84	30	M. González | J. Martínez | L. Martín	BOLD ID Engine | Morphology	Tinodes assimilis McLachlan, 1865	Animalia | Arthropoda | Insecta | Trichoptera | Psychomyiidae | Tinodes	Animalia	Arthropoda	Insecta	Trichoptera	Psychomyiidae	Tinodes
12273831-3a90-494f-9d0c-87571039b47e	PhysicalObject	2022-02-08	en	https://creativecommons.org/licenses/by/4.0/legalcode	CIBIO (Research Center in Biodiversity and Genetic Resources) Portugal	37560003-ae75-43c3-95aa-48c98797aa2a	4ec2b246-f5fa-4b90-9a8d-ddafc2a3f970	1c4d1653-3ae5-4732-92dc-07f497f72276	CIBIO	InBIO Barcoding Initiative	IBI Trichptera 01	CIBIO	PreservedSpecimen	{"BOLD_ProcessID":"IBITR077-20"|"BOLD_BINURI":"BOLD:AAB9068"}	12273831-3a90-494f-9d0c-87571039b47e	INV01280	Sónia Ferreira | Martin Corley | Ana Rita Gonçalves	1	Male	Adult	whole animal (ETOH) | DNA extract	in collection	http://boldsystems.org/index.php/Public_RecordView?processid=IBITR077-20	INV01280	2016-08-25	2016	08	25	Europe	Portugal	PT	Castelo Branco	Covilhã	Próximo de Penhas da Saúde	1557	40.3145	-7.5582	WGS84	30	M. González | J. Martínez | L. Martín	Morphology	Tinodes waeneri (Linnaeus, 1758)	Animalia | Arthropoda | Insecta | Trichoptera | Psychomyiidae | Tinodes	Animalia	Arthropoda	Insecta	Trichoptera	Psychomyiidae	Tinodes
b0067e9d-e7ab-40d1-83ed-70d5cad28303	PhysicalObject	2022-02-08	en	https://creativecommons.org/licenses/by/4.0/legalcode	CIBIO (Research Center in Biodiversity and Genetic Resources) Portugal	37560003-ae75-43c3-95aa-48c98797aa2a	4ec2b246-f5fa-4b90-9a8d-ddafc2a3f970	1c4d1653-3ae5-4732-92dc-07f497f72276	CIBIO	InBIO Barcoding Initiative	IBI Trichptera 01	CIBIO	PreservedSpecimen	{"BOLD_ProcessID":"IBITR078-20"|"BOLD_BINURI":"BOLD:AAE6322"}	b0067e9d-e7ab-40d1-83ed-70d5cad28303	INV01281	Sónia Ferreira | Martin Corley | Ana Rita Gonçalves	1	Male	Adult	whole animal (ETOH) | DNA extract	in collection	http://boldsystems.org/index.php/Public_RecordView?processid=IBITR078-20	INV01281	2016-08-25	2016	08	25	Europe	Portugal	PT	Castelo Branco	Covilhã	Próximo de Penhas da Saúde	1557	40.3145	-7.5582	WGS84	30	M. González | J. Martínez | L. Martín	Morphology	Limnephilus hirsutus (Pictet, 1834)	Animalia | Arthropoda | Insecta | Trichoptera | Limnephilidae | Limnephilus	Animalia	Arthropoda	Insecta	Trichoptera	Limnephilidae	Limnephilus
7927adc7-204a-482b-9844-24aa3fc75761	PhysicalObject	2022-02-08	en	https://creativecommons.org/licenses/by/4.0/legalcode	CIBIO (Research Center in Biodiversity and Genetic Resources) Portugal	37560003-ae75-43c3-95aa-48c98797aa2a	4ec2b246-f5fa-4b90-9a8d-ddafc2a3f970	1c4d1653-3ae5-4732-92dc-07f497f72276	CIBIO	InBIO Barcoding Initiative	IBI Trichptera 01	CIBIO	PreservedSpecimen	{"BOLD_ProcessID":"IBITR079-20"|"BOLD_BINURI":"BOLD:AAB6375"}	7927adc7-204a-482b-9844-24aa3fc75761	INV01284	Sónia Ferreira | Martin Corley | Ana Rita Gonçalves	1	Female	Adult	whole animal (ETOH) | DNA extract	in collection	http://boldsystems.org/index.php/Public_RecordView?processid=IBITR079-20	INV01284	2016-08-25	2016	08	25	Europe	Portugal	PT	Castelo Branco	Covilhã	Próximo de Penhas da Saúde	1557	40.3145	-7.5582	WGS84	30	M. González | J. Martínez | L. Martín	Morphology	Limnephilus sparsus Curtis, 1834	Animalia | Arthropoda | Insecta | Trichoptera | Limnephilidae | Limnephilus	Animalia	Arthropoda	Insecta	Trichoptera	Limnephilidae	Limnephilus
1571d4df-3209-4e65-9e2d-c0f243873b03	PhysicalObject	2022-02-08	en	https://creativecommons.org/licenses/by/4.0/legalcode	CIBIO (Research Center in Biodiversity and Genetic Resources) Portugal	37560003-ae75-43c3-95aa-48c98797aa2a	4ec2b246-f5fa-4b90-9a8d-ddafc2a3f970	1c4d1653-3ae5-4732-92dc-07f497f72276	CIBIO	InBIO Barcoding Initiative	IBI Trichptera 01	CIBIO	PreservedSpecimen	{"BOLD_ProcessID":"IBITR080-20"|"BOLD_BINURI":"BOLD:ABU7930"}	1571d4df-3209-4e65-9e2d-c0f243873b03	INV01299	Sónia Ferreira | Martin Corley | Ana Rita Gonçalves	1	Female	Adult	whole animal (ETOH) | DNA extract	in collection	http://boldsystems.org/index.php/Public_RecordView?processid=IBITR080-20	INV01299	2016-08-25	2016	08	25	Europe	Portugal	PT	Castelo Branco	Covilhã	Próximo de Penhas da Saúde	1557	40.3145	-7.5582	WGS84	30	M. González | J. Martínez | L. Martín	Morphology	Potamophylax cingulatus (Stephens, 1837)	Animalia | Arthropoda | Insecta | Trichoptera | Limnephilidae | Potamophylax	Animalia	Arthropoda	Insecta	Trichoptera	Limnephilidae	Potamophylax
c109ec07-d047-435f-8a90-c1c41c2a83e2	PhysicalObject	2022-02-08	en	https://creativecommons.org/licenses/by/4.0/legalcode	CIBIO (Research Center in Biodiversity and Genetic Resources) Portugal	37560003-ae75-43c3-95aa-48c98797aa2a	4ec2b246-f5fa-4b90-9a8d-ddafc2a3f970	1c4d1653-3ae5-4732-92dc-07f497f72276	CIBIO	InBIO Barcoding Initiative	IBI Trichptera 01	CIBIO	PreservedSpecimen	{"BOLD_ProcessID":"IBITR081-20"|"BOLD_BINURI":"BOLD:AAC4985"}	c109ec07-d047-435f-8a90-c1c41c2a83e2	INV01300	Sónia Ferreira | Martin Corley | Ana Rita Gonçalves	1	Female	Adult	whole animal (ETOH) | DNA extract	in collection	http://boldsystems.org/index.php/Public_RecordView?processid=IBITR081-20	INV01300	2016-08-25	2016	08	25	Europe	Portugal	PT	Castelo Branco	Covilhã	Próximo de Penhas da Saúde	1557	40.3145	-7.5582	WGS84	30	M. González | J. Martínez | L. Martín	Morphology	Stenophylax sequax (McLachlan, 1875)	Animalia | Arthropoda | Insecta | Trichoptera | Limnephilidae | Stenophylax	Animalia	Arthropoda	Insecta	Trichoptera	Limnephilidae	Stenophylax
09a66f2c-d4fe-4297-9315-6f2f1d89918f	PhysicalObject	2022-02-08	en	https://creativecommons.org/licenses/by/4.0/legalcode	CIBIO (Research Center in Biodiversity and Genetic Resources) Portugal	37560003-ae75-43c3-95aa-48c98797aa2a	4ec2b246-f5fa-4b90-9a8d-ddafc2a3f970	1c4d1653-3ae5-4732-92dc-07f497f72276	CIBIO	InBIO Barcoding Initiative	IBI Trichptera 01	CIBIO	PreservedSpecimen	{"BOLD_ProcessID":"IBITR082-20"|"BOLD_BINURI":"BOLD:AAO2217"}	09a66f2c-d4fe-4297-9315-6f2f1d89918f	INV01598	Sónia Ferreira | Martin Corley | Ana Rita Gonçalves	1	Female	Adult	whole animal (ETOH) | DNA extract	in collection	http://boldsystems.org/index.php/Public_RecordView?processid=IBITR082-20	INV01598	2016-08-26	2016	08	26	Europe	Portugal	PT	Guarda	Seia	Próximo da Barragem do Rossim	1436	40.3852	-7.6174	WGS84	30		BOLD ID Engine	Wormaldia beaumonti Schmid, 1952	Animalia | Arthropoda | Insecta | Trichoptera | Philopotamidae | Wormaldia	Animalia	Arthropoda	Insecta	Trichoptera	Philopotamidae	Wormaldia
abe3e5a1-8a1f-43ec-9c94-8a3dc1a4f2c6	PhysicalObject	2022-02-08	en	https://creativecommons.org/licenses/by/4.0/legalcode	CIBIO (Research Center in Biodiversity and Genetic Resources) Portugal	37560003-ae75-43c3-95aa-48c98797aa2a	4ec2b246-f5fa-4b90-9a8d-ddafc2a3f970	1c4d1653-3ae5-4732-92dc-07f497f72276	CIBIO	InBIO Barcoding Initiative	IBI Trichptera 01	CIBIO	PreservedSpecimen	{"BOLD_ProcessID":"IBITR083-20"|"BOLD_BINURI":"BOLD:AAF7718"}	abe3e5a1-8a1f-43ec-9c94-8a3dc1a4f2c6	INV01836	Martin Corley | Rui Andrade | Ana Rita Gonçalves	1	Male	Adult	whole animal (ETOH) | DNA extract	in collection	http://boldsystems.org/index.php/Public_RecordView?processid=IBITR083-20	F7	2015-10-03	2015	10	03	Europe	Portugal	PT	Bragança	Bragança	Carragosa	850	41.9052	-6.7757	WGS84	30	M. González | J. Martínez | L. Martín	Morphology	Halesus radiatus (Curtis, 1834)	Animalia | Arthropoda | Insecta | Trichoptera | Limnephilidae | Halesus	Animalia	Arthropoda	Insecta	Trichoptera	Limnephilidae	Halesus
c6da7082-e1bf-4257-a7bd-04c05cc25fff	PhysicalObject	2022-02-08	en	https://creativecommons.org/licenses/by/4.0/legalcode	CIBIO (Research Center in Biodiversity and Genetic Resources) Portugal	37560003-ae75-43c3-95aa-48c98797aa2a	4ec2b246-f5fa-4b90-9a8d-ddafc2a3f970	1c4d1653-3ae5-4732-92dc-07f497f72276	CIBIO	InBIO Barcoding Initiative	IBI Trichptera 01	CIBIO	PreservedSpecimen	{"BOLD_ProcessID":"IBITR084-20"|"BOLD_BINURI":"BOLD:AAN2950"}	c6da7082-e1bf-4257-a7bd-04c05cc25fff	INV02233	Sónia Ferreira | Martin Corley | Ana Rita Gonçalves	1	Male	Adult	whole animal (ETOH) | DNA extract	in collection	http://boldsystems.org/index.php/Public_RecordView?processid=IBITR084-20	INV02233	2016-08-26	2016	08	26	Europe	Portugal	PT	Guarda	Seia	Central Hidroeléctrica da Ponte de Jugais	570	40.3846	-7.7049	WGS84	30	M. González | J. Martínez | L. Martín	Morphology	Ceraclea albimacula (Rambur, 1842)	Animalia | Arthropoda | Insecta | Trichoptera | Leptoceridae | Ceraclea	Animalia	Arthropoda	Insecta	Trichoptera	Leptoceridae	Ceraclea
7c5eff6d-d67d-4e3d-81d2-081887b94c21	PhysicalObject	2022-02-08	en	https://creativecommons.org/licenses/by/4.0/legalcode	CIBIO (Research Center in Biodiversity and Genetic Resources) Portugal	37560003-ae75-43c3-95aa-48c98797aa2a	4ec2b246-f5fa-4b90-9a8d-ddafc2a3f970	1c4d1653-3ae5-4732-92dc-07f497f72276	CIBIO	InBIO Barcoding Initiative	IBI Trichptera 01	CIBIO	PreservedSpecimen	{"BOLD_ProcessID":"IBITR085-20"|"BOLD_BINURI":"BOLD:AAB1494"}	7c5eff6d-d67d-4e3d-81d2-081887b94c21	INV02239	Sónia Ferreira | Martin Corley | Ana Rita Gonçalves	1	Female	Adult	whole animal (ETOH) | DNA extract	in collection	http://boldsystems.org/index.php/Public_RecordView?processid=IBITR085-20	INV02239	2016-08-26	2016	08	26	Europe	Portugal	PT	Guarda	Seia	Central Hidroeléctrica da Ponte de Jugais	570	40.3846	-7.7049	WGS84	30	M. González | J. Martínez | L. Martín	Morphology	Mystacides azureus (Linnaeus, 1761)	Animalia | Arthropoda | Insecta | Trichoptera | Leptoceridae | Mystacides	Animalia	Arthropoda	Insecta	Trichoptera	Leptoceridae	Mystacides
06ccf95f-d76e-4de0-b424-8a15c64f5cb6	PhysicalObject	2022-02-08	en	https://creativecommons.org/licenses/by/4.0/legalcode	CIBIO (Research Center in Biodiversity and Genetic Resources) Portugal	37560003-ae75-43c3-95aa-48c98797aa2a	4ec2b246-f5fa-4b90-9a8d-ddafc2a3f970	1c4d1653-3ae5-4732-92dc-07f497f72276	CIBIO	InBIO Barcoding Initiative	IBI Trichptera 01	CIBIO	PreservedSpecimen	{"BOLD_ProcessID":"IBITR086-20"|"BOLD_BINURI":"BOLD:AEC7060"}	06ccf95f-d76e-4de0-b424-8a15c64f5cb6	INV02246	Sónia Ferreira | Martin Corley | Ana Rita Gonçalves	1	Male	Adult	whole animal (ETOH) | DNA extract	in collection	http://boldsystems.org/index.php/Public_RecordView?processid=IBITR086-20	INV02246	2016-08-26	2016	08	26	Europe	Portugal	PT	Guarda	Seia	Central Hidroeléctrica da Ponte de Jugais	570	40.3846	-7.7049	WGS84	30	M. González | J. Martínez | L. Martín	Morphology	Allogamus laureatus (Navás, 1918)	Animalia | Arthropoda | Insecta | Trichoptera | Limnephilidae | Allogamus	Animalia	Arthropoda	Insecta	Trichoptera	Limnephilidae	Allogamus
9c3692b1-17f8-4f32-a389-4a658342d2f3	PhysicalObject	2022-02-08	en	https://creativecommons.org/licenses/by/4.0/legalcode	CIBIO (Research Center in Biodiversity and Genetic Resources) Portugal	37560003-ae75-43c3-95aa-48c98797aa2a	4ec2b246-f5fa-4b90-9a8d-ddafc2a3f970	1c4d1653-3ae5-4732-92dc-07f497f72276	CIBIO	InBIO Barcoding Initiative	IBI Trichptera 01	CIBIO	PreservedSpecimen	{"BOLD_ProcessID":"IBITR087-20"|"BOLD_BINURI":"BOLD:ABU7930"}	9c3692b1-17f8-4f32-a389-4a658342d2f3	INV02247	Sónia Ferreira | Martin Corley | Ana Rita Gonçalves	1	Male	Adult	whole animal (ETOH) | DNA extract	in collection	http://boldsystems.org/index.php/Public_RecordView?processid=IBITR087-20	INV02247	2016-08-26	2016	08	26	Europe	Portugal	PT	Guarda	Seia	Central Hidroeléctrica da Ponte de Jugais	570	40.3846	-7.7049	WGS84	30	M. González | J. Martínez | L. Martín	Morphology	Potamophylax cingulatus (Stephens, 1837)	Animalia | Arthropoda | Insecta | Trichoptera | Limnephilidae | Potamophylax	Animalia	Arthropoda	Insecta	Trichoptera	Limnephilidae	Potamophylax
7feda560-d693-4886-82a5-9430b5d565a6	PhysicalObject	2022-02-08	en	https://creativecommons.org/licenses/by/4.0/legalcode	CIBIO (Research Center in Biodiversity and Genetic Resources) Portugal	37560003-ae75-43c3-95aa-48c98797aa2a	4ec2b246-f5fa-4b90-9a8d-ddafc2a3f970	1c4d1653-3ae5-4732-92dc-07f497f72276	CIBIO	InBIO Barcoding Initiative	IBI Trichptera 01	CIBIO	PreservedSpecimen	{"BOLD_ProcessID":"IBITR088-20"|"BOLD_BINURI":"BOLD:ABU7930"}	7feda560-d693-4886-82a5-9430b5d565a6	INV02253	Sónia Ferreira | Martin Corley | Ana Rita Gonçalves	1	Female	Adult	whole animal (ETOH) | DNA extract	in collection	http://boldsystems.org/index.php/Public_RecordView?processid=IBITR088-20	INV02253	2016-08-27	2016	08	27	Europe	Portugal	PT	Guarda	Seia	Vale do Rossim	1411	40.3932	-7.6009	WGS84	30	M. González | J. Martínez | L. Martín	Morphology	Potamophylax cingulatus (Stephens, 1837)	Animalia | Arthropoda | Insecta | Trichoptera | Limnephilidae | Potamophylax	Animalia	Arthropoda	Insecta	Trichoptera	Limnephilidae	Potamophylax
08ebc8f8-6961-4882-9679-d40e9cbd0594	PhysicalObject	2022-02-08	en	https://creativecommons.org/licenses/by/4.0/legalcode	CIBIO (Research Center in Biodiversity and Genetic Resources) Portugal	37560003-ae75-43c3-95aa-48c98797aa2a	4ec2b246-f5fa-4b90-9a8d-ddafc2a3f970	1c4d1653-3ae5-4732-92dc-07f497f72276	CIBIO	InBIO Barcoding Initiative	IBI Trichptera 01	CIBIO	PreservedSpecimen	{"BOLD_ProcessID":"IBITR089-20"|"BOLD_BINURI":"BOLD:AAK8602"}	08ebc8f8-6961-4882-9679-d40e9cbd0594	INV02256	Sónia Ferreira | Martin Corley | Ana Rita Gonçalves	1	Male	Adult	whole animal (ETOH) | DNA extract	in collection	http://boldsystems.org/index.php/Public_RecordView?processid=IBITR089-20	INV02256	2016-08-27	2016	08	27	Europe	Portugal	PT	Guarda	Seia	Vale do Rossim	1411	40.3932	-7.6009	WGS84	30	M. González | J. Martínez | L. Martín	Morphology	Limnephilus vittatus (Fabricius, 1798)	Animalia | Arthropoda | Insecta | Trichoptera | Limnephilidae | Limnephilus	Animalia	Arthropoda	Insecta	Trichoptera	Limnephilidae	Limnephilus
290e3c76-397e-40a7-a178-62ef72817781	PhysicalObject	2022-02-08	en	https://creativecommons.org/licenses/by/4.0/legalcode	CIBIO (Research Center in Biodiversity and Genetic Resources) Portugal	37560003-ae75-43c3-95aa-48c98797aa2a	4ec2b246-f5fa-4b90-9a8d-ddafc2a3f970	1c4d1653-3ae5-4732-92dc-07f497f72276	CIBIO	InBIO Barcoding Initiative	IBI Trichptera 01	CIBIO	PreservedSpecimen	{"BOLD_ProcessID":"IBITR090-20"|"BOLD_BINURI":"BOLD:ABU7930"}	290e3c76-397e-40a7-a178-62ef72817781	INV02257	Sónia Ferreira | Martin Corley | Ana Rita Gonçalves	1	Male	Adult	whole animal (ETOH) | DNA extract	in collection	http://boldsystems.org/index.php/Public_RecordView?processid=IBITR090-20	INV02257	2016-08-27	2016	08	27	Europe	Portugal	PT	Guarda	Seia	Vale do Rossim	1411	40.3932	-7.6009	WGS84	30	M. González | J. Martínez | L. Martín	Morphology	Potamophylax cingulatus (Stephens, 1837)	Animalia | Arthropoda | Insecta | Trichoptera | Limnephilidae | Potamophylax	Animalia	Arthropoda	Insecta	Trichoptera	Limnephilidae	Potamophylax
0bbe4128-62b7-475f-944e-6b3c80f41a9d	PhysicalObject	2022-02-08	en	https://creativecommons.org/licenses/by/4.0/legalcode	CIBIO (Research Center in Biodiversity and Genetic Resources) Portugal	37560003-ae75-43c3-95aa-48c98797aa2a	4ec2b246-f5fa-4b90-9a8d-ddafc2a3f970	1c4d1653-3ae5-4732-92dc-07f497f72276	CIBIO	InBIO Barcoding Initiative	IBI Trichptera 01	CIBIO	PreservedSpecimen	{"BOLD_ProcessID":"IBITR091-20"|"BOLD_BINURI":"BOLD:AAO1593"}	0bbe4128-62b7-475f-944e-6b3c80f41a9d	INV02459	Lorenzo Quaglietta	1	Female	Adult	whole animal (ETOH) | DNA extract	in collection	http://boldsystems.org/index.php/Public_RecordView?processid=IBITR091-20	14-A2 / G-37	2015-06-26	2015	06	26	Europe	Portugal	PT	Vila Real	Murça	Martim	229	41.3584	-7.4031	WGS84	30	M. González | J. Martínez | L. Martín	Morphology	Chimarra marginata (Linnaeus, 1767)	Animalia | Arthropoda | Insecta | Trichoptera | Philopotamidae | Chimarra	Animalia	Arthropoda	Insecta	Trichoptera	Philopotamidae	Chimarra
8c27c099-1230-4f06-bded-3902cb4e4de7	PhysicalObject	2022-02-08	en	https://creativecommons.org/licenses/by/4.0/legalcode	CIBIO (Research Center in Biodiversity and Genetic Resources) Portugal	37560003-ae75-43c3-95aa-48c98797aa2a	4ec2b246-f5fa-4b90-9a8d-ddafc2a3f970	1c4d1653-3ae5-4732-92dc-07f497f72276	CIBIO	InBIO Barcoding Initiative	IBI Trichptera 01	CIBIO	PreservedSpecimen	{"BOLD_ProcessID":"IBITR092-20"|"BOLD_BINURI":"BOLD:AAO1593"}	8c27c099-1230-4f06-bded-3902cb4e4de7	INV02461	Lorenzo Quaglietta	1	Female	Adult	whole animal (ETOH) | DNA extract	in collection	http://boldsystems.org/index.php/Public_RecordView?processid=IBITR092-20	12-J9 / G-43	2015-06-22	2015	06	22	Europe	Portugal	PT	Bragança	Bragança	Bragança	572	41.8328	-6.7475	WGS84	30	M. González | J. Martínez | L. Martín	Morphology	Chimarra marginata (Linnaeus, 1767)	Animalia | Arthropoda | Insecta | Trichoptera | Philopotamidae | Chimarra	Animalia	Arthropoda	Insecta	Trichoptera	Philopotamidae	Chimarra
db897cac-ff0c-4acd-ac42-22a7bec64ed9	PhysicalObject	2022-02-08	en	https://creativecommons.org/licenses/by/4.0/legalcode	CIBIO (Research Center in Biodiversity and Genetic Resources) Portugal	37560003-ae75-43c3-95aa-48c98797aa2a	4ec2b246-f5fa-4b90-9a8d-ddafc2a3f970	1c4d1653-3ae5-4732-92dc-07f497f72276	CIBIO	InBIO Barcoding Initiative	IBI Trichptera 01	CIBIO	PreservedSpecimen	{"BOLD_ProcessID":"IBITR093-20"|"BOLD_BINURI":"BOLD:AAO2353"}	db897cac-ff0c-4acd-ac42-22a7bec64ed9	INV02462	Lorenzo Quaglietta	1	Male	Adult	whole animal (ETOH) | DNA extract	in collection	http://boldsystems.org/index.php/Public_RecordView?processid=IBITR093-20	20-E9 / G-433	2015-10-09	2015	10	09	Europe	Portugal	PT	Bragança	Vinhais	Quirás	570	41.9515	-7.1824	WGS84	30	M. González | J. Martínez | L. Martín	Morphology	Allogamus ligonifer (McLachlan, 1876)	Animalia | Arthropoda | Insecta | Trichoptera | Limnephilidae | Allogamus	Animalia	Arthropoda	Insecta	Trichoptera	Limnephilidae	Allogamus
ed588042-47c4-4503-a85b-c3d524b3d07e	PhysicalObject	2022-02-08	en	https://creativecommons.org/licenses/by/4.0/legalcode	CIBIO (Research Center in Biodiversity and Genetic Resources) Portugal	37560003-ae75-43c3-95aa-48c98797aa2a	4ec2b246-f5fa-4b90-9a8d-ddafc2a3f970	1c4d1653-3ae5-4732-92dc-07f497f72276	CIBIO	InBIO Barcoding Initiative	IBI Trichptera 01	CIBIO	PreservedSpecimen	{"BOLD_ProcessID":"IBITR094-20"|"BOLD_BINURI":"BOLD:AED0841"}	ed588042-47c4-4503-a85b-c3d524b3d07e	INV02463	Lorenzo Quaglietta	1	Male	Adult	whole animal (ETOH) | DNA extract	in collection	http://boldsystems.org/index.php/Public_RecordView?processid=IBITR094-20	13-C4 / G-378	2015-06-22	2015	06	22	Europe	Portugal	PT	Bragança	Bragança	Vale de Lamas	599	41.8398	-6.6967	WGS84	30	M. González | J. Martínez | L. Martín	Morphology	Athripsodes inaequalis (McLachlan, 1884)	Animalia | Arthropoda | Insecta | Trichoptera | Leptoceridae | Athripsodes	Animalia	Arthropoda	Insecta	Trichoptera	Leptoceridae	Athripsodes
5dcf0cd8-3c79-4ee4-900d-1ab842f5eb35	PhysicalObject	2022-02-08	en	https://creativecommons.org/licenses/by/4.0/legalcode	CIBIO (Research Center in Biodiversity and Genetic Resources) Portugal	37560003-ae75-43c3-95aa-48c98797aa2a	4ec2b246-f5fa-4b90-9a8d-ddafc2a3f970	1c4d1653-3ae5-4732-92dc-07f497f72276	CIBIO	InBIO Barcoding Initiative	IBI Trichptera 01	CIBIO	PreservedSpecimen	{"BOLD_ProcessID":"IBITR095-20"|"BOLD_BINURI":"BOLD:AAL4393"}	5dcf0cd8-3c79-4ee4-900d-1ab842f5eb35	INV02464	Lorenzo Quaglietta	1	Female	Adult	whole animal (ETOH) | DNA extract	in collection	http://boldsystems.org/index.php/Public_RecordView?processid=IBITR095-20	17-B6 / T10	2015-09-08	2015	09	08	Europe	Portugal	PT	Vila Real	Vila Pouca de Aguiar	Tinhela de Baixo	846	41.5040	-7.5940	WGS84	30		BOLD ID Engine	Plectrocnemia laetabilis McLachlan, 1880	Animalia | Arthropoda | Insecta | Trichoptera | Polycentropodidae | Plectrocnemia	Animalia	Arthropoda	Insecta	Trichoptera	Polycentropodidae	Plectrocnemia
c9fdbf18-082f-4700-a4dc-8c5fac95de7d	PhysicalObject	2022-02-08	en	https://creativecommons.org/licenses/by/4.0/legalcode	CIBIO (Research Center in Biodiversity and Genetic Resources) Portugal	37560003-ae75-43c3-95aa-48c98797aa2a	4ec2b246-f5fa-4b90-9a8d-ddafc2a3f970	1c4d1653-3ae5-4732-92dc-07f497f72276	CIBIO	InBIO Barcoding Initiative	IBI Trichptera 01	CIBIO	PreservedSpecimen	{"BOLD_ProcessID":"IBITR096-20"|"BOLD_BINURI":"BOLD:AAO1570"}	c9fdbf18-082f-4700-a4dc-8c5fac95de7d	INV02465	Lorenzo Quaglietta	1	Male	Adult	whole animal (ETOH) | DNA extract	in collection	http://boldsystems.org/index.php/Public_RecordView?processid=IBITR096-20	18-D8 / G-451	2015-09-13	2015	09	13	Europe	Portugal	PT	Bragança	Vinhais	Montouto	717	41.9333	-6.9671	WGS84	30	M. González | J. Martínez | L. Martín	Morphology	Philopotamus montanus caurelensis González & Terra, 1979	Animalia | Arthropoda | Insecta | Trichoptera | Philopotamidae | Philopotamus	Animalia	Arthropoda	Insecta	Trichoptera	Philopotamidae	Philopotamus
d1a02c21-3f14-4480-a7a4-431ea9935a51	PhysicalObject	2022-02-08	en	https://creativecommons.org/licenses/by/4.0/legalcode	CIBIO (Research Center in Biodiversity and Genetic Resources) Portugal	37560003-ae75-43c3-95aa-48c98797aa2a	4ec2b246-f5fa-4b90-9a8d-ddafc2a3f970	1c4d1653-3ae5-4732-92dc-07f497f72276	CIBIO	InBIO Barcoding Initiative	IBI Trichptera 01	CIBIO	PreservedSpecimen	{"BOLD_ProcessID":"IBITR097-20"|"BOLD_BINURI":"BOLD:AAO2353"}	d1a02c21-3f14-4480-a7a4-431ea9935a51	INV02466	Lorenzo Quaglietta	1	Male	Adult	whole animal (ETOH) | DNA extract	in collection	http://boldsystems.org/index.php/Public_RecordView?processid=IBITR097-20	20-E7 / G-426	2015-10-09	2015	10	09	Europe	Portugal	PT	Bragança	Vinhais	Sernande	548	41.9338	-7.1512	WGS84	30	M. González | J. Martínez | L. Martín	Morphology	Allogamus ligonifer (McLachlan, 1876)	Animalia | Arthropoda | Insecta | Trichoptera | Limnephilidae | Allogamus	Animalia	Arthropoda	Insecta	Trichoptera	Limnephilidae	Allogamus
a06fb949-4aa4-4ecd-becc-7a09b6fa5f62	PhysicalObject	2022-02-08	en	https://creativecommons.org/licenses/by/4.0/legalcode	CIBIO (Research Center in Biodiversity and Genetic Resources) Portugal	37560003-ae75-43c3-95aa-48c98797aa2a	4ec2b246-f5fa-4b90-9a8d-ddafc2a3f970	1c4d1653-3ae5-4732-92dc-07f497f72276	CIBIO	InBIO Barcoding Initiative	IBI Trichptera 01	CIBIO	PreservedSpecimen	{"BOLD_ProcessID":"IBITR098-20"|"BOLD_BINURI":"BOLD:AAJ8708"}	a06fb949-4aa4-4ecd-becc-7a09b6fa5f62	INV02467	Lorenzo Quaglietta	1	Female	Adult	whole animal (ETOH) | DNA extract	in collection	http://boldsystems.org/index.php/Public_RecordView?processid=IBITR098-20	19-J7 / T90	2015-10-01	2015	10	01	Europe	Portugal	PT	Vila Real	Valpaços	Curros	539	41.5128	-7.4545	WGS84	30	M. González | J. Martínez | L. Martín	Morphology	Triaenodes ochreellus McLachlan, 1877	Animalia | Arthropoda | Insecta | Trichoptera | Leptoceridae | Triaenodes	Animalia	Arthropoda	Insecta	Trichoptera	Leptoceridae	Triaenodes
e53bba04-cd95-4395-9e2a-55add84599fd	PhysicalObject	2022-02-08	en	https://creativecommons.org/licenses/by/4.0/legalcode	CIBIO (Research Center in Biodiversity and Genetic Resources) Portugal	37560003-ae75-43c3-95aa-48c98797aa2a	4ec2b246-f5fa-4b90-9a8d-ddafc2a3f970	1c4d1653-3ae5-4732-92dc-07f497f72276	CIBIO	InBIO Barcoding Initiative	IBI Trichptera 01	CIBIO	PreservedSpecimen	{"BOLD_ProcessID":"IBITR099-20"|"BOLD_BINURI":"BOLD:AEC9758"}	e53bba04-cd95-4395-9e2a-55add84599fd	INV02468	Lorenzo Quaglietta	1	Male	Adult	whole animal (ETOH) | DNA extract	in collection	http://boldsystems.org/index.php/Public_RecordView?processid=IBITR099-20	16-B3 / T14	2015-07-14	2015	07	14	Europe	Portugal	PT	Vila Real	Chaves	Roriz	612	41.8342	-7.2676	WGS84	30	M. González | J. Martínez | L. Martín	Morphology	Agapetus fuscipes Curtis, 1834	Animalia | Arthropoda | Insecta | Trichoptera | Glossosomatidae | Agapetus	Animalia	Arthropoda	Insecta	Trichoptera	Glossosomatidae	Agapetus
70327d98-7264-4b32-aed9-951af7a20ed3	PhysicalObject	2022-02-08	en	https://creativecommons.org/licenses/by/4.0/legalcode	CIBIO (Research Center in Biodiversity and Genetic Resources) Portugal	37560003-ae75-43c3-95aa-48c98797aa2a	4ec2b246-f5fa-4b90-9a8d-ddafc2a3f970	1c4d1653-3ae5-4732-92dc-07f497f72276	CIBIO	InBIO Barcoding Initiative	IBI Trichptera 01	CIBIO	PreservedSpecimen	{"BOLD_ProcessID":"IBITR100-20"|"BOLD_BINURI":"BOLD:AAF7718"}	70327d98-7264-4b32-aed9-951af7a20ed3	INV02469	Lorenzo Quaglietta	1	Female	Adult	whole animal (ETOH) | DNA extract	in collection	http://boldsystems.org/index.php/Public_RecordView?processid=IBITR100-20	20-G3	2015-10-10	2015	10	10	Europe	Portugal	PT							WGS84	30	M. González | J. Martínez | L. Martín	Morphology	Halesus radiatus (Curtis, 1834)	Animalia | Arthropoda | Insecta | Trichoptera | Limnephilidae | Halesus	Animalia	Arthropoda	Insecta	Trichoptera	Limnephilidae	Halesus
6f067285-2308-4ce6-8a34-130c63a27952	PhysicalObject	2022-02-08	en	https://creativecommons.org/licenses/by/4.0/legalcode	CIBIO (Research Center in Biodiversity and Genetic Resources) Portugal	37560003-ae75-43c3-95aa-48c98797aa2a	4ec2b246-f5fa-4b90-9a8d-ddafc2a3f970	1c4d1653-3ae5-4732-92dc-07f497f72276	CIBIO	InBIO Barcoding Initiative	IBI Trichptera 01	CIBIO	PreservedSpecimen	{"BOLD_ProcessID":"IBITR101-20"|"BOLD_BINURI":"BOLD:AAO2482"}	6f067285-2308-4ce6-8a34-130c63a27952	INV02470	Lorenzo Quaglietta	1	Male	Adult	whole animal (ETOH) | DNA extract	in collection	http://boldsystems.org/index.php/Public_RecordView?processid=IBITR101-20	11-E1 / G-45	2015-06-03	2015	06	03	Europe	Portugal	PT	Bragança	Macedo de Cavaleiros	Limãos	489	41.5025	-6.8661	WGS84	30	M. González | J. Martínez | L. Martín	Morphology	Calamoceras marsupus Brauer, 1865	Animalia | Arthropoda | Insecta | Trichoptera | Calamoceratidae | Calamoceras	Animalia	Arthropoda	Insecta	Trichoptera	Calamoceratidae	Calamoceras
87d6b6b6-106d-451c-88bd-b9041ae39e76	PhysicalObject	2022-02-08	en	https://creativecommons.org/licenses/by/4.0/legalcode	CIBIO (Research Center in Biodiversity and Genetic Resources) Portugal	37560003-ae75-43c3-95aa-48c98797aa2a	4ec2b246-f5fa-4b90-9a8d-ddafc2a3f970	1c4d1653-3ae5-4732-92dc-07f497f72276	CIBIO	InBIO Barcoding Initiative	IBI Trichptera 01	CIBIO	PreservedSpecimen	{"BOLD_ProcessID":"IBITR102-20"|"BOLD_BINURI":"BOLD:AAO1570"}	87d6b6b6-106d-451c-88bd-b9041ae39e76	INV02471	Lorenzo Quaglietta	1	Male	Adult	whole animal (ETOH) | DNA extract	in collection	http://boldsystems.org/index.php/Public_RecordView?processid=IBITR102-20	18-H8 / G-453	2015-09-14	2015	09	14	Europe	Portugal	PT	Bragança	Vinhais	Rebordaim	777	41.9158	-6.9701	WGS84	30	M. González | J. Martínez | L. Martín	Morphology	Philopotamus montanus caurelensis González & Terra, 1979	Animalia | Arthropoda | Insecta | Trichoptera | Philopotamidae | Philopotamus	Animalia	Arthropoda	Insecta	Trichoptera	Philopotamidae	Philopotamus
ffe3f85d-822e-452a-aaa8-d549dbd47337	PhysicalObject	2022-02-08	en	https://creativecommons.org/licenses/by/4.0/legalcode	CIBIO (Research Center in Biodiversity and Genetic Resources) Portugal	37560003-ae75-43c3-95aa-48c98797aa2a	4ec2b246-f5fa-4b90-9a8d-ddafc2a3f970	1c4d1653-3ae5-4732-92dc-07f497f72276	CIBIO	InBIO Barcoding Initiative	IBI Trichptera 01	CIBIO	PreservedSpecimen	{"BOLD_ProcessID":"IBITR103-20"|"BOLD_BINURI":"BOLD:ABU7930"}	ffe3f85d-822e-452a-aaa8-d549dbd47337	INV02472	Lorenzo Quaglietta	1	Female	Adult	whole animal (ETOH) | DNA extract	in collection	http://boldsystems.org/index.php/Public_RecordView?processid=IBITR103-20	17-B7 / T10	2015-09-08	2015	09	08	Europe	Portugal	PT	Vila Real	Vila Pouca de Aguiar	Tinhela de Baixo	845	41.5040	-7.5940	WGS84	30	M. González | J. Martínez | L. Martín	BOLD ID Engine | Morphology	Potamophylax cingulatus (Stephens, 1837)	Animalia | Arthropoda | Insecta | Trichoptera | Limnephilidae | Potamophylax	Animalia	Arthropoda	Insecta	Trichoptera	Limnephilidae	Potamophylax
ef784811-c181-48af-b20e-9a4b1f9dbefa	PhysicalObject	2022-02-08	en	https://creativecommons.org/licenses/by/4.0/legalcode	CIBIO (Research Center in Biodiversity and Genetic Resources) Portugal	37560003-ae75-43c3-95aa-48c98797aa2a	4ec2b246-f5fa-4b90-9a8d-ddafc2a3f970	1c4d1653-3ae5-4732-92dc-07f497f72276	CIBIO	InBIO Barcoding Initiative	IBI Trichptera 01	CIBIO	PreservedSpecimen	{"BOLD_ProcessID":"IBITR104-20"|"BOLD_BINURI":"BOLD:AEC6981"}	ef784811-c181-48af-b20e-9a4b1f9dbefa	INV02473	Lorenzo Quaglietta	1	Male	Adult	whole animal (ETOH) | DNA extract	in collection	http://boldsystems.org/index.php/Public_RecordView?processid=IBITR104-20	15-J10 / T14	2015-07-14	2015	07	14	Europe	Portugal	PT	Vila Real	Chaves	Roriz	612	41.8342	-7.2676	WGS84	30	M. González | J. Martínez | L. Martín	Morphology	Larcasia partita Navás, 1917	Animalia | Arthropoda | Insecta | Trichoptera | Goeridae | Larcasia	Animalia	Arthropoda	Insecta	Trichoptera	Goeridae	Larcasia
2711ebc2-db11-4754-ae14-ee247a1b7920	PhysicalObject	2022-02-08	en	https://creativecommons.org/licenses/by/4.0/legalcode	CIBIO (Research Center in Biodiversity and Genetic Resources) Portugal	37560003-ae75-43c3-95aa-48c98797aa2a	4ec2b246-f5fa-4b90-9a8d-ddafc2a3f970	1c4d1653-3ae5-4732-92dc-07f497f72276	CIBIO	InBIO Barcoding Initiative	IBI Trichptera 01	CIBIO	PreservedSpecimen	{"BOLD_ProcessID":"IBITR105-20"|"BOLD_BINURI":"BOLD:AEC6981"}	2711ebc2-db11-4754-ae14-ee247a1b7920	INV02474	Lorenzo Quaglietta	1	Female	Adult	whole animal (ETOH) | DNA extract	in collection	http://boldsystems.org/index.php/Public_RecordView?processid=IBITR105-20	10-F10 / G-46	2015-06-01	2015	06	01	Europe	Portugal	PT	Bragança	Bragança	Bragada	758	41.6368	-6.8680	WGS84	30	M. González | J. Martínez | L. Martín	Morphology	Larcasia partita Navás, 1917	Animalia | Arthropoda | Insecta | Trichoptera | Goeridae | Larcasia	Animalia	Arthropoda	Insecta	Trichoptera	Goeridae	Larcasia
0917b221-1fb3-41d6-9295-e7183d89ec3c	PhysicalObject	2022-02-08	en	https://creativecommons.org/licenses/by/4.0/legalcode	CIBIO (Research Center in Biodiversity and Genetic Resources) Portugal	37560003-ae75-43c3-95aa-48c98797aa2a	4ec2b246-f5fa-4b90-9a8d-ddafc2a3f970	1c4d1653-3ae5-4732-92dc-07f497f72276	CIBIO	InBIO Barcoding Initiative	IBI Trichptera 01	CIBIO	PreservedSpecimen	{"BOLD_ProcessID":"IBITR106-20"|"BOLD_BINURI":"BOLD:AAJ1835"}	0917b221-1fb3-41d6-9295-e7183d89ec3c	INV02475	Lorenzo Quaglietta	1	Male	Adult	whole animal (ETOH) | DNA extract	in collection	http://boldsystems.org/index.php/Public_RecordView?processid=IBITR106-20	12-G8 / G-380	2015-06-21	2015	06	21	Europe	Portugal	PT	Bragança	Bragança	Portelo	736	41.9348	-6.7143	WGS84	30	M. González | J. Martínez | L. Martín	Morphology	Adicella reducta (McLachlan, 1865)	Animalia | Arthropoda | Insecta | Trichoptera | Leptoceridae | Adicella	Animalia	Arthropoda	Insecta	Trichoptera	Leptoceridae	Adicella
6af8e7a3-e314-4e6a-aeaa-f5ebe35b7b4c	PhysicalObject	2022-02-08	en	https://creativecommons.org/licenses/by/4.0/legalcode	CIBIO (Research Center in Biodiversity and Genetic Resources) Portugal	37560003-ae75-43c3-95aa-48c98797aa2a	4ec2b246-f5fa-4b90-9a8d-ddafc2a3f970	1c4d1653-3ae5-4732-92dc-07f497f72276	CIBIO	InBIO Barcoding Initiative	IBI Trichptera 01	CIBIO	PreservedSpecimen	{"BOLD_ProcessID":"IBITR107-20"|"BOLD_BINURI":"BOLD:AAO1570"}	6af8e7a3-e314-4e6a-aeaa-f5ebe35b7b4c	INV02476	Lorenzo Quaglietta	1	Male	Adult	whole animal (ETOH) | DNA extract	in collection	http://boldsystems.org/index.php/Public_RecordView?processid=IBITR107-20	19-I2 / Moinhos-1	2015-09-16	2015	09	16	Europe	Portugal	PT	Bragança	Torre de Moncorvo	Felgar	270	41.2298	-6.9495	WGS84	30	M. González | J. Martínez | L. Martín	Morphology	Philopotamus montanus caurelensis González & Terra, 1979	Animalia | Arthropoda | Insecta | Trichoptera | Philopotamidae | Philopotamus	Animalia	Arthropoda	Insecta	Trichoptera	Philopotamidae	Philopotamus
5d95ccbb-3daf-4254-b1ec-e4e7c0e246b5	PhysicalObject	2022-02-08	en	https://creativecommons.org/licenses/by/4.0/legalcode	CIBIO (Research Center in Biodiversity and Genetic Resources) Portugal	37560003-ae75-43c3-95aa-48c98797aa2a	4ec2b246-f5fa-4b90-9a8d-ddafc2a3f970	1c4d1653-3ae5-4732-92dc-07f497f72276	CIBIO	InBIO Barcoding Initiative	IBI Trichptera 01	CIBIO	PreservedSpecimen	{"BOLD_ProcessID":"IBITR108-20"|"BOLD_BINURI":"BOLD:ABA7173"}	5d95ccbb-3daf-4254-b1ec-e4e7c0e246b5	INV02477	Lorenzo Quaglietta	1	Female	Adult	whole animal (ETOH) | DNA extract	in collection	http://boldsystems.org/index.php/Public_RecordView?processid=IBITR108-20	11-B7 / Azibeiro-1	2015-06-02	2015	06	02	Europe	Portugal	PT	Bragança	Bragança	Veigas	670	41.6157	-6.8984	WGS84	30		BOLD ID Engine	Catagapetus maclachlani Malicky, 1975	Animalia | Arthropoda | Insecta | Trichoptera | Glossosomatidae | Catagapetus	Animalia	Arthropoda	Insecta	Trichoptera	Glossosomatidae	Catagapetus
64b4a8fa-00f2-446a-a05e-ebdae47e4408	PhysicalObject	2022-02-08	en	https://creativecommons.org/licenses/by/4.0/legalcode	CIBIO (Research Center in Biodiversity and Genetic Resources) Portugal	37560003-ae75-43c3-95aa-48c98797aa2a	4ec2b246-f5fa-4b90-9a8d-ddafc2a3f970	1c4d1653-3ae5-4732-92dc-07f497f72276	CIBIO	InBIO Barcoding Initiative	IBI Trichptera 01	CIBIO	PreservedSpecimen	{"BOLD_ProcessID":"IBITR109-20"|"BOLD_BINURI":"BOLD:AAA4844"}	64b4a8fa-00f2-446a-a05e-ebdae47e4408	INV02609	L. Martín | Sónia Ferreira | Martin Corley	1	Male	Adult	whole animal (ETOH) | DNA extract	in collection	http://boldsystems.org/index.php/Public_RecordView?processid=IBITR109-20	INV02609	2017-07-24	2017	07	24	Europe	Portugal	PT	Guarda	Manteigas	São Pedro	1508	40.3239	-7.5761	WGS84	30	L. Martín	Morphology	Limnephilus bipunctatus Curtis, 1834	Animalia | Arthropoda | Insecta | Trichoptera | Limnephilidae | Limnephilus	Animalia	Arthropoda	Insecta	Trichoptera	Limnephilidae	Limnephilus
8c46429b-636e-4bf3-adad-44214cc8a2d5	PhysicalObject	2022-02-08	en	https://creativecommons.org/licenses/by/4.0/legalcode	CIBIO (Research Center in Biodiversity and Genetic Resources) Portugal	37560003-ae75-43c3-95aa-48c98797aa2a	4ec2b246-f5fa-4b90-9a8d-ddafc2a3f970	1c4d1653-3ae5-4732-92dc-07f497f72276	CIBIO	InBIO Barcoding Initiative	IBI Trichptera 01	CIBIO	PreservedSpecimen	{"BOLD_ProcessID":"IBITR110-20"|"BOLD_BINURI":"BOLD:AEC7586"}	8c46429b-636e-4bf3-adad-44214cc8a2d5	INV02669	Sónia Ferreira | Martin Corley	1	Male	Adult	whole animal (ETOH) | DNA extract	in collection	http://boldsystems.org/index.php/Public_RecordView?processid=IBITR110-20	INV02669	2017-07-16	2017	07	16	Europe	Portugal	PT	Bragança	Vila Flor	Estação de Abreiro	177	41.3453	-7.2813	WGS84	30	L. Martín	Morphology	Hydropsyche lobata McLachlan, 1884	Animalia | Arthropoda | Insecta | Trichoptera | Hydropsychidae | Hydropsyche	Animalia	Arthropoda	Insecta	Trichoptera	Hydropsychidae	Hydropsyche
93f9d1c7-b656-4b65-bcca-f33492fcd212	PhysicalObject	2022-02-08	en	https://creativecommons.org/licenses/by/4.0/legalcode	CIBIO (Research Center in Biodiversity and Genetic Resources) Portugal	37560003-ae75-43c3-95aa-48c98797aa2a	4ec2b246-f5fa-4b90-9a8d-ddafc2a3f970	1c4d1653-3ae5-4732-92dc-07f497f72276	CIBIO	InBIO Barcoding Initiative	IBI Trichptera 01	CIBIO	PreservedSpecimen	{"BOLD_ProcessID":"IBITR111-20"|"BOLD_BINURI":"BOLD:AAF0933"}	93f9d1c7-b656-4b65-bcca-f33492fcd212	INV02678	Sónia Ferreira | Martin Corley	1	Male	Adult	whole animal (ETOH) | DNA extract	in collection	http://boldsystems.org/index.php/Public_RecordView?processid=IBITR111-20	INV02678	2017-07-16	2017	07	16	Europe	Portugal	PT	Bragança	Vila Flor	Estação de Abreiro	177	41.3453	-7.2813	WGS84	30	L. Martín	Morphology	Hydropsyche exocellata Dufour, 1841	Animalia | Arthropoda | Insecta | Trichoptera | Hydropsychidae | Hydropsyche	Animalia	Arthropoda	Insecta	Trichoptera	Hydropsychidae	Hydropsyche
c1bf3fc3-d20d-45cb-aebb-9e39cd621ab8	PhysicalObject	2022-02-08	en	https://creativecommons.org/licenses/by/4.0/legalcode	CIBIO (Research Center in Biodiversity and Genetic Resources) Portugal	37560003-ae75-43c3-95aa-48c98797aa2a	4ec2b246-f5fa-4b90-9a8d-ddafc2a3f970	1c4d1653-3ae5-4732-92dc-07f497f72276	CIBIO	InBIO Barcoding Initiative	IBI Trichptera 01	CIBIO	PreservedSpecimen	{"BOLD_ProcessID":"IBITR112-20"|"BOLD_BINURI":"BOLD:AEC7914"}	c1bf3fc3-d20d-45cb-aebb-9e39cd621ab8	INV02695	Sónia Ferreira | Martin Corley	1	Male	Adult	whole animal (ETOH) | DNA extract	in collection	http://boldsystems.org/index.php/Public_RecordView?processid=IBITR112-20	INV02695	2017-07-16	2017	07	16	Europe	Portugal	PT	Bragança	Vila Flor	Estação de Abreiro	177	41.3453	-7.2813	WGS84	30	L. Martín	Morphology	Paduniella vandeli Decamps, 1965	Animalia | Arthropoda | Insecta | Trichoptera | Psychomyiidae | Paduniella	Animalia	Arthropoda	Insecta	Trichoptera	Psychomyiidae	Paduniella
9d7ae61a-a3c5-4b5e-9447-b95a11d2ffd1	PhysicalObject	2022-02-08	en	https://creativecommons.org/licenses/by/4.0/legalcode	CIBIO (Research Center in Biodiversity and Genetic Resources) Portugal	37560003-ae75-43c3-95aa-48c98797aa2a	4ec2b246-f5fa-4b90-9a8d-ddafc2a3f970	1c4d1653-3ae5-4732-92dc-07f497f72276	CIBIO	InBIO Barcoding Initiative	IBI Trichptera 01	CIBIO	PreservedSpecimen	{"BOLD_ProcessID":"IBITR113-20"|BOLD_BINURI:"BOLD:AAJ7690"}	9d7ae61a-a3c5-4b5e-9447-b95a11d2ffd1	INV02747	Sónia Ferreira | Martin Corley	1	Male	Adult	whole animal (ETOH) | DNA extract	in collection	http://boldsystems.org/index.php/Public_RecordView?processid=IBITR113-20	INV02747	2017-07-18	2017	07	18	Europe	Portugal	PT	Bragança	Bragança	França	850	41.9052	-6.7757	WGS84	30	L. Martín	Morphology	Sericostoma pyrenaicum Pictet, 1865	Animalia | Arthropoda | Insecta | Trichoptera | Sericostomatidae | Sericostoma	Animalia	Arthropoda	Insecta	Trichoptera	Sericostomatidae	Sericostoma
4393e539-f3e3-4463-8cab-9a512cef2f2a	PhysicalObject	2022-02-08	en	https://creativecommons.org/licenses/by/4.0/legalcode	CIBIO (Research Center in Biodiversity and Genetic Resources) Portugal	37560003-ae75-43c3-95aa-48c98797aa2a	4ec2b246-f5fa-4b90-9a8d-ddafc2a3f970	1c4d1653-3ae5-4732-92dc-07f497f72276	CIBIO	InBIO Barcoding Initiative	IBI Trichptera 01	CIBIO	PreservedSpecimen	{"BOLD_ProcessID":"IBITR114-20"|BOLD_BINURI:"BOLD:AAJ7690"}	4393e539-f3e3-4463-8cab-9a512cef2f2a	INV02748	Sónia Ferreira | Martin Corley	1	Female	Adult	whole animal (ETOH) | DNA extract	in collection	http://boldsystems.org/index.php/Public_RecordView?processid=IBITR114-20	INV02748	2017-07-18	2017	07	18	Europe	Portugal	PT	Bragança	Bragança	França	850	41.9052	-6.7757	WGS84	30	L. Martín	Morphology	Sericostoma pyrenaicum Pictet, 1865	Animalia | Arthropoda | Insecta | Trichoptera | Sericostomatidae | Sericostoma	Animalia	Arthropoda	Insecta	Trichoptera	Sericostomatidae	Sericostoma
de4fc314-9a9c-430f-9cc4-b8b4b3464fe5	PhysicalObject	2022-02-08	en	https://creativecommons.org/licenses/by/4.0/legalcode	CIBIO (Research Center in Biodiversity and Genetic Resources) Portugal	37560003-ae75-43c3-95aa-48c98797aa2a	4ec2b246-f5fa-4b90-9a8d-ddafc2a3f970	1c4d1653-3ae5-4732-92dc-07f497f72276	CIBIO	InBIO Barcoding Initiative	IBI Trichptera 01	CIBIO	PreservedSpecimen	{"BOLD_ProcessID":"IBITR115-20"|"BOLD_BINURI":"BOLD:AAO1607"}	de4fc314-9a9c-430f-9cc4-b8b4b3464fe5	INV02749	Sónia Ferreira | Martin Corley	1	Male	Adult	whole animal (ETOH) | DNA extract	in collection	http://boldsystems.org/index.php/Public_RecordView?processid=IBITR115-20	INV02749	2017-07-18	2017	07	18	Europe	Portugal	PT	Bragança	Bragança	França	850	41.9052	-6.7757	WGS84	30	L. Martín	Morphology	Psychomyia pusilla (Fabricius, 1781)	Animalia | Arthropoda | Insecta | Trichoptera | Psychomyiidae | Psychomyia	Animalia	Arthropoda	Insecta	Trichoptera	Psychomyiidae	Psychomyia
33c69f1b-4977-40d7-8c82-a924b1edca62	PhysicalObject	2022-02-08	en	https://creativecommons.org/licenses/by/4.0/legalcode	CIBIO (Research Center in Biodiversity and Genetic Resources) Portugal	37560003-ae75-43c3-95aa-48c98797aa2a	4ec2b246-f5fa-4b90-9a8d-ddafc2a3f970	1c4d1653-3ae5-4732-92dc-07f497f72276	CIBIO	InBIO Barcoding Initiative	IBI Trichptera 01	CIBIO	PreservedSpecimen	{"BOLD_ProcessID":"IBITR116-20"|"BOLD_BINURI":"BOLD:AEC8026"}	33c69f1b-4977-40d7-8c82-a924b1edca62	INV02764	Sónia Ferreira | Martin Corley	1	Male	Adult	whole animal (ETOH) | DNA extract	in collection	http://boldsystems.org/index.php/Public_RecordView?processid=IBITR116-20	INV02764	2017-07-18	2017	07	18	Europe	Portugal	PT	Bragança	Bragança	França	850	41.9052	-6.7757	WGS84	30	L. Martín	Morphology	Athripsodes tavaresi (Navás, 1916)	Animalia | Arthropoda | Insecta | Trichoptera | Leptoceridae | Athripsodes	Animalia	Arthropoda	Insecta	Trichoptera	Leptoceridae	Athripsodes
72d14f94-7d5b-494c-9011-f20c8eb4ebe7	PhysicalObject	2022-02-08	en	https://creativecommons.org/licenses/by/4.0/legalcode	CIBIO (Research Center in Biodiversity and Genetic Resources) Portugal	37560003-ae75-43c3-95aa-48c98797aa2a	4ec2b246-f5fa-4b90-9a8d-ddafc2a3f970	1c4d1653-3ae5-4732-92dc-07f497f72276	CIBIO	InBIO Barcoding Initiative	IBI Trichptera 01	CIBIO	PreservedSpecimen	{"BOLD_ProcessID":"IBITR117-20"|"BOLD_BINURI":"BOLD:AEC8384"}	72d14f94-7d5b-494c-9011-f20c8eb4ebe7	INV02799	L. Martín | Sónia Ferreira | Martin Corley	1	Male	Adult	whole animal (ETOH) | DNA extract	in collection	http://boldsystems.org/index.php/Public_RecordView?processid=IBITR117-20	INV02799	2017-07-24	2017	07	24	Europe	Portugal	PT	Guarda	Manteigas	São Pedro	1508	40.3239	-7.5761	WGS84	30	L. Martín	Morphology	Grammotaulius submaculatus (Rambur, 1842)	Animalia | Arthropoda | Insecta | Trichoptera | Limnephilidae | Grammotaulius	Animalia	Arthropoda	Insecta	Trichoptera	Limnephilidae	Grammotaulius
356020ee-7dcb-48e4-be5c-b6ca564b4c1b	PhysicalObject	2022-02-08	en	https://creativecommons.org/licenses/by/4.0/legalcode	CIBIO (Research Center in Biodiversity and Genetic Resources) Portugal	37560003-ae75-43c3-95aa-48c98797aa2a	4ec2b246-f5fa-4b90-9a8d-ddafc2a3f970	1c4d1653-3ae5-4732-92dc-07f497f72276	CIBIO	InBIO Barcoding Initiative	IBI Trichptera 01	CIBIO	PreservedSpecimen	{"BOLD_ProcessID":"IBITR118-20"|"BOLD_BINURI":"BOLD:ABU7930"}	356020ee-7dcb-48e4-be5c-b6ca564b4c1b	INV02800	L. Martín | Sónia Ferreira | Martin Corley	1	Male	Adult	whole animal (ETOH) | DNA extract	in collection	http://boldsystems.org/index.php/Public_RecordView?processid=IBITR118-20	INV02800	2017-07-24	2017	07	24	Europe	Portugal	PT	Guarda	Manteigas	São Pedro	1508	40.3239	-7.5761	WGS84	30	L. Martín	Morphology	Potamophylax cingulatus (Stephens, 1837)	Animalia | Arthropoda | Insecta | Trichoptera | Limnephilidae | Potamophylax	Animalia	Arthropoda	Insecta	Trichoptera	Limnephilidae	Potamophylax
c29d8487-5414-4571-8b4f-a64655392aa6	PhysicalObject	2022-02-08	en	https://creativecommons.org/licenses/by/4.0/legalcode	CIBIO (Research Center in Biodiversity and Genetic Resources) Portugal	37560003-ae75-43c3-95aa-48c98797aa2a	4ec2b246-f5fa-4b90-9a8d-ddafc2a3f970	1c4d1653-3ae5-4732-92dc-07f497f72276	CIBIO	InBIO Barcoding Initiative	IBI Trichptera 01	CIBIO	PreservedSpecimen	{"BOLD_ProcessID":"IBITR119-20"|"BOLD_BINURI":"BOLD:AED0879"}	c29d8487-5414-4571-8b4f-a64655392aa6	INV02900	Sónia Ferreira | Martin Corley | Rui Andrade	1	Female	Adult	whole animal (ETOH) | DNA extract	in collection	http://boldsystems.org/index.php/Public_RecordView?processid=IBITR119-20	INV02900	2016-06-01	2016	06	01	Europe	Portugal	PT	Bragança	Alfândega da Fé	Sambade	987	41.4219	-7.0035	WGS84	30	M. González | J. Martínez | L. Martín	Morphology	Stenophylax mucronatus McLachlan, 1880	Animalia | Arthropoda | Insecta | Trichoptera | Limnephilidae | Stenophylax	Animalia	Arthropoda	Insecta	Trichoptera	Limnephilidae	Stenophylax
70127d8c-cf9b-4988-974f-60b7a43628cc	PhysicalObject	2022-02-08	en	https://creativecommons.org/licenses/by/4.0/legalcode	CIBIO (Research Center in Biodiversity and Genetic Resources) Portugal	37560003-ae75-43c3-95aa-48c98797aa2a	4ec2b246-f5fa-4b90-9a8d-ddafc2a3f970	1c4d1653-3ae5-4732-92dc-07f497f72276	CIBIO	InBIO Barcoding Initiative	IBI Trichptera 01	CIBIO	PreservedSpecimen	{"BOLD_ProcessID":"IBITR120-20"|"BOLD_BINURI":"BOLD:AED0841"}	70127d8c-cf9b-4988-974f-60b7a43628cc	INV02919	Sónia Ferreira | Martin Corley | Rui Andrade	1	Female	Adult	whole animal (ETOH) | DNA extract	in collection	http://boldsystems.org/index.php/Public_RecordView?processid=IBITR120-20	INV02919	2016-06-01	2016	06	01	Europe	Portugal	PT	Bragança	Alfândega da Fé	Quinta do Zacarias	256	41.3441	-6.9204	WGS84	30		BOLD ID Engine	Athripsodes inaequalis (McLachlan, 1884)	Animalia | Arthropoda | Insecta | Trichoptera | Leptoceridae | Athripsodes	Animalia	Arthropoda	Insecta	Trichoptera	Leptoceridae	Athripsodes
804a22ac-5e22-4b64-a2d2-6f6014b14456	PhysicalObject	2022-02-08	en	https://creativecommons.org/licenses/by/4.0/legalcode	CIBIO (Research Center in Biodiversity and Genetic Resources) Portugal	37560003-ae75-43c3-95aa-48c98797aa2a	4ec2b246-f5fa-4b90-9a8d-ddafc2a3f970	1c4d1653-3ae5-4732-92dc-07f497f72276	CIBIO	InBIO Barcoding Initiative	IBI Trichptera 01	CIBIO	PreservedSpecimen	{"BOLD_ProcessID":"IBITR121-20"|"BOLD_BINURI":"BOLD:AAF0933"}	804a22ac-5e22-4b64-a2d2-6f6014b14456	INV02920	Sónia Ferreira | Martin Corley | Rui Andrade	1	Female	Adult	whole animal (ETOH) | DNA extract	in collection	http://boldsystems.org/index.php/Public_RecordView?processid=IBITR121-20	INV02920	2016-06-01	2016	06	01	Europe	Portugal	PT	Bragança	Alfândega da Fé	Quinta do Zacarias	256	41.3441	-6.9204	WGS84	30		BOLD ID Engine	Hydropsyche exocellata Dufour, 1841	Animalia | Arthropoda | Insecta | Trichoptera | Hydropsychidae | Hydropsyche	Animalia	Arthropoda	Insecta	Trichoptera	Hydropsychidae	Hydropsyche
40b2189e-dad4-4b4c-bd45-0d8ef4b474b8	PhysicalObject	2022-02-08	en	https://creativecommons.org/licenses/by/4.0/legalcode	CIBIO (Research Center in Biodiversity and Genetic Resources) Portugal	37560003-ae75-43c3-95aa-48c98797aa2a	4ec2b246-f5fa-4b90-9a8d-ddafc2a3f970	1c4d1653-3ae5-4732-92dc-07f497f72276	CIBIO	InBIO Barcoding Initiative	IBI Trichptera 01	CIBIO	PreservedSpecimen	{"BOLD_ProcessID":"IBITR122-20"|"BOLD_BINURI":"BOLD:AAF7459"}	40b2189e-dad4-4b4c-bd45-0d8ef4b474b8	INV02921	Sónia Ferreira | Martin Corley | Rui Andrade	1	Female	Adult	whole animal (ETOH) | DNA extract	in collection	http://boldsystems.org/index.php/Public_RecordView?processid=IBITR122-20	INV02921	2016-06-01	2016	06	01	Europe	Portugal	PT	Bragança	Alfândega da Fé	Quinta do Zacarias	256	41.3441	-6.9204	WGS84	30	M. González | J. Martínez | L. Martín	BOLD ID Engine | Morphology	Tinodes assimilis McLachlan, 1865	Animalia | Arthropoda | Insecta | Trichoptera | Psychomyiidae | Tinodes	Animalia	Arthropoda	Insecta	Trichoptera	Psychomyiidae	Tinodes
f2233753-b958-459d-81dc-aad59df53741	PhysicalObject	2022-02-08	en	https://creativecommons.org/licenses/by/4.0/legalcode	CIBIO (Research Center in Biodiversity and Genetic Resources) Portugal	37560003-ae75-43c3-95aa-48c98797aa2a	4ec2b246-f5fa-4b90-9a8d-ddafc2a3f970	1c4d1653-3ae5-4732-92dc-07f497f72276	CIBIO	InBIO Barcoding Initiative	IBI Trichptera 01	CIBIO	PreservedSpecimen	{"BOLD_ProcessID":"IBITR123-20"|"BOLD_BINURI":"BOLD:AAF0933"}	f2233753-b958-459d-81dc-aad59df53741	INV02922	Sónia Ferreira | Martin Corley | Rui Andrade	1	Female	Adult	whole animal (ETOH) | DNA extract	in collection	http://boldsystems.org/index.php/Public_RecordView?processid=IBITR123-20	INV02922	2016-06-01	2016	06	01	Europe	Portugal	PT	Bragança	Alfândega da Fé	Quinta do Zacarias	256	41.3441	-6.9204	WGS84	30		BOLD ID Engine	Hydropsyche exocellata Dufour, 1841	Animalia | Arthropoda | Insecta | Trichoptera | Hydropsychidae | Hydropsyche	Animalia	Arthropoda	Insecta	Trichoptera	Hydropsychidae	Hydropsyche
3e78f06a-03cf-4aac-aa5b-5bb74a58e3cd	PhysicalObject	2022-02-08	en	https://creativecommons.org/licenses/by/4.0/legalcode	CIBIO (Research Center in Biodiversity and Genetic Resources) Portugal	37560003-ae75-43c3-95aa-48c98797aa2a	4ec2b246-f5fa-4b90-9a8d-ddafc2a3f970	1c4d1653-3ae5-4732-92dc-07f497f72276	CIBIO	InBIO Barcoding Initiative	IBI Trichptera 01	CIBIO	PreservedSpecimen	{"BOLD_ProcessID":"IBITR124-20"|"BOLD_BINURI":"BOLD:AAE7232"}	3e78f06a-03cf-4aac-aa5b-5bb74a58e3cd	INV02924	Sónia Ferreira | Martin Corley | Rui Andrade	1	Male	Adult	whole animal (ETOH) | DNA extract	in collection	http://boldsystems.org/index.php/Public_RecordView?processid=IBITR124-20	INV02924	2016-06-01	2016	06	01	Europe	Portugal	PT	Bragança	Alfândega da Fé	Quinta do Zacarias	256	41.3441	-6.9204	WGS84	30	M. González | J. Martínez | L. Martín	Morphology	Agraylea sexmaculata Curtis, 1834	Animalia | Arthropoda | Insecta | Trichoptera | Hydroptilidae | Agraylea	Animalia	Arthropoda	Insecta	Trichoptera	Hydroptilidae	Agraylea
d3cb8f0a-1cf0-4520-9a8b-a842ab94222c	PhysicalObject	2022-02-08	en	https://creativecommons.org/licenses/by/4.0/legalcode	CIBIO (Research Center in Biodiversity and Genetic Resources) Portugal	37560003-ae75-43c3-95aa-48c98797aa2a	4ec2b246-f5fa-4b90-9a8d-ddafc2a3f970	1c4d1653-3ae5-4732-92dc-07f497f72276	CIBIO	InBIO Barcoding Initiative	IBI Trichptera 01	CIBIO	PreservedSpecimen	{"BOLD_ProcessID":"IBITR125-20"|"BOLD_BINURI":"BOLD:AAE7232"}	d3cb8f0a-1cf0-4520-9a8b-a842ab94222c	INV02927	Sónia Ferreira | Martin Corley | Rui Andrade	1	Male	Adult	whole animal (ETOH) | DNA extract	in collection	http://boldsystems.org/index.php/Public_RecordView?processid=IBITR125-20	INV02927	2016-06-02	2016	06	02	Europe	Portugal	PT	Bragança	Alfândega da Fé	Quinta do Zacarias	256	41.3441	-6.9204	WGS84	30	M. González | J. Martínez | L. Martín	Morphology	Agraylea sexmaculata Curtis, 1834	Animalia | Arthropoda | Insecta | Trichoptera | Hydroptilidae | Agraylea	Animalia	Arthropoda	Insecta	Trichoptera	Hydroptilidae	Agraylea
6488b424-cb94-4848-ad24-13bcf0804878	PhysicalObject	2022-02-08	en	https://creativecommons.org/licenses/by/4.0/legalcode	CIBIO (Research Center in Biodiversity and Genetic Resources) Portugal	37560003-ae75-43c3-95aa-48c98797aa2a	4ec2b246-f5fa-4b90-9a8d-ddafc2a3f970	1c4d1653-3ae5-4732-92dc-07f497f72276	CIBIO	InBIO Barcoding Initiative	IBI Trichptera 01	CIBIO	PreservedSpecimen	{"BOLD_ProcessID":"IBITR126-20"|"BOLD_BINURI":"BOLD:AAE7232"}	6488b424-cb94-4848-ad24-13bcf0804878	INV02928	Sónia Ferreira | Martin Corley | Rui Andrade	1	Female	Adult	whole animal (ETOH) | DNA extract	in collection	http://boldsystems.org/index.php/Public_RecordView?processid=IBITR126-20	INV02928	2016-06-02	2016	06	02	Europe	Portugal	PT	Bragança	Alfândega da Fé	Quinta do Zacarias	256	41.3441	-6.9204	WGS84	30		BOLD ID Engine	Agraylea sexmaculata Curtis, 1834	Animalia | Arthropoda | Insecta | Trichoptera | Hydroptilidae | Agraylea	Animalia	Arthropoda	Insecta	Trichoptera	Hydroptilidae	Agraylea
e009de48-75d7-43b4-b95d-36bd1c965c3e	PhysicalObject	2022-02-08	en	https://creativecommons.org/licenses/by/4.0/legalcode	CIBIO (Research Center in Biodiversity and Genetic Resources) Portugal	37560003-ae75-43c3-95aa-48c98797aa2a	4ec2b246-f5fa-4b90-9a8d-ddafc2a3f970	1c4d1653-3ae5-4732-92dc-07f497f72276	CIBIO	InBIO Barcoding Initiative	IBI Trichptera 01	CIBIO	PreservedSpecimen	{"BOLD_ProcessID":"IBITR127-20"|"BOLD_BINURI":"BOLD:ABA7173"}	e009de48-75d7-43b4-b95d-36bd1c965c3e	INV02929	Sónia Ferreira | Martin Corley | Rui Andrade	1	Male	Adult	whole animal (ETOH) | DNA extract	in collection	http://boldsystems.org/index.php/Public_RecordView?processid=IBITR127-20	INV02929	2016-06-02	2016	06	02	Europe	Portugal	PT	Bragança	Alfândega da Fé	Quinta do Zacarias	256	41.3441	-6.9204	WGS84	30	M. González | J. Martínez | L. Martín	Morphology	Catagapetus maclachlani Malicky, 1975	Animalia | Arthropoda | Insecta | Trichoptera | Glossosomatidae | Catagapetus	Animalia	Arthropoda	Insecta	Trichoptera	Glossosomatidae	Catagapetus
0f2024e3-3d65-44bc-847b-633f4cd1d42b	PhysicalObject	2022-02-08	en	https://creativecommons.org/licenses/by/4.0/legalcode	CIBIO (Research Center in Biodiversity and Genetic Resources) Portugal	37560003-ae75-43c3-95aa-48c98797aa2a	4ec2b246-f5fa-4b90-9a8d-ddafc2a3f970	1c4d1653-3ae5-4732-92dc-07f497f72276	CIBIO	InBIO Barcoding Initiative	IBI Trichptera 01	CIBIO	PreservedSpecimen	{"BOLD_ProcessID":"IBITR128-20"|"BOLD_BINURI":"BOLD:AAD8965"}	0f2024e3-3d65-44bc-847b-633f4cd1d42b	INV02948	Sónia Ferreira | Martin Corley | Rui Andrade	1	Male	Adult	whole animal (ETOH) | DNA extract	in collection	http://boldsystems.org/index.php/Public_RecordView?processid=IBITR128-20	INV02948	2016-06-03	2016	06	03	Europe	Portugal	PT	Bragança	Miranda do Douro	Freixiosa	600	41.4248	-6.3084	WGS84	30	M. González | J. Martínez | L. Martín	Morphology	Ceraclea sobradieli (Navás, 1917)	Animalia | Arthropoda | Insecta | Trichoptera | Leptoceridae | Ceraclea	Animalia	Arthropoda	Insecta	Trichoptera	Leptoceridae	Ceraclea
00a99e64-4726-4e49-9605-e1bb92bec5a7	PhysicalObject	2022-02-08	en	https://creativecommons.org/licenses/by/4.0/legalcode	CIBIO (Research Center in Biodiversity and Genetic Resources) Portugal	37560003-ae75-43c3-95aa-48c98797aa2a	4ec2b246-f5fa-4b90-9a8d-ddafc2a3f970	1c4d1653-3ae5-4732-92dc-07f497f72276	CIBIO	InBIO Barcoding Initiative	IBI Trichptera 01	CIBIO	PreservedSpecimen	{"BOLD_ProcessID":"IBITR129-20"|"BOLD_BINURI":"BOLD:AEC7678"}	00a99e64-4726-4e49-9605-e1bb92bec5a7	INV02949	Sónia Ferreira | Martin Corley | Rui Andrade	1	Female	Adult	whole animal (ETOH) | DNA extract	in collection	http://boldsystems.org/index.php/Public_RecordView?processid=IBITR129-20	INV02949	2016-06-03	2016	06	03	Europe	Portugal	PT	Bragança	Miranda do Douro	Freixiosa	600	41.4248	-6.3084	WGS84	30	M. González | J. Martínez | L. Martín	Morphology	Rhyacophila munda McLachlan, 1862	Animalia | Arthropoda | Insecta | Trichoptera | Rhyacophilidae | Rhyacophila	Animalia	Arthropoda	Insecta	Trichoptera	Rhyacophilidae	Rhyacophila
f3a5f196-6b64-49ee-a9bf-7c2716fd5b67	PhysicalObject	2022-02-08	en	https://creativecommons.org/licenses/by/4.0/legalcode	CIBIO (Research Center in Biodiversity and Genetic Resources) Portugal	37560003-ae75-43c3-95aa-48c98797aa2a	4ec2b246-f5fa-4b90-9a8d-ddafc2a3f970	1c4d1653-3ae5-4732-92dc-07f497f72276	CIBIO	InBIO Barcoding Initiative	IBI Trichptera 01	CIBIO	PreservedSpecimen	{"BOLD_ProcessID":"IBITR001-16"|"BOLD_BINURI":"BOLD:AAD8965"}	f3a5f196-6b64-49ee-a9bf-7c2716fd5b67	INV02950	Rui Andrade | Sónia Ferreira	1	Male	Adult	whole animal (ETOH) | DNA extract	in collection	http://boldsystems.org/index.php/Public_RecordView?processid=IBITR001-16	INV02950	2016-06-03	2016	06	03	Europe	Portugal	PT	Bragança	Miranda do Douro	Freixiosa	600	41.4248	-6.3084	WGS84	30		Morphology	Ceraclea sobradieli (Navás, 1917)	Animalia | Arthropoda | Insecta | Trichoptera | Leptoceridae | Ceraclea	Animalia	Arthropoda	Insecta	Trichoptera	Leptoceridae	Ceraclea
129cb870-2e1a-455d-b008-5b5f2c151ec0	PhysicalObject	2022-02-08	en	https://creativecommons.org/licenses/by/4.0/legalcode	CIBIO (Research Center in Biodiversity and Genetic Resources) Portugal	37560003-ae75-43c3-95aa-48c98797aa2a	4ec2b246-f5fa-4b90-9a8d-ddafc2a3f970	1c4d1653-3ae5-4732-92dc-07f497f72276	CIBIO	InBIO Barcoding Initiative	IBI Trichptera 01	CIBIO	PreservedSpecimen	{"BOLD_ProcessID":"IBITR130-20"|"BOLD_BINURI":"BOLD:AED0968"}	129cb870-2e1a-455d-b008-5b5f2c151ec0	INV02951	Sónia Ferreira | Martin Corley | Rui Andrade	1	Male	Adult	whole animal (ETOH) | DNA extract	in collection	http://boldsystems.org/index.php/Public_RecordView?processid=IBITR130-20	INV02951	2016-06-03	2016	06	03	Europe	Portugal	PT	Bragança	Miranda do Douro	Freixiosa	600	41.4248	-6.3084	WGS84	30	M. González | J. Martínez | L. Martín	Morphology	Stenophylax mucronatus McLachlan, 1880	Animalia | Arthropoda | Insecta | Trichoptera | Limnephilidae | Stenophylax	Animalia	Arthropoda	Insecta	Trichoptera	Limnephilidae	Stenophylax
93105c25-67e2-4970-9c1a-820255f9275b	PhysicalObject	2022-02-08	en	https://creativecommons.org/licenses/by/4.0/legalcode	CIBIO (Research Center in Biodiversity and Genetic Resources) Portugal	37560003-ae75-43c3-95aa-48c98797aa2a	4ec2b246-f5fa-4b90-9a8d-ddafc2a3f970	1c4d1653-3ae5-4732-92dc-07f497f72276	CIBIO	InBIO Barcoding Initiative	IBI Trichptera 01	CIBIO	PreservedSpecimen	{"BOLD_ProcessID":"IBITR131-20"|"BOLD_BINURI":"BOLD:AAE8973"}	93105c25-67e2-4970-9c1a-820255f9275b	INV02957	Sónia Ferreira | Martin Corley | Rui Andrade	1	Female	Adult	whole animal (ETOH) | DNA extract	in collection	http://boldsystems.org/index.php/Public_RecordView?processid=IBITR131-20	INV02957	2016-06-04	2016	06	04	Europe	Portugal	PT	Bragança	Bragança	Carrazedo	890	41.7664	-6.9023	WGS84	30	M. González | J. Martínez | L. Martín	Morphology	Stenophylax vibex (Curtis, 1834)	Animalia | Arthropoda | Insecta | Trichoptera | Limnephilidae | Stenophylax	Animalia	Arthropoda	Insecta	Trichoptera	Limnephilidae	Stenophylax
8285f106-340a-427f-8bf5-e779930df2b3	PhysicalObject	2022-02-08	en	https://creativecommons.org/licenses/by/4.0/legalcode	CIBIO (Research Center in Biodiversity and Genetic Resources) Portugal	37560003-ae75-43c3-95aa-48c98797aa2a	4ec2b246-f5fa-4b90-9a8d-ddafc2a3f970	1c4d1653-3ae5-4732-92dc-07f497f72276	CIBIO	InBIO Barcoding Initiative	IBI Trichptera 01	CIBIO	PreservedSpecimen	{"BOLD_ProcessID":"IBITR132-20"|"BOLD_BINURI":"BOLD:AAB5092"}	8285f106-340a-427f-8bf5-e779930df2b3	INV02962	Sónia Ferreira | Martin Corley | Rui Andrade	1	Male	Adult	whole animal (ETOH) | DNA extract	in collection	http://boldsystems.org/index.php/Public_RecordView?processid=IBITR132-20	INV02962	2016-06-05	2016	06	05	Europe	Portugal	PT	Bragança	Bragança	França	850	41.9052	-6.7757	WGS84	30	M. González | J. Martínez | L. Martín	Morphology	Hydropsyche pictetorum Botosaneanu & Schmid, 1973	Animalia | Arthropoda | Insecta | Trichoptera | Hydropsychidae | Hydropsyche	Animalia	Arthropoda	Insecta	Trichoptera	Hydropsychidae	Hydropsyche
b9a6a728-edef-4597-97c0-6758b6e67089	PhysicalObject	2022-02-08	en	https://creativecommons.org/licenses/by/4.0/legalcode	CIBIO (Research Center in Biodiversity and Genetic Resources) Portugal	37560003-ae75-43c3-95aa-48c98797aa2a	4ec2b246-f5fa-4b90-9a8d-ddafc2a3f970	1c4d1653-3ae5-4732-92dc-07f497f72276	CIBIO	InBIO Barcoding Initiative	IBI Trichptera 01	CIBIO	PreservedSpecimen	{"BOLD_ProcessID":"IBITR133-20"|"BOLD_BINURI":"BOLD:AED0879"}	b9a6a728-edef-4597-97c0-6758b6e67089	INV02964	Sónia Ferreira | Martin Corley | Rui Andrade	1	Female	Adult	whole animal (ETOH) | DNA extract	in collection	http://boldsystems.org/index.php/Public_RecordView?processid=IBITR133-20	INV02964	2016-06-05	2016	06	05	Europe	Portugal	PT	Bragança	Bragança	França	850	41.9052	-6.7757	WGS84	30	M. González | J. Martínez | L. Martín	Morphology	Stenophylax mucronatus McLachlan, 1880	Animalia | Arthropoda | Insecta | Trichoptera | Limnephilidae | Stenophylax	Animalia	Arthropoda	Insecta	Trichoptera	Limnephilidae	Stenophylax
abf46f81-773d-4d88-ae08-d9e7d951c7ec	PhysicalObject	2022-02-08	en	https://creativecommons.org/licenses/by/4.0/legalcode	CIBIO (Research Center in Biodiversity and Genetic Resources) Portugal	37560003-ae75-43c3-95aa-48c98797aa2a	4ec2b246-f5fa-4b90-9a8d-ddafc2a3f970	1c4d1653-3ae5-4732-92dc-07f497f72276	CIBIO	InBIO Barcoding Initiative	IBI Trichptera 01	CIBIO	PreservedSpecimen	{"BOLD_ProcessID":"IBITR134-20"|"BOLD_BINURI":"BOLD:AEC8059"}	abf46f81-773d-4d88-ae08-d9e7d951c7ec	INV02967	Sónia Ferreira | Martin Corley | Rui Andrade	1	Male	Adult	whole animal (ETOH) | DNA extract	in collection	http://boldsystems.org/index.php/Public_RecordView?processid=IBITR134-20	INV02967	2016-06-05	2016	06	05	Europe	Portugal	PT	Bragança	Bragança	França	850	41.9052	-6.7757	WGS84	30	M. González | J. Martínez | L. Martín	Morphology	Rhyacophila lusitanica McLachlan, 1884	Animalia | Arthropoda | Insecta | Trichoptera | Rhyacophilidae | Rhyacophila	Animalia	Arthropoda	Insecta	Trichoptera	Rhyacophilidae	Rhyacophila
22ebf97b-e064-4488-a439-a2a9599c408b	PhysicalObject	2022-02-08	en	https://creativecommons.org/licenses/by/4.0/legalcode	CIBIO (Research Center in Biodiversity and Genetic Resources) Portugal	37560003-ae75-43c3-95aa-48c98797aa2a	4ec2b246-f5fa-4b90-9a8d-ddafc2a3f970	1c4d1653-3ae5-4732-92dc-07f497f72276	CIBIO	InBIO Barcoding Initiative	IBI Trichptera 01	CIBIO	PreservedSpecimen	{"BOLD_ProcessID":"IBITR135-20"|"BOLD_BINURI":"BOLD:AAF0933"}	22ebf97b-e064-4488-a439-a2a9599c408b	INV02979	Sónia Ferreira | Martin Corley | Rui Andrade	1	Female	Adult	whole animal (ETOH) | DNA extract	in collection	http://boldsystems.org/index.php/Public_RecordView?processid=IBITR135-20	INV02979	2016-06-05	2016	06	05	Europe	Portugal	PT	Bragança	Miranda do Douro	Freixiosa	600	41.4248	-6.3084	WGS84	30		BOLD ID Engine	Hydropsyche exocellata Dufour, 1841	Animalia | Arthropoda | Insecta | Trichoptera | Hydropsychidae | Hydropsyche	Animalia	Arthropoda	Insecta	Trichoptera	Hydropsychidae	Hydropsyche
c806af54-76bb-405a-b306-29e34babb27b	PhysicalObject	2022-02-08	en	https://creativecommons.org/licenses/by/4.0/legalcode	CIBIO (Research Center in Biodiversity and Genetic Resources) Portugal	37560003-ae75-43c3-95aa-48c98797aa2a	4ec2b246-f5fa-4b90-9a8d-ddafc2a3f970	1c4d1653-3ae5-4732-92dc-07f497f72276	CIBIO	InBIO Barcoding Initiative	IBI Trichptera 01	CIBIO	PreservedSpecimen	{"BOLD_ProcessID":"IBITR136-20"|"BOLD_BINURI":"BOLD:AAO1593"}	c806af54-76bb-405a-b306-29e34babb27b	INV03259	Lorenzo Quaglietta	1	Male	Adult	whole animal (ETOH) | DNA extract	in collection	http://boldsystems.org/index.php/Public_RecordView?processid=IBITR136-20	12-J9 / G-43	2015-06-22	2015	06	22	Europe	Portugal	PT	Bragança	Bragança	Bragança	572	41.8328	-6.7475	WGS84	30	M. González | J. Martínez | L. Martín	Morphology	Chimarra marginata (Linnaeus, 1767)	Animalia | Arthropoda | Insecta | Trichoptera | Philopotamidae | Chimarra	Animalia	Arthropoda	Insecta	Trichoptera	Philopotamidae	Chimarra
4ed87b72-ea02-44de-a91a-69c43d0c4b2f	PhysicalObject	2022-02-08	en	https://creativecommons.org/licenses/by/4.0/legalcode	CIBIO (Research Center in Biodiversity and Genetic Resources) Portugal	37560003-ae75-43c3-95aa-48c98797aa2a	4ec2b246-f5fa-4b90-9a8d-ddafc2a3f970	1c4d1653-3ae5-4732-92dc-07f497f72276	CIBIO	InBIO Barcoding Initiative	IBI Trichptera 01	CIBIO	PreservedSpecimen	{"BOLD_ProcessID":"IBITR137-20"|"BOLD_BINURI":"BOLD:AED0841"}	4ed87b72-ea02-44de-a91a-69c43d0c4b2f	INV03273	Sónia Ferreira | Martin Corley | Ana Rita Gonçalves	1	Female	Adult	whole animal (ETOH) | DNA extract	in collection	http://boldsystems.org/index.php/Public_RecordView?processid=IBITR137-20	INV03273	2016-08-28	2016	08	28	Europe	Portugal	PT	Bragança	Alfândega da Fé	Quinta do Zacarias	256	41.3441	-6.9204	WGS84	30		BOLD ID Engine	Athripsodes inaequalis (McLachlan, 1884)	Animalia | Arthropoda | Insecta | Trichoptera | Leptoceridae | Athripsodes	Animalia	Arthropoda	Insecta	Trichoptera	Leptoceridae	Athripsodes
f956a572-5a0e-42f0-a5f5-11536706b759	PhysicalObject	2022-02-08	en	https://creativecommons.org/licenses/by/4.0/legalcode	CIBIO (Research Center in Biodiversity and Genetic Resources) Portugal	37560003-ae75-43c3-95aa-48c98797aa2a	4ec2b246-f5fa-4b90-9a8d-ddafc2a3f970	1c4d1653-3ae5-4732-92dc-07f497f72276	CIBIO	InBIO Barcoding Initiative	IBI Trichptera 01	CIBIO	PreservedSpecimen	{"BOLD_ProcessID":"IBITR138-20"|"BOLD_BINURI":"BOLD:AEC8059"}	f956a572-5a0e-42f0-a5f5-11536706b759	INV03379	Sónia Ferreira | Martin Corley | Ana Rita Gonçalves	1	Female	Adult	whole animal (ETOH) | DNA extract	in collection	http://boldsystems.org/index.php/Public_RecordView?processid=IBITR138-20	INV03379	2016-08-30	2016	08	30	Europe	Portugal	PT	Bragança	Vimioso	Ribeira das Maçãs (ponte)	352	41.4971	-6.5919	WGS84	30	M. González | J. Martínez | L. Martín	Morphology	Rhyacophila lusitanica McLachlan, 1884	Animalia | Arthropoda | Insecta | Trichoptera | Rhyacophilidae | Rhyacophila	Animalia	Arthropoda	Insecta	Trichoptera	Rhyacophilidae	Rhyacophila
f796cb75-aac5-4d0f-8f23-3f6b8b485833	PhysicalObject	2022-02-08	en	https://creativecommons.org/licenses/by/4.0/legalcode	CIBIO (Research Center in Biodiversity and Genetic Resources) Portugal	37560003-ae75-43c3-95aa-48c98797aa2a	4ec2b246-f5fa-4b90-9a8d-ddafc2a3f970	1c4d1653-3ae5-4732-92dc-07f497f72276	CIBIO	InBIO Barcoding Initiative	IBI Trichptera 01	CIBIO	PreservedSpecimen	{"BOLD_ProcessID":"IBITR139-20"|"BOLD_BINURI":"BOLD:AEC7678"}	f796cb75-aac5-4d0f-8f23-3f6b8b485833	INV03535	Sónia Ferreira | Martin Corley | Ana Rita Gonçalves	1	Female	Adult	whole animal (ETOH) | DNA extract	in collection	http://boldsystems.org/index.php/Public_RecordView?processid=IBITR139-20	INV03535	2016-08-28	2016	08	28	Europe	Portugal	PT	Bragança	Alfândega da Fé	Quinta do Zacarias	256	41.3441	-6.9204	WGS84	30	M. González | J. Martínez | L. Martín	Morphology	Rhyacophila munda McLachlan, 1862	Animalia | Arthropoda | Insecta | Trichoptera | Rhyacophilidae | Rhyacophila	Animalia	Arthropoda	Insecta	Trichoptera	Rhyacophilidae	Rhyacophila
3dfa4a46-687b-4ddf-9415-b2e61e55a1c9	PhysicalObject	2022-02-08	en	https://creativecommons.org/licenses/by/4.0/legalcode	CIBIO (Research Center in Biodiversity and Genetic Resources) Portugal	37560003-ae75-43c3-95aa-48c98797aa2a	4ec2b246-f5fa-4b90-9a8d-ddafc2a3f970	1c4d1653-3ae5-4732-92dc-07f497f72276	CIBIO	InBIO Barcoding Initiative	IBI Trichptera 01	CIBIO	PreservedSpecimen	{"BOLD_ProcessID":"IBITR140-20"|"BOLD_BINURI":"BOLD:ABU6618"}	3dfa4a46-687b-4ddf-9415-b2e61e55a1c9	INV03539	Sónia Ferreira | Martin Corley | Ana Rita Gonçalves	1	Male	Adult	whole animal (ETOH) | DNA extract	in collection	http://boldsystems.org/index.php/Public_RecordView?processid=IBITR140-20	INV03539	2016-08-28	2016	08	28	Europe	Portugal	PT	Bragança	Alfândega da Fé	Quinta do Zacarias	256	41.3441	-6.9204	WGS84	30	M. González | J. Martínez | L. Martín	Morphology	Ecnomus deceptor McLachlan, 1884	Animalia | Arthropoda | Insecta | Trichoptera | Ecnomidae | Ecnomus	Animalia	Arthropoda	Insecta	Trichoptera	Ecnomidae	Ecnomus
139846f4-d083-4675-82db-ca99a5dbe97d	PhysicalObject	2022-02-08	en	https://creativecommons.org/licenses/by/4.0/legalcode	CIBIO (Research Center in Biodiversity and Genetic Resources) Portugal	37560003-ae75-43c3-95aa-48c98797aa2a	4ec2b246-f5fa-4b90-9a8d-ddafc2a3f970	1c4d1653-3ae5-4732-92dc-07f497f72276	CIBIO	InBIO Barcoding Initiative	IBI Trichptera 01	CIBIO	PreservedSpecimen	{"BOLD_ProcessID":"IBITR141-20"|"BOLD_BINURI":"BOLD:ABU6618"}	139846f4-d083-4675-82db-ca99a5dbe97d	INV03546	Sónia Ferreira | Martin Corley | Ana Rita Gonçalves	1	Male	Adult	whole animal (ETOH) | DNA extract	in collection	http://boldsystems.org/index.php/Public_RecordView?processid=IBITR141-20	INV03546	2016-08-28	2016	08	28	Europe	Portugal	PT	Bragança	Alfândega da Fé	Quinta do Zacarias	256	41.3441	-6.9204	WGS84	30	M. González | J. Martínez | L. Martín	Morphology	Ecnomus deceptor McLachlan, 1884	Animalia | Arthropoda | Insecta | Trichoptera | Ecnomidae | Ecnomus	Animalia	Arthropoda	Insecta	Trichoptera	Ecnomidae	Ecnomus
9f0da995-e0e7-4867-bc84-6cfa083919d6	PhysicalObject	2022-02-08	en	https://creativecommons.org/licenses/by/4.0/legalcode	CIBIO (Research Center in Biodiversity and Genetic Resources) Portugal	37560003-ae75-43c3-95aa-48c98797aa2a	4ec2b246-f5fa-4b90-9a8d-ddafc2a3f970	1c4d1653-3ae5-4732-92dc-07f497f72276	CIBIO	InBIO Barcoding Initiative	IBI Trichptera 01	CIBIO	PreservedSpecimen	{"BOLD_ProcessID":"IBITR142-20"|"BOLD_BINURI":"BOLD:AAE7232"}	9f0da995-e0e7-4867-bc84-6cfa083919d6	INV03549	Sónia Ferreira | Martin Corley | Ana Rita Gonçalves	1	Male	Adult	whole animal (ETOH) | DNA extract	in collection	http://boldsystems.org/index.php/Public_RecordView?processid=IBITR142-20	INV03549	2016-08-28	2016	08	28	Europe	Portugal	PT	Bragança	Alfândega da Fé	Quinta do Zacarias	256	41.3441	-6.9204	WGS84	30	M. González | J. Martínez | L. Martín	Morphology	Agraylea sexmaculata Curtis, 1834	Animalia | Arthropoda | Insecta | Trichoptera | Hydroptilidae | Agraylea	Animalia	Arthropoda	Insecta	Trichoptera	Hydroptilidae	Agraylea
08d26874-9375-405f-8fd2-c9d67597e513	PhysicalObject	2022-02-08	en	https://creativecommons.org/licenses/by/4.0/legalcode	CIBIO (Research Center in Biodiversity and Genetic Resources) Portugal	37560003-ae75-43c3-95aa-48c98797aa2a	4ec2b246-f5fa-4b90-9a8d-ddafc2a3f970	1c4d1653-3ae5-4732-92dc-07f497f72276	CIBIO	InBIO Barcoding Initiative	IBI Trichptera 01	CIBIO	PreservedSpecimen	{"BOLD_ProcessID":"IBITR143-20"|"BOLD_BINURI":"BOLD:AAB1494"}	08d26874-9375-405f-8fd2-c9d67597e513	INV03563	Sónia Ferreira | Martin Corley | Ana Rita Gonçalves	1	Female	Adult	whole animal (ETOH) | DNA extract	in collection	http://boldsystems.org/index.php/Public_RecordView?processid=IBITR143-20	INV03563	2016-08-28	2016	08	28	Europe	Portugal	PT	Bragança	Alfândega da Fé	Quinta do Zacarias	256	41.3441	-6.9204	WGS84	30	M. González | J. Martínez | L. Martín	Morphology	Mystacides azureus (Linnaeus, 1761)	Animalia | Arthropoda | Insecta | Trichoptera | Leptoceridae | Mystacides	Animalia	Arthropoda	Insecta	Trichoptera	Leptoceridae	Mystacides
394b9802-5edc-4640-90b2-fa1cb677b9d3	PhysicalObject	2022-02-08	en	https://creativecommons.org/licenses/by/4.0/legalcode	CIBIO (Research Center in Biodiversity and Genetic Resources) Portugal	37560003-ae75-43c3-95aa-48c98797aa2a	4ec2b246-f5fa-4b90-9a8d-ddafc2a3f970	1c4d1653-3ae5-4732-92dc-07f497f72276	CIBIO	InBIO Barcoding Initiative	IBI Trichptera 01	CIBIO	PreservedSpecimen	{"BOLD_ProcessID":"IBITR144-20"|"BOLD_BINURI":"BOLD:AEC7586"}	394b9802-5edc-4640-90b2-fa1cb677b9d3	INV03591	Sónia Ferreira | Martin Corley | Ana Rita Gonçalves	1	Male	Adult	whole animal (ETOH) | DNA extract	in collection	http://boldsystems.org/index.php/Public_RecordView?processid=IBITR144-20	INV03591	2016-08-30	2016	08	30	Europe	Portugal	PT	Bragança	Vimioso	Vimioso	426	41.591	-6.5612	WGS84	30	M. González | J. Martínez | L. Martín	Morphology	Hydropsyche lobata McLachlan, 1884	Animalia | Arthropoda | Insecta | Trichoptera | Hydropsychidae | Hydropsyche	Animalia	Arthropoda	Insecta	Trichoptera	Hydropsychidae	Hydropsyche
7f4b417b-22a5-4ceb-8ddf-7afba17d3fe5	PhysicalObject	2022-02-08	en	https://creativecommons.org/licenses/by/4.0/legalcode	CIBIO (Research Center in Biodiversity and Genetic Resources) Portugal	37560003-ae75-43c3-95aa-48c98797aa2a	4ec2b246-f5fa-4b90-9a8d-ddafc2a3f970	1c4d1653-3ae5-4732-92dc-07f497f72276	CIBIO	InBIO Barcoding Initiative	IBI Trichptera 01	CIBIO	PreservedSpecimen	{"BOLD_ProcessID":"IBITR145-20"|"BOLD_BINURI":"BOLD:AEC7586"}	7f4b417b-22a5-4ceb-8ddf-7afba17d3fe5	INV03592	Sónia Ferreira | Martin Corley | Ana Rita Gonçalves	1	Male	Adult	whole animal (ETOH) | DNA extract	in collection	http://boldsystems.org/index.php/Public_RecordView?processid=IBITR145-20	INV03592	2016-08-30	2016	08	30	Europe	Portugal	PT	Bragança	Vimioso	Vimioso	426	41.591	-6.5612	WGS84	30	M. González | J. Martínez | L. Martín	Morphology	Hydropsyche lobata McLachlan, 1884	Animalia | Arthropoda | Insecta | Trichoptera | Hydropsychidae | Hydropsyche	Animalia	Arthropoda	Insecta	Trichoptera	Hydropsychidae	Hydropsyche
3eb22cbb-dcf7-4e21-acd9-de1b9682f859	PhysicalObject	2022-02-08	en	https://creativecommons.org/licenses/by/4.0/legalcode	CIBIO (Research Center in Biodiversity and Genetic Resources) Portugal	37560003-ae75-43c3-95aa-48c98797aa2a	4ec2b246-f5fa-4b90-9a8d-ddafc2a3f970	1c4d1653-3ae5-4732-92dc-07f497f72276	CIBIO	InBIO Barcoding Initiative	IBI Trichptera 01	CIBIO	PreservedSpecimen	{"BOLD_ProcessID":"IBITR146-20"|"BOLD_BINURI":"BOLD:ABU6618"}	3eb22cbb-dcf7-4e21-acd9-de1b9682f859	INV03605	Sónia Ferreira | Martin Corley | Ana Rita Gonçalves	1	Male	Adult	whole animal (ETOH) | DNA extract	in collection	http://boldsystems.org/index.php/Public_RecordView?processid=IBITR146-20	INV03605	2016-08-30	2016	08	30	Europe	Portugal	PT	Bragança	Vimioso	Vimioso	426	41.591	-6.5612	WGS84	30	M. González | J. Martínez | L. Martín	Morphology	Ecnomus deceptor McLachlan, 1884	Animalia | Arthropoda | Insecta | Trichoptera | Ecnomidae | Ecnomus	Animalia	Arthropoda	Insecta	Trichoptera	Ecnomidae	Ecnomus
048567ef-c2e9-4d5d-b48f-c20bc559f9ff	PhysicalObject	2022-02-08	en	https://creativecommons.org/licenses/by/4.0/legalcode	CIBIO (Research Center in Biodiversity and Genetic Resources) Portugal	37560003-ae75-43c3-95aa-48c98797aa2a	4ec2b246-f5fa-4b90-9a8d-ddafc2a3f970	1c4d1653-3ae5-4732-92dc-07f497f72276	CIBIO	InBIO Barcoding Initiative	IBI Trichptera 01	CIBIO	PreservedSpecimen	{"BOLD_ProcessID":"IBITR147-20"|"BOLD_BINURI":"BOLD:AEC8026"}	048567ef-c2e9-4d5d-b48f-c20bc559f9ff	INV03612	Sónia Ferreira | Martin Corley | Ana Rita Gonçalves	1	Male	Adult	whole animal (ETOH) | DNA extract	in collection	http://boldsystems.org/index.php/Public_RecordView?processid=IBITR147-20	INV03612	2016-08-31	2016	08	31	Europe	Portugal	PT	Bragança	Bragança	França	850	41.9052	-6.7757	WGS84	30	M. González | J. Martínez | L. Martín	Morphology	Athripsodes tavaresi (Navás, 1916)	Animalia | Arthropoda | Insecta | Trichoptera | Leptoceridae | Athripsodes	Animalia	Arthropoda	Insecta	Trichoptera	Leptoceridae	Athripsodes
ca01827f-52c2-4e90-a253-5cfd69a81231	PhysicalObject	2022-02-08	en	https://creativecommons.org/licenses/by/4.0/legalcode	CIBIO (Research Center in Biodiversity and Genetic Resources) Portugal	37560003-ae75-43c3-95aa-48c98797aa2a	4ec2b246-f5fa-4b90-9a8d-ddafc2a3f970	1c4d1653-3ae5-4732-92dc-07f497f72276	CIBIO	InBIO Barcoding Initiative	IBI Trichptera 01	CIBIO	PreservedSpecimen	{"BOLD_ProcessID":"IBITR148-20"|"BOLD_BINURI":"BOLD:AEC6836"}	ca01827f-52c2-4e90-a253-5cfd69a81231	INV03616	Sónia Ferreira | Martin Corley | Ana Rita Gonçalves	1	Male	Adult	whole animal (ETOH) | DNA extract	in collection	http://boldsystems.org/index.php/Public_RecordView?processid=IBITR148-20	INV03616	2016-08-31	2016	08	31	Europe	Portugal	PT	Bragança	Bragança	França	850	41.9052	-6.7757	WGS84	30	M. González | J. Martínez | L. Martín	Morphology	Potamophylax latipennis (Curtis, 1834)	Animalia | Arthropoda | Insecta | Trichoptera | Limnephilidae | Potamophylax	Animalia	Arthropoda	Insecta	Trichoptera	Limnephilidae	Potamophylax
da09b30f-ce26-4951-93b6-f9ceb64c2d54	PhysicalObject	2022-02-08	en	https://creativecommons.org/licenses/by/4.0/legalcode	CIBIO (Research Center in Biodiversity and Genetic Resources) Portugal	37560003-ae75-43c3-95aa-48c98797aa2a	4ec2b246-f5fa-4b90-9a8d-ddafc2a3f970	1c4d1653-3ae5-4732-92dc-07f497f72276	CIBIO	InBIO Barcoding Initiative	IBI Trichptera 01	CIBIO	PreservedSpecimen	{"BOLD_ProcessID":"IBITR149-20"|"BOLD_BINURI":"BOLD:AEC6836"}	da09b30f-ce26-4951-93b6-f9ceb64c2d54	INV03624	Sónia Ferreira | Martin Corley | Ana Rita Gonçalves	1	Male	Adult	whole animal (ETOH) | DNA extract	in collection	http://boldsystems.org/index.php/Public_RecordView?processid=IBITR149-20	INV03624	2016-08-31	2016	08	31	Europe	Portugal	PT	Bragança	Bragança	França	850	41.9052	-6.7757	WGS84	30	M. González | J. Martínez | L. Martín	Morphology	Potamophylax latipennis (Curtis, 1834)	Animalia | Arthropoda | Insecta | Trichoptera | Limnephilidae | Potamophylax	Animalia	Arthropoda	Insecta	Trichoptera	Limnephilidae	Potamophylax
449ae05a-40bc-4dc8-b693-59a321b5fdae	PhysicalObject	2022-02-08	en	https://creativecommons.org/licenses/by/4.0/legalcode	CIBIO (Research Center in Biodiversity and Genetic Resources) Portugal	37560003-ae75-43c3-95aa-48c98797aa2a	4ec2b246-f5fa-4b90-9a8d-ddafc2a3f970	1c4d1653-3ae5-4732-92dc-07f497f72276	CIBIO	InBIO Barcoding Initiative	IBI Trichptera 01	CIBIO	PreservedSpecimen	{"BOLD_ProcessID":"IBITR150-20"|"BOLD_BINURI":"BOLD:AEC8059"}	449ae05a-40bc-4dc8-b693-59a321b5fdae	INV03633	Sónia Ferreira | Martin Corley | Ana Rita Gonçalves	1	Female	Adult	whole animal (ETOH) | DNA extract	in collection	http://boldsystems.org/index.php/Public_RecordView?processid=IBITR150-20	INV03633	2016-08-31	2016	08	31	Europe	Portugal	PT	Bragança	Bragança	França	850	41.9052	-6.7757	WGS84	30	M. González | J. Martínez | L. Martín	Morphology	Rhyacophila lusitanica McLachlan, 1884	Animalia | Arthropoda | Insecta | Trichoptera | Rhyacophilidae | Rhyacophila	Animalia	Arthropoda	Insecta	Trichoptera	Rhyacophilidae	Rhyacophila
1995caaa-b191-4437-bfde-c22cb8524f5f	PhysicalObject	2022-02-08	en	https://creativecommons.org/licenses/by/4.0/legalcode	CIBIO (Research Center in Biodiversity and Genetic Resources) Portugal	37560003-ae75-43c3-95aa-48c98797aa2a	4ec2b246-f5fa-4b90-9a8d-ddafc2a3f970	1c4d1653-3ae5-4732-92dc-07f497f72276	CIBIO	InBIO Barcoding Initiative	IBI Trichptera 01	CIBIO	PreservedSpecimen	{"BOLD_ProcessID":"IBITR151-20"|"BOLD_BINURI":"BOLD:AAB5092"}	1995caaa-b191-4437-bfde-c22cb8524f5f	INV03635	Sónia Ferreira | Martin Corley | Ana Rita Gonçalves	1	Male	Adult	whole animal (ETOH) | DNA extract	in collection	http://boldsystems.org/index.php/Public_RecordView?processid=IBITR151-20	INV03635	2016-08-31	2016	08	31	Europe	Portugal	PT	Bragança	Bragança	França	850	41.9052	-6.7757	WGS84	30	M. González | J. Martínez | L. Martín	Morphology	Hydropsyche ambigua Schmid, 1973	Animalia | Arthropoda | Insecta | Trichoptera | Hydropsychidae | Hydropsyche	Animalia	Arthropoda	Insecta	Trichoptera	Hydropsychidae	Hydropsyche
e60c13af-98e6-46c1-a9f4-0da324fe4331	PhysicalObject	2022-02-08	en	https://creativecommons.org/licenses/by/4.0/legalcode	CIBIO (Research Center in Biodiversity and Genetic Resources) Portugal	37560003-ae75-43c3-95aa-48c98797aa2a	4ec2b246-f5fa-4b90-9a8d-ddafc2a3f970	1c4d1653-3ae5-4732-92dc-07f497f72276	CIBIO	InBIO Barcoding Initiative	IBI Trichptera 01	CIBIO	PreservedSpecimen	{"BOLD_ProcessID":"IBITR152-20"|"BOLD_BINURI":"BOLD:AEC6836"}	e60c13af-98e6-46c1-a9f4-0da324fe4331	INV03642	Sónia Ferreira | Martin Corley | Ana Rita Gonçalves	1	Male	Adult	whole animal (ETOH) | DNA extract	in collection	http://boldsystems.org/index.php/Public_RecordView?processid=IBITR152-20	INV03642	2016-08-31	2016	08	31	Europe	Portugal	PT	Bragança	Bragança	França	850	41.9052	-6.7757	WGS84	30	M. González | J. Martínez | L. Martín	Morphology	Potamophylax latipennis (Curtis, 1834)	Animalia | Arthropoda | Insecta | Trichoptera | Limnephilidae | Potamophylax	Animalia	Arthropoda	Insecta	Trichoptera	Limnephilidae	Potamophylax
7ccef65c-79e7-4d56-8d69-d403cfc4e6f1	PhysicalObject	2022-02-08	en	https://creativecommons.org/licenses/by/4.0/legalcode	CIBIO (Research Center in Biodiversity and Genetic Resources) Portugal	37560003-ae75-43c3-95aa-48c98797aa2a	4ec2b246-f5fa-4b90-9a8d-ddafc2a3f970	1c4d1653-3ae5-4732-92dc-07f497f72276	CIBIO	InBIO Barcoding Initiative	IBI Trichptera 01	CIBIO	PreservedSpecimen	{"BOLD_ProcessID":"IBITR153-20"|"BOLD_BINURI":"BOLD:AAB6375"}	7ccef65c-79e7-4d56-8d69-d403cfc4e6f1	INV03651	Sónia Ferreira | Martin Corley | Ana Rita Gonçalves	1	Male	Adult	whole animal (ETOH) | DNA extract	in collection	http://boldsystems.org/index.php/Public_RecordView?processid=IBITR153-20	INV03651	2016-09-01	2016	09	01	Europe	Portugal	PT	Bragança	Bragança	Lama Grande	1358	41.9792	-6.7938	WGS84	30	M. González | J. Martínez | L. Martín	Morphology	Limnephilus sparsus Curtis, 1834	Animalia | Arthropoda | Insecta | Trichoptera | Limnephilidae | Limnephilus	Animalia	Arthropoda	Insecta	Trichoptera	Limnephilidae	Limnephilus
405a5767-87db-4dc2-8979-6a60dbb74c45	PhysicalObject	2022-02-08	en	https://creativecommons.org/licenses/by/4.0/legalcode	CIBIO (Research Center in Biodiversity and Genetic Resources) Portugal	37560003-ae75-43c3-95aa-48c98797aa2a	4ec2b246-f5fa-4b90-9a8d-ddafc2a3f970	1c4d1653-3ae5-4732-92dc-07f497f72276	CIBIO	InBIO Barcoding Initiative	IBI Trichptera 01	CIBIO	PreservedSpecimen	{"BOLD_ProcessID":"IBITR154-20"|"BOLD_BINURI":"BOLD:AAB6375"}	405a5767-87db-4dc2-8979-6a60dbb74c45	INV03653	Sónia Ferreira | Martin Corley | Ana Rita Gonçalves	1	Female	Adult	whole animal (ETOH) | DNA extract	in collection	http://boldsystems.org/index.php/Public_RecordView?processid=IBITR154-20	INV03653	2016-09-01	2016	09	01	Europe	Portugal	PT	Bragança	Bragança	Lama Grande	1358	41.9792	-6.7938	WGS84	30	M. González | J. Martínez | L. Martín	Morphology	Limnephilus sparsus Curtis, 1834	Animalia | Arthropoda | Insecta | Trichoptera | Limnephilidae | Limnephilus	Animalia	Arthropoda	Insecta	Trichoptera	Limnephilidae	Limnephilus
8534450b-a36b-45cf-8d55-2c50970780b4	PhysicalObject	2022-02-08	en	https://creativecommons.org/licenses/by/4.0/legalcode	CIBIO (Research Center in Biodiversity and Genetic Resources) Portugal	37560003-ae75-43c3-95aa-48c98797aa2a	4ec2b246-f5fa-4b90-9a8d-ddafc2a3f970	1c4d1653-3ae5-4732-92dc-07f497f72276	CIBIO	InBIO Barcoding Initiative	IBI Trichptera 01	CIBIO	PreservedSpecimen	{"BOLD_ProcessID":"IBITR155-20"|"BOLD_BINURI":"BOLD:AAE6322"}	8534450b-a36b-45cf-8d55-2c50970780b4	INV03655	Sónia Ferreira | Martin Corley | Ana Rita Gonçalves	1	Male	Adult	whole animal (ETOH) | DNA extract	in collection	http://boldsystems.org/index.php/Public_RecordView?processid=IBITR155-20	INV03655	2016-09-01	2016	09	01	Europe	Portugal	PT	Bragança	Bragança	Lama Grande	1358	41.9792	-6.7938	WGS84	30	M. González | J. Martínez | L. Martín	Morphology	Limnephilus hirsutus (Pictet, 1834)	Animalia | Arthropoda | Insecta | Trichoptera | Limnephilidae | Limnephilus	Animalia	Arthropoda	Insecta	Trichoptera	Limnephilidae	Limnephilus
5d7e545b-e3af-49cf-9d78-0bb2b97a39fa	PhysicalObject	2022-02-08	en	https://creativecommons.org/licenses/by/4.0/legalcode	CIBIO (Research Center in Biodiversity and Genetic Resources) Portugal	37560003-ae75-43c3-95aa-48c98797aa2a	4ec2b246-f5fa-4b90-9a8d-ddafc2a3f970	1c4d1653-3ae5-4732-92dc-07f497f72276	CIBIO	InBIO Barcoding Initiative	IBI Trichptera 01	CIBIO	PreservedSpecimen	{"BOLD_ProcessID":"IBITR156-20"|"BOLD_BINURI":"BOLD:AEC8200"}	5d7e545b-e3af-49cf-9d78-0bb2b97a39fa	INV03661	Sónia Ferreira | Martin Corley | Ana Rita Gonçalves	1	Female	Adult	whole animal (ETOH) | DNA extract	in collection	http://boldsystems.org/index.php/Public_RecordView?processid=IBITR156-20	INV03661	2016-09-01	2016	09	01	Europe	Portugal	PT	Bragança	Bragança	Lama Grande	1358	41.9792	-6.7938	WGS84	30	M. González | J. Martínez | L. Martín	Morphology	Limnephilus guadarramicus Schmid, 1955	Animalia | Arthropoda | Insecta | Trichoptera | Limnephilidae | Limnephilus	Animalia	Arthropoda	Insecta	Trichoptera	Limnephilidae	Limnephilus
8b9102a4-7f2b-449f-a376-c7b3ab05b8f6	PhysicalObject	2022-02-08	en	https://creativecommons.org/licenses/by/4.0/legalcode	CIBIO (Research Center in Biodiversity and Genetic Resources) Portugal	37560003-ae75-43c3-95aa-48c98797aa2a	4ec2b246-f5fa-4b90-9a8d-ddafc2a3f970	1c4d1653-3ae5-4732-92dc-07f497f72276	CIBIO	InBIO Barcoding Initiative	IBI Trichptera 01	CIBIO	PreservedSpecimen	{"BOLD_ProcessID":"IBITR157-20"|"BOLD_BINURI":"BOLD:AAC4985"}	8b9102a4-7f2b-449f-a376-c7b3ab05b8f6	INV03662	Sónia Ferreira | Martin Corley | Ana Rita Gonçalves	1	Male	Adult	whole animal (ETOH) | DNA extract	in collection	http://boldsystems.org/index.php/Public_RecordView?processid=IBITR157-20	INV03662	2016-09-01	2016	09	01	Europe	Portugal	PT	Bragança	Bragança	Lama Grande	1358	41.9792	-6.7938	WGS84	30	M. González | J. Martínez | L. Martín	Morphology	Stenophylax sequax (McLachlan, 1875)	Animalia | Arthropoda | Insecta | Trichoptera | Limnephilidae | Stenophylax	Animalia	Arthropoda	Insecta	Trichoptera	Limnephilidae	Stenophylax
fa0d6e77-8ca8-434c-8367-9841dee85eca	PhysicalObject	2022-02-08	en	https://creativecommons.org/licenses/by/4.0/legalcode	CIBIO (Research Center in Biodiversity and Genetic Resources) Portugal	37560003-ae75-43c3-95aa-48c98797aa2a	4ec2b246-f5fa-4b90-9a8d-ddafc2a3f970	1c4d1653-3ae5-4732-92dc-07f497f72276	CIBIO	InBIO Barcoding Initiative	IBI Trichptera 01	CIBIO	PreservedSpecimen	{"BOLD_ProcessID":"IBITR158-20"|"BOLD_BINURI":"BOLD:AAE4334"}	fa0d6e77-8ca8-434c-8367-9841dee85eca	INV03663	Sónia Ferreira | Martin Corley | Ana Rita Gonçalves	1	Female	Adult	whole animal (ETOH) | DNA extract	in collection	http://boldsystems.org/index.php/Public_RecordView?processid=IBITR158-20	INV03663	2016-09-01	2016	09	01	Europe	Portugal	PT	Bragança	Bragança	Lama Grande	1358	41.9792	-6.7938	WGS84	30	M. González | J. Martínez | L. Martín	Morphology	Agrypnia varia (Fabricius, 1793)	Animalia | Arthropoda | Insecta | Trichoptera | Phryganeidae | Agrypnia	Animalia	Arthropoda	Insecta	Trichoptera	Phryganeidae	Agrypnia
09440e1d-677d-4ba9-9d34-78281e90c32b	PhysicalObject	2022-02-08	en	https://creativecommons.org/licenses/by/4.0/legalcode	CIBIO (Research Center in Biodiversity and Genetic Resources) Portugal	37560003-ae75-43c3-95aa-48c98797aa2a	4ec2b246-f5fa-4b90-9a8d-ddafc2a3f970	1c4d1653-3ae5-4732-92dc-07f497f72276	CIBIO	InBIO Barcoding Initiative	IBI Trichptera 01	CIBIO	PreservedSpecimen	{"BOLD_ProcessID":"IBITR159-20"|"BOLD_BINURI":"BOLD:AEC8200"}	09440e1d-677d-4ba9-9d34-78281e90c32b	INV03664	Sónia Ferreira | Martin Corley | Ana Rita Gonçalves	1	Female	Adult	whole animal (ETOH) | DNA extract	in collection	http://boldsystems.org/index.php/Public_RecordView?processid=IBITR159-20	INV03664	2016-09-01	2016	09	01	Europe	Portugal	PT	Bragança	Bragança	Lama Grande	1358	41.9792	-6.7938	WGS84	30	M. González | J. Martínez | L. Martín	Morphology	Limnephilus guadarramicus Schmid, 1955	Animalia | Arthropoda | Insecta | Trichoptera | Limnephilidae | Limnephilus	Animalia	Arthropoda	Insecta	Trichoptera	Limnephilidae	Limnephilus
6a81f51b-ca01-4a4a-a930-a6c7c4f92134	PhysicalObject	2022-02-08	en	https://creativecommons.org/licenses/by/4.0/legalcode	CIBIO (Research Center in Biodiversity and Genetic Resources) Portugal	37560003-ae75-43c3-95aa-48c98797aa2a	4ec2b246-f5fa-4b90-9a8d-ddafc2a3f970	1c4d1653-3ae5-4732-92dc-07f497f72276	CIBIO	InBIO Barcoding Initiative	IBI Trichptera 01	CIBIO	PreservedSpecimen	{"BOLD_ProcessID":"IBITR160-20"|"BOLD_BINURI":"BOLD:AAB5092"}	6a81f51b-ca01-4a4a-a930-a6c7c4f92134	INV03680	Sónia Ferreira | Martin Corley | Ana Rita Gonçalves	1	Male	Adult	whole animal (ETOH) | DNA extract	in collection	http://boldsystems.org/index.php/Public_RecordView?processid=IBITR160-20	INV03680	2016-09-02	2016	09	02	Europe	Portugal	PT	Bragança	Vinhais	Dine	730	41.9093	-6.9331	WGS84	30	M. González | J. Martínez | L. Martín	Morphology	Hydropsyche siltalai Doehler, 1963	Animalia | Arthropoda | Insecta | Trichoptera | Hydropsychidae | Hydropsyche	Animalia	Arthropoda	Insecta	Trichoptera	Hydropsychidae	Hydropsyche
0862d9d8-75eb-4140-ba85-fdb04525c1b8	PhysicalObject	2022-02-08	en	https://creativecommons.org/licenses/by/4.0/legalcode	CIBIO (Research Center in Biodiversity and Genetic Resources) Portugal	37560003-ae75-43c3-95aa-48c98797aa2a	4ec2b246-f5fa-4b90-9a8d-ddafc2a3f970	1c4d1653-3ae5-4732-92dc-07f497f72276	CIBIO	InBIO Barcoding Initiative	IBI Trichptera 01	CIBIO	PreservedSpecimen	{"BOLD_ProcessID":"IBITR161-20"|"BOLD_BINURI":"BOLD:AAE6322"}	0862d9d8-75eb-4140-ba85-fdb04525c1b8	INV03685	Sónia Ferreira | Martin Corley | Ana Rita Gonçalves	1	Male	Adult	whole animal (ETOH) | DNA extract	in collection	http://boldsystems.org/index.php/Public_RecordView?processid=IBITR161-20	INV03685	2016-09-02	2016	09	02	Europe	Portugal	PT	Bragança	Vinhais	Dine	730	41.9093	-6.9331	WGS84	30	M. González | J. Martínez | L. Martín	Morphology	Limnephilus hirsutus (Pictet, 1834)	Animalia | Arthropoda | Insecta | Trichoptera | Limnephilidae | Limnephilus	Animalia	Arthropoda	Insecta	Trichoptera	Limnephilidae	Limnephilus
5dbe8261-4564-47b0-b2a5-ddc177c20344	PhysicalObject	2022-02-08	en	https://creativecommons.org/licenses/by/4.0/legalcode	CIBIO (Research Center in Biodiversity and Genetic Resources) Portugal	37560003-ae75-43c3-95aa-48c98797aa2a	4ec2b246-f5fa-4b90-9a8d-ddafc2a3f970	1c4d1653-3ae5-4732-92dc-07f497f72276	CIBIO	InBIO Barcoding Initiative	IBI Trichptera 01	CIBIO	PreservedSpecimen	{"BOLD_ProcessID":"IBITR162-20"|"BOLD_BINURI":"BOLD:AAF7718"}	5dbe8261-4564-47b0-b2a5-ddc177c20344	INV03722	Lorenzo Quaglietta	1	Female	Adult	whole animal (ETOH) | DNA extract	in collection	http://boldsystems.org/index.php/Public_RecordView?processid=IBITR162-20	24-j10	2016-10-04	2016	10	04	Europe	Spain	ES	Zamora	Pedralba de la Pradería	Rihonor de Castilla	727	41.9484	-6.6235	WGS84	30	M. González | J. Martínez | L. Martín	Morphology	Halesus radiatus (Curtis, 1834)	Animalia | Arthropoda | Insecta | Trichoptera | Limnephilidae | Halesus	Animalia	Arthropoda	Insecta	Trichoptera	Limnephilidae	Halesus
2fe63a00-dc2f-4230-8d96-d971306a34df	PhysicalObject	2022-02-08	en	https://creativecommons.org/licenses/by/4.0/legalcode	CIBIO (Research Center in Biodiversity and Genetic Resources) Portugal	37560003-ae75-43c3-95aa-48c98797aa2a	4ec2b246-f5fa-4b90-9a8d-ddafc2a3f970	1c4d1653-3ae5-4732-92dc-07f497f72276	CIBIO	InBIO Barcoding Initiative	IBI Trichptera 01	CIBIO	PreservedSpecimen	{"BOLD_ProcessID":"IBITR163-20"|"BOLD_BINURI":"BOLD:AED0151"}	2fe63a00-dc2f-4230-8d96-d971306a34df	INV03723	Lorenzo Quaglietta	1	Male	Adult	whole animal (ETOH) | DNA extract	in collection	http://boldsystems.org/index.php/Public_RecordView?processid=IBITR163-20	24-b5	2016-08-20	2016	08	20	Europe	Portugal	PT	Bragança	Bragança	Parâmio	842	41.9318	-6.8495	WGS84	30	M. González | J. Martínez | L. Martín	Morphology	Wormaldia variegata mattheyi Schmid, 1952	Animalia | Arthropoda | Insecta | Trichoptera | Philopotamidae | Wormaldia	Animalia	Arthropoda	Insecta	Trichoptera	Philopotamidae	Wormaldia
b103623d-44ed-45b1-afab-39e852619ba2	PhysicalObject	2022-02-08	en	https://creativecommons.org/licenses/by/4.0/legalcode	CIBIO (Research Center in Biodiversity and Genetic Resources) Portugal	37560003-ae75-43c3-95aa-48c98797aa2a	4ec2b246-f5fa-4b90-9a8d-ddafc2a3f970	1c4d1653-3ae5-4732-92dc-07f497f72276	CIBIO	InBIO Barcoding Initiative	IBI Trichptera 01	CIBIO	PreservedSpecimen	{"BOLD_ProcessID":"IBITR164-20"|"BOLD_BINURI":"BOLD:AAO2353"}	b103623d-44ed-45b1-afab-39e852619ba2	INV03724	Lorenzo Quaglietta	1	Male	Adult	whole animal (ETOH) | DNA extract	in collection	http://boldsystems.org/index.php/Public_RecordView?processid=IBITR164-20	25-b3	2016-10-05	2016	10	05	Europe	Portugal	PT	Bragança	Bragança	França	850	41.9052	-6.7757	WGS84	30	M. González | J. Martínez | L. Martín	Morphology	Allogamus ligonifer (McLachlan, 1876)	Animalia | Arthropoda | Insecta | Trichoptera | Limnephilidae | Allogamus	Animalia	Arthropoda	Insecta	Trichoptera	Limnephilidae	Allogamus
3c9c78e3-7138-4d7f-928c-6227b488f0fa	PhysicalObject	2022-02-08	en	https://creativecommons.org/licenses/by/4.0/legalcode	CIBIO (Research Center in Biodiversity and Genetic Resources) Portugal	37560003-ae75-43c3-95aa-48c98797aa2a	4ec2b246-f5fa-4b90-9a8d-ddafc2a3f970	1c4d1653-3ae5-4732-92dc-07f497f72276	CIBIO	InBIO Barcoding Initiative	IBI Trichptera 01	CIBIO	PreservedSpecimen	{"BOLD_ProcessID":"IBITR165-20"|"BOLD_BINURI":"BOLD:AAO2216"}	3c9c78e3-7138-4d7f-928c-6227b488f0fa	INV03725	Lorenzo Quaglietta	1	Male	Adult	whole animal (ETOH) | DNA extract	in collection	http://boldsystems.org/index.php/Public_RecordView?processid=IBITR165-20	24-h4 / Up G-50	2016-10-02	2016	10	02	Europe	Portugal	PT	Bragança	Bragança	Coelhoso	544	41.6699	-6.6622	WGS84	30	M. González | J. Martínez | L. Martín	Morphology	Wormaldia beaumonti Schmid, 1952	Animalia | Arthropoda | Insecta | Trichoptera | Philopotamidae | Wormaldia	Animalia	Arthropoda	Insecta	Trichoptera	Philopotamidae	Wormaldia
48f15398-000f-4f60-b0a0-b3b6b781e782	PhysicalObject	2022-02-08	en	https://creativecommons.org/licenses/by/4.0/legalcode	CIBIO (Research Center in Biodiversity and Genetic Resources) Portugal	37560003-ae75-43c3-95aa-48c98797aa2a	4ec2b246-f5fa-4b90-9a8d-ddafc2a3f970	1c4d1653-3ae5-4732-92dc-07f497f72276	CIBIO	InBIO Barcoding Initiative	IBI Trichptera 01	CIBIO	PreservedSpecimen	{"BOLD_ProcessID":"IBITR166-20"|"BOLD_BINURI":"BOLD:AED0151"}	48f15398-000f-4f60-b0a0-b3b6b781e782	INV03726	Lorenzo Quaglietta	1	Male	Adult	whole animal (ETOH) | DNA extract	in collection	http://boldsystems.org/index.php/Public_RecordView?processid=IBITR166-20	24-b10	2016-08-20	2016	08	20	Europe	Portugal	PT	Bragança	Bragança	Parâmio	851	41.9347	-6.8508	WGS84	30	M. González | J. Martínez | L. Martín	Morphology	Wormaldia variegata mattheyi Schmid, 1952	Animalia | Arthropoda | Insecta | Trichoptera | Philopotamidae | Wormaldia	Animalia	Arthropoda	Insecta	Trichoptera	Philopotamidae	Wormaldia
e8338778-cc4c-4c37-a039-0ddc14b7bbe5	PhysicalObject	2022-02-08	en	https://creativecommons.org/licenses/by/4.0/legalcode	CIBIO (Research Center in Biodiversity and Genetic Resources) Portugal	37560003-ae75-43c3-95aa-48c98797aa2a	4ec2b246-f5fa-4b90-9a8d-ddafc2a3f970	1c4d1653-3ae5-4732-92dc-07f497f72276	CIBIO	InBIO Barcoding Initiative	IBI Trichptera 01	CIBIO	PreservedSpecimen	{"BOLD_ProcessID":"IBITR167-20"|"BOLD_BINURI":"BOLD:AAO2353"}	e8338778-cc4c-4c37-a039-0ddc14b7bbe5	INV03727	Lorenzo Quaglietta	1	Male	Adult	whole animal (ETOH) | DNA extract	in collection	http://boldsystems.org/index.php/Public_RecordView?processid=IBITR167-20	25-d10	2016-10-07	2016	10	07	Europe	Portugal	PT	Bragança	Bragança	Parâmio	838	41.9314	-6.8536	WGS84	30	M. González | J. Martínez | L. Martín	Morphology	Allogamus ligonifer (McLachlan, 1876)	Animalia | Arthropoda | Insecta | Trichoptera | Limnephilidae | Allogamus	Animalia	Arthropoda	Insecta	Trichoptera	Limnephilidae	Allogamus
ad937470-34a4-4ce4-aff3-f9d210fcbe44	PhysicalObject	2022-02-08	en	https://creativecommons.org/licenses/by/4.0/legalcode	CIBIO (Research Center in Biodiversity and Genetic Resources) Portugal	37560003-ae75-43c3-95aa-48c98797aa2a	4ec2b246-f5fa-4b90-9a8d-ddafc2a3f970	1c4d1653-3ae5-4732-92dc-07f497f72276	CIBIO	InBIO Barcoding Initiative	IBI Trichptera 01	CIBIO	PreservedSpecimen	{"BOLD_ProcessID":"IBITR168-20"|"BOLD_BINURI":"BOLD:AEC7678"}	ad937470-34a4-4ce4-aff3-f9d210fcbe44	INV03900	Lorenzo Quaglietta	1	Male	Adult	whole animal (ETOH) | DNA extract	in collection	http://boldsystems.org/index.php/Public_RecordView?processid=IBITR168-20	INV03900	2016-07-03	2016	07	03	Europe	Portugal	PT	Bragança	Bragança	Coelhoso	542	41.6693	-6.6623	WGS84	30	M. González | J. Martínez | L. Martín	Morphology	Rhyacophila munda McLachlan, 1862	Animalia | Arthropoda | Insecta | Trichoptera | Rhyacophilidae | Rhyacophila	Animalia	Arthropoda	Insecta	Trichoptera	Rhyacophilidae	Rhyacophila
077c2c9c-2a43-4daf-8daa-dfe3ac62c212	PhysicalObject	2022-02-08	en	https://creativecommons.org/licenses/by/4.0/legalcode	CIBIO (Research Center in Biodiversity and Genetic Resources) Portugal	37560003-ae75-43c3-95aa-48c98797aa2a	4ec2b246-f5fa-4b90-9a8d-ddafc2a3f970	1c4d1653-3ae5-4732-92dc-07f497f72276	CIBIO	InBIO Barcoding Initiative	IBI Trichptera 01	CIBIO	PreservedSpecimen	{"BOLD_ProcessID":"IBITR169-20"|"BOLD_BINURI":"BOLD:ABA7173"}	077c2c9c-2a43-4daf-8daa-dfe3ac62c212	INV03936	Lorenzo Quaglietta	1	Male	Adult	whole animal (ETOH) | DNA extract	in collection	http://boldsystems.org/index.php/Public_RecordView?processid=IBITR169-20	INV03936	2016-07-05	2016	07	05	Europe	Portugal	PT	Guarda	Gouveia	Failde	709	41.7399	-6.7871	WGS84	30	M. González | J. Martínez | L. Martín	Morphology	Catagapetus maclachlani Malicky, 1975	Animalia | Arthropoda | Insecta | Trichoptera | Glossosomatidae | Catagapetus	Animalia	Arthropoda	Insecta	Trichoptera	Glossosomatidae	Catagapetus
2ac751a5-ecae-47f4-9133-dd0b20f099df	PhysicalObject	2022-02-08	en	https://creativecommons.org/licenses/by/4.0/legalcode	CIBIO (Research Center in Biodiversity and Genetic Resources) Portugal	37560003-ae75-43c3-95aa-48c98797aa2a	4ec2b246-f5fa-4b90-9a8d-ddafc2a3f970	1c4d1653-3ae5-4732-92dc-07f497f72276	CIBIO	InBIO Barcoding Initiative	IBI Trichptera 01	CIBIO	PreservedSpecimen	{"BOLD_ProcessID":"IBITR170-20"|"BOLD_BINURI":"BOLD:AEC8200"}	2ac751a5-ecae-47f4-9133-dd0b20f099df	INV03946	Sónia Ferreira | Martin Corley | Ana Rita Gonçalves	1	Male	Adult	whole animal (ETOH) | DNA extract	in collection	http://boldsystems.org/index.php/Public_RecordView?processid=IBITR170-20	INV03946	2016-08-26	2016	08	26	Europe	Portugal	PT	Guarda	Seia	Central Hidroeléctrica da Ponte de Jugais	569	40.3846	-7.7049	WGS84	30	M. González | J. Martínez | L. Martín	Morphology	Limnephilus guadarramicus Schmid, 1955	Animalia | Arthropoda | Insecta | Trichoptera | Limnephilidae | Limnephilus	Animalia	Arthropoda	Insecta	Trichoptera	Limnephilidae	Limnephilus
9bb6f931-2454-4818-9a6e-e35399f5a040	PhysicalObject	2022-02-08	en	https://creativecommons.org/licenses/by/4.0/legalcode	CIBIO (Research Center in Biodiversity and Genetic Resources) Portugal	37560003-ae75-43c3-95aa-48c98797aa2a	4ec2b246-f5fa-4b90-9a8d-ddafc2a3f970	1c4d1653-3ae5-4732-92dc-07f497f72276	CIBIO	InBIO Barcoding Initiative	IBI Trichptera 01	CIBIO	PreservedSpecimen	{"BOLD_ProcessID":"IBITR171-20"|"BOLD_BINURI":"BOLD:AAB6375"}	9bb6f931-2454-4818-9a6e-e35399f5a040	INV04258	L. Martín | Sónia Ferreira | Martin Corley	1	Male	Adult	whole animal (ETOH) | DNA extract	in collection	http://boldsystems.org/index.php/Public_RecordView?processid=IBITR171-20	INV04258	2017-07-24	2017	07	24	Europe	Portugal	PT	Guarda	Manteigas	São Pedro	1508	40.3239	-7.5761	WGS84	30	L. Martín	Morphology	Limnephilus sparsus Curtis, 1834	Animalia | Arthropoda | Insecta | Trichoptera | Limnephilidae | Limnephilus	Animalia	Arthropoda	Insecta	Trichoptera	Limnephilidae	Limnephilus
28885575-180a-4813-9818-14f1642ef78d	PhysicalObject	2022-02-08	en	https://creativecommons.org/licenses/by/4.0/legalcode	CIBIO (Research Center in Biodiversity and Genetic Resources) Portugal	37560003-ae75-43c3-95aa-48c98797aa2a	4ec2b246-f5fa-4b90-9a8d-ddafc2a3f970	1c4d1653-3ae5-4732-92dc-07f497f72276	CIBIO	InBIO Barcoding Initiative	IBI Trichptera 01	CIBIO	PreservedSpecimen	{"BOLD_ProcessID":"IBITR172-20"}	28885575-180a-4813-9818-14f1642ef78d	INV04266	L. Martín | Sónia Ferreira | Martin Corley	1	Male	Adult	whole animal (ETOH) | DNA extract	in collection	http://boldsystems.org/index.php/Public_RecordView?processid=IBITR172-20	INV04266	2017-07-25	2017	07	25	Europe	Portugal	PT	Guarda	Manteigas	Fonte Jonja		40.3246	-7.5777	WGS84	30	L. Martín	Morphology	Ptilocolepus extensus McLachlan, 1884	Animalia | Arthropoda | Insecta | Trichoptera | Ptilocolepidae | Ptilocolepus	Animalia	Arthropoda	Insecta	Trichoptera	Ptilocolepidae	Ptilocolepus
e96b8e27-1d49-456b-95c3-4b1ce4aff62b	PhysicalObject	2022-02-08	en	https://creativecommons.org/licenses/by/4.0/legalcode	CIBIO (Research Center in Biodiversity and Genetic Resources) Portugal	37560003-ae75-43c3-95aa-48c98797aa2a	4ec2b246-f5fa-4b90-9a8d-ddafc2a3f970	1c4d1653-3ae5-4732-92dc-07f497f72276	CIBIO	InBIO Barcoding Initiative	IBI Trichptera 01	CIBIO	PreservedSpecimen	{"BOLD_ProcessID":"IBITR173-20"|"BOLD_BINURI":"BOLD:AAO2491"}	e96b8e27-1d49-456b-95c3-4b1ce4aff62b	INV04267	L. Martín | Sónia Ferreira | Martin Corley	1	Female	Adult	whole animal (ETOH) | DNA extract	in collection	http://boldsystems.org/index.php/Public_RecordView?processid=IBITR173-20	INV04267	2017-07-25	2017	07	25	Europe	Portugal	PT	Guarda	Manteigas	Albarcãs		40.3566	-7.5587	WGS84	30	L. Martín	Morphology	Beraea malatebrera Schmid, 1952	Animalia | Arthropoda | Insecta | Trichoptera | Beraeidae | Beraea	Animalia	Arthropoda	Insecta	Trichoptera	Beraeidae	Beraea
8e00d148-9bbd-4bc5-90a3-56162dcf7562	PhysicalObject	2022-02-08	en	https://creativecommons.org/licenses/by/4.0/legalcode	CIBIO (Research Center in Biodiversity and Genetic Resources) Portugal	37560003-ae75-43c3-95aa-48c98797aa2a	4ec2b246-f5fa-4b90-9a8d-ddafc2a3f970	1c4d1653-3ae5-4732-92dc-07f497f72276	CIBIO	InBIO Barcoding Initiative	IBI Trichptera 01	CIBIO	PreservedSpecimen	{"BOLD_ProcessID":"IBITR174-20"|"BOLD_BINURI":"BOLD:AAI7978"}	8e00d148-9bbd-4bc5-90a3-56162dcf7562	INV04268	L. Martín | Sónia Ferreira | Martin Corley	1	Male	Adult	whole animal (ETOH) | DNA extract	in collection	http://boldsystems.org/index.php/Public_RecordView?processid=IBITR174-20	INV04268	2017-07-25	2017	07	25	Europe	Portugal	PT	Guarda	Seia	Central Hidroeléctrica da Ponte de Jugais	570	40.3846	-7.7049	WGS84	30	L. Martín	Morphology	Athripsodes braueri (Pictet, 1865)	Animalia | Arthropoda | Insecta | Trichoptera | Leptoceridae | Athripsodes	Animalia	Arthropoda	Insecta	Trichoptera	Leptoceridae	Athripsodes
1215af16-a4a5-436b-96ea-e545f880d812	PhysicalObject	2022-02-08	en	https://creativecommons.org/licenses/by/4.0/legalcode	CIBIO (Research Center in Biodiversity and Genetic Resources) Portugal	37560003-ae75-43c3-95aa-48c98797aa2a	4ec2b246-f5fa-4b90-9a8d-ddafc2a3f970	1c4d1653-3ae5-4732-92dc-07f497f72276	CIBIO	InBIO Barcoding Initiative	IBI Trichptera 01	CIBIO	PreservedSpecimen	{"BOLD_ProcessID":"IBITR175-20"|"BOLD_BINURI":"BOLD:AAB5092"}	1215af16-a4a5-436b-96ea-e545f880d812	INV04269	L. Martín | Sónia Ferreira | Martin Corley	1	Male	Adult	whole animal (ETOH) | DNA extract	in collection	http://boldsystems.org/index.php/Public_RecordView?processid=IBITR175-20	INV04269	2017-07-25	2017	07	25	Europe	Portugal	PT	Guarda	Seia	Central Hidroeléctrica da Ponte de Jugais	570	40.3846	-7.7049	WGS84	30	L. Martín	Morphology	Hydropsyche siltalai Doehler, 1963	Animalia | Arthropoda | Insecta | Trichoptera | Hydropsychidae | Hydropsyche	Animalia	Arthropoda	Insecta	Trichoptera	Hydropsychidae	Hydropsyche
23ad32c3-a506-460b-ba82-940d98ab99a1	PhysicalObject	2022-02-08	en	https://creativecommons.org/licenses/by/4.0/legalcode	CIBIO (Research Center in Biodiversity and Genetic Resources) Portugal	37560003-ae75-43c3-95aa-48c98797aa2a	4ec2b246-f5fa-4b90-9a8d-ddafc2a3f970	1c4d1653-3ae5-4732-92dc-07f497f72276	CIBIO	InBIO Barcoding Initiative	IBI Trichptera 01	CIBIO	PreservedSpecimen	{"BOLD_ProcessID":"IBITR176-20"|"BOLD_BINURI":"BOLD:ABZ0751"}	23ad32c3-a506-460b-ba82-940d98ab99a1	INV04270	L. Martín | Sónia Ferreira | Martin Corley	1	Male	Adult	whole animal (ETOH) | DNA extract	in collection	http://boldsystems.org/index.php/Public_RecordView?processid=IBITR176-20	INV04270	2017-07-25	2017	07	25	Europe	Portugal	PT	Guarda	Seia	Central Hidroeléctrica da Ponte de Jugais	570	40.3846	-7.7049	WGS84	30	L. Martín	Morphology	Sericostoma vittatum Rambur, 1842	Animalia | Arthropoda | Insecta | Trichoptera | Sericostomatidae | Sericostoma	Animalia	Arthropoda	Insecta	Trichoptera	Sericostomatidae	Sericostoma
eecabd58-4d48-4299-bc9f-75a10c4e5263	PhysicalObject	2022-02-08	en	https://creativecommons.org/licenses/by/4.0/legalcode	Universidade de Santiago de Compostela	37560003-ae75-43c3-95aa-48c98797aa2a	6af32af3-8b28-4bd2-8ab6-542b3f06ddcb	1c4d1653-3ae5-4732-92dc-07f497f72276	CIBIO	Colección Marcos A. González, Universidade de Santiago de Compostela	IBI Trichptera 01	USC	PreservedSpecimen	{"BOLD_ProcessID":"IBITR177-20"|"BOLD_BINURI":"BOLD:AAJ1160"}	eecabd58-4d48-4299-bc9f-75a10c4e5263	INV04287	M. González | J. Martínez | L. Martín	1	Female	Adult	whole animal (ETOH) | DNA extract	in collection	http://boldsystems.org/index.php/Public_RecordView?processid=IBITR177-20	INV04287	2015-07-07	2015	07	07	Europe	Spain	ES	La Rioja	Sierra Cebollera	Jalon de Cameros	877	42.2097	-2.5044	WGS84	30	J. Martínez	Morphology	Leptocerus tineiformis Curtis, 1834	Animalia | Arthropoda | Insecta | Trichoptera | Leptoceridae | Leptocerus	Animalia	Arthropoda	Insecta	Trichoptera	Leptoceridae	Leptocerus
309a7f83-ae18-475b-a083-cf093a6b6083	PhysicalObject	2022-02-08	en	https://creativecommons.org/licenses/by/4.0/legalcode	Universidade de Santiago de Compostela	37560003-ae75-43c3-95aa-48c98797aa2a	6af32af3-8b28-4bd2-8ab6-542b3f06ddcb	1c4d1653-3ae5-4732-92dc-07f497f72276	CIBIO	Colección Marcos A. González, Universidade de Santiago de Compostela	IBI Trichptera 01	USC	PreservedSpecimen	{"BOLD_ProcessID":"IBITR178-20"|"BOLD_BINURI":"BOLD:AEC8551"}	309a7f83-ae18-475b-a083-cf093a6b6083	INV04288	M. González | J. Martínez | L. Martín	1	Male	Adult	whole animal (ETOH) | DNA extract	in collection	http://boldsystems.org/index.php/Public_RecordView?processid=IBITR178-20	INV04288	2015-07-04	2015	07	04	Europe	Spain	ES	La Rioja	Viniegra de Abajo	Venta de Viniegra. Puente Rigüelo. Barranco Rigüelo	864	42.1774	-2.8854	WGS84	30	L. Martín	Morphology	Sericostoma pyrenaicum Pictet, 1865	Animalia | Arthropoda | Insecta | Trichoptera | Sericostomatidae | Sericostoma	Animalia	Arthropoda	Insecta	Trichoptera	Sericostomatidae	Sericostoma
1cd8d18d-6630-4ed1-bac3-39d60dc5072f	PhysicalObject	2022-02-08	en	https://creativecommons.org/licenses/by/4.0/legalcode	Universidade de Santiago de Compostela	37560003-ae75-43c3-95aa-48c98797aa2a	6af32af3-8b28-4bd2-8ab6-542b3f06ddcb	1c4d1653-3ae5-4732-92dc-07f497f72276	CIBIO	Colección Marcos A. González, Universidade de Santiago de Compostela	IBI Trichptera 01	USC	PreservedSpecimen	{"BOLD_ProcessID":"IBITR179-20"|"BOLD_BINURI":"BOLD:AAJ7690"}	1cd8d18d-6630-4ed1-bac3-39d60dc5072f	INV04289	M. González | J. Martínez | L. Martín	1	Male	Adult	whole animal (ETOH) | DNA extract	in collection	http://boldsystems.org/index.php/Public_RecordView?processid=IBITR179-20	INV04289	2015-07-04	2015	07	04	Europe	Spain	ES	La Rioja	Viniegra de Abajo	Venta de Viniegra. Puente Rigüelo. Barranco Rigüelo	864	42.1774	-2.8854	WGS84	30	L. Martín	Morphology	Sericostoma pyrenaicum Pictet, 1865	Animalia | Arthropoda | Insecta | Trichoptera | Sericostomatidae | Sericostoma	Animalia	Arthropoda	Insecta	Trichoptera	Sericostomatidae	Sericostoma
e3f7c43d-861a-48fd-9c9d-5e7e505db875	PhysicalObject	2022-02-08	en	https://creativecommons.org/licenses/by/4.0/legalcode	Universidade de Santiago de Compostela	37560003-ae75-43c3-95aa-48c98797aa2a	6af32af3-8b28-4bd2-8ab6-542b3f06ddcb	1c4d1653-3ae5-4732-92dc-07f497f72276	CIBIO	Colección Marcos A. González, Universidade de Santiago de Compostela	IBI Trichptera 01	USC	PreservedSpecimen	{"BOLD_ProcessID":"IBITR180-20"|"BOLD_BINURI":"BOLD:AEC8551"}	e3f7c43d-861a-48fd-9c9d-5e7e505db875	INV04290	M. González | J. Martínez | L. Martín	1	Male	Adult	whole animal (ETOH) | DNA extract	in collection	http://boldsystems.org/index.php/Public_RecordView?processid=IBITR180-20	INV04290	2015-07-04	2015	07	04	Europe	Spain	ES	La Rioja	Viniegra de Abajo	Venta de Viniegra. Puente Rigüelo. Barranco Rigüelo	864	42.1774	-2.8854	WGS84	30	L. Martín	Morphology	Sericostoma pyrenaicum Pictet, 1865	Animalia | Arthropoda | Insecta | Trichoptera | Sericostomatidae | Sericostoma	Animalia	Arthropoda	Insecta	Trichoptera	Sericostomatidae	Sericostoma
f523bf13-ad56-4493-9598-3d8f164b1df6	PhysicalObject	2022-02-08	en	https://creativecommons.org/licenses/by/4.0/legalcode	Universidade de Santiago de Compostela	37560003-ae75-43c3-95aa-48c98797aa2a	6af32af3-8b28-4bd2-8ab6-542b3f06ddcb	1c4d1653-3ae5-4732-92dc-07f497f72276	CIBIO	Colección Marcos A. González, Universidade de Santiago de Compostela	IBI Trichptera 01	USC	PreservedSpecimen	{"BOLD_ProcessID":"IBITR181-20"|"BOLD_BINURI":"BOLD:AEC8551"}	f523bf13-ad56-4493-9598-3d8f164b1df6	INV04291	M. González | J. Martínez | L. Martín	1	Male	Adult	whole animal (ETOH) | DNA extract	in collection	http://boldsystems.org/index.php/Public_RecordView?processid=IBITR181-20	INV04291	2015-07-04	2015	07	04	Europe	Spain	ES	La Rioja	Viniegra de Abajo	Venta de Viniegra. Puente Rigüelo. Barranco Rigüelo	864	42.1774	-2.8854	WGS84	30	L. Martín	Morphology	Sericostoma pyrenaicum Pictet, 1865	Animalia | Arthropoda | Insecta | Trichoptera | Sericostomatidae | Sericostoma	Animalia	Arthropoda	Insecta	Trichoptera	Sericostomatidae	Sericostoma
9b67b4e9-3415-4f1c-bd17-5adca8989667	PhysicalObject	2022-02-08	en	https://creativecommons.org/licenses/by/4.0/legalcode	Universidade de Santiago de Compostela	37560003-ae75-43c3-95aa-48c98797aa2a	6af32af3-8b28-4bd2-8ab6-542b3f06ddcb	1c4d1653-3ae5-4732-92dc-07f497f72276	CIBIO	Colección Marcos A. González, Universidade de Santiago de Compostela	IBI Trichptera 01	USC	PreservedSpecimen	{"BOLD_ProcessID":"IBITR182-20"|BOLD_BINURI:"BOLD:AAJ7690"}	9b67b4e9-3415-4f1c-bd17-5adca8989667	INV04292	M. González | J. Martínez | L. Martín	1	Male	Adult	whole animal (ETOH) | DNA extract	in collection	http://boldsystems.org/index.php/Public_RecordView?processid=IBITR182-20	INV04292	2015-07-04	2015	07	04	Europe	Spain	ES	La Rioja	Viniegra de Abajo	Venta de Viniegra. Puente Rigüelo. Barranco Rigüelo	864	42.1774	-2.8854	WGS84	30	L. Martín	Morphology	Sericostoma pyrenaicum Pictet, 1865	Animalia | Arthropoda | Insecta | Trichoptera | Sericostomatidae | Sericostoma	Animalia	Arthropoda	Insecta	Trichoptera	Sericostomatidae	Sericostoma
9863b00d-71aa-47a9-ba63-3cbe6a21feb7	PhysicalObject	2022-02-08	en	https://creativecommons.org/licenses/by/4.0/legalcode	Universidade de Santiago de Compostela	37560003-ae75-43c3-95aa-48c98797aa2a	6af32af3-8b28-4bd2-8ab6-542b3f06ddcb	1c4d1653-3ae5-4732-92dc-07f497f72276	CIBIO	Colección Marcos A. González, Universidade de Santiago de Compostela	IBI Trichptera 01	USC	PreservedSpecimen	{"BOLD_ProcessID":"IBITR183-20"|"BOLD_BINURI":"BOLD:ABZ0751"}	9863b00d-71aa-47a9-ba63-3cbe6a21feb7	INV04293	M. González | J. Martínez | L. Martín	1	Male	Adult	whole animal (ETOH) | DNA extract	in collection	http://boldsystems.org/index.php/Public_RecordView?processid=IBITR183-20	INV04293	2015-07-04	2015	07	04	Europe	Spain	ES	La Rioja	Viniegra de Abajo	Venta de Viniegra. Puente Rigüelo. Barranco Rigüelo	864	42.1774	-2.8854	WGS84	30	L. Martín	Morphology	Sericostoma pyrenaicum Pictet, 1865	Animalia | Arthropoda | Insecta | Trichoptera | Sericostomatidae | Sericostoma	Animalia	Arthropoda	Insecta	Trichoptera	Sericostomatidae	Sericostoma
342ecc32-4cda-4351-bf47-1a8bb0e6a5c1	PhysicalObject	2022-02-08	en	https://creativecommons.org/licenses/by/4.0/legalcode	CIBIO (Research Center in Biodiversity and Genetic Resources) Portugal	37560003-ae75-43c3-95aa-48c98797aa2a	4ec2b246-f5fa-4b90-9a8d-ddafc2a3f970	1c4d1653-3ae5-4732-92dc-07f497f72276	CIBIO	InBIO Barcoding Initiative	IBI Trichptera 01	CIBIO	PreservedSpecimen	{"BOLD_ProcessID":"IBITR184-20"|"BOLD_BINURI":"BOLD:AAL4393"}	342ecc32-4cda-4351-bf47-1a8bb0e6a5c1	INV04295	Vanessa Mata	1	Male	Adult	whole animal (ETOH) | DNA extract	in collection	http://boldsystems.org/index.php/Public_RecordView?processid=IBITR184-20	INV04295	2017-04-21	2017	04	21	Europe	Portugal	PT	Viana do Castelo	Paredes de Coura	Corno de Bico	576	41.9103	-8.4930	WGS84	30	L. Martín	BOLD ID Engine | Morphology	Plectrocnemia laetabilis McLachlan, 1880	Animalia | Arthropoda | Insecta | Trichoptera | Polycentropodidae | Plectrocnemia	Animalia	Arthropoda	Insecta	Trichoptera	Polycentropodidae	Plectrocnemia
149cd5a8-52d8-4775-8706-2917d99812e1	PhysicalObject	2022-02-08	en	https://creativecommons.org/licenses/by/4.0/legalcode	CIBIO (Research Center in Biodiversity and Genetic Resources) Portugal	37560003-ae75-43c3-95aa-48c98797aa2a	4ec2b246-f5fa-4b90-9a8d-ddafc2a3f970	1c4d1653-3ae5-4732-92dc-07f497f72276	CIBIO	InBIO Barcoding Initiative	IBI Trichptera 01	CIBIO	PreservedSpecimen	{"BOLD_ProcessID":"IBITR185-20"|"BOLD_BINURI":"BOLD:AAM0001"}	149cd5a8-52d8-4775-8706-2917d99812e1	INV04417	Sónia Ferreira | Martin Corley	1	Male	Adult	whole animal (ETOH) | DNA extract	in collection	http://boldsystems.org/index.php/Public_RecordView?processid=IBITR185-20	INV04417	2017-03-24	2017	03	24	Europe	Portugal	PT	Porto	Valongo	Vale de Couce	42	41.1569	-8.4839	WGS84	30	L. Martín	Morphology	Polycentropus telifer McLachlan, 1884	Animalia | Arthropoda | Insecta | Trichoptera | Polycentropodidae | Polycentropus	Animalia	Arthropoda	Insecta	Trichoptera	Polycentropodidae	Polycentropus
63082914-c7f4-41c4-9aa9-c329aeb9cfc4	PhysicalObject	2022-02-08	en	https://creativecommons.org/licenses/by/4.0/legalcode	CIBIO (Research Center in Biodiversity and Genetic Resources) Portugal	37560003-ae75-43c3-95aa-48c98797aa2a	4ec2b246-f5fa-4b90-9a8d-ddafc2a3f970	1c4d1653-3ae5-4732-92dc-07f497f72276	CIBIO	InBIO Barcoding Initiative	IBI Trichptera 01	CIBIO	PreservedSpecimen	{"BOLD_ProcessID":"IBITR186-20"|"BOLD_BINURI":"BOLD:AEC7678"}	63082914-c7f4-41c4-9aa9-c329aeb9cfc4	INV04420	Sónia Ferreira | Martin Corley	1	Male	Adult	whole animal (ETOH) | DNA extract	in collection	http://boldsystems.org/index.php/Public_RecordView?processid=IBITR186-20	INV04420	2017-03-24	2017	03	24	Europe	Portugal	PT	Porto	Valongo	Vale de Couce	42	41.1569	-8.4839	WGS84	30	L. Martín	Morphology	Rhyacophila munda McLachlan, 1862	Animalia | Arthropoda | Insecta | Trichoptera | Rhyacophilidae | Rhyacophila	Animalia	Arthropoda	Insecta	Trichoptera	Rhyacophilidae	Rhyacophila
ce544de2-d283-4f31-a471-039cd1f8f390	PhysicalObject	2022-02-08	en	https://creativecommons.org/licenses/by/4.0/legalcode	CIBIO (Research Center in Biodiversity and Genetic Resources) Portugal	37560003-ae75-43c3-95aa-48c98797aa2a	4ec2b246-f5fa-4b90-9a8d-ddafc2a3f970	1c4d1653-3ae5-4732-92dc-07f497f72276	CIBIO	InBIO Barcoding Initiative	IBI Trichptera 01	CIBIO	PreservedSpecimen	{"BOLD_ProcessID":"IBITR187-20"|"BOLD_BINURI":"BOLD:AAB9068"}	ce544de2-d283-4f31-a471-039cd1f8f390	INV04423	Sónia Ferreira | Martin Corley	1	Male	Adult	whole animal (ETOH) | DNA extract	in collection	http://boldsystems.org/index.php/Public_RecordView?processid=IBITR187-20	INV04423	2017-03-24	2017	03	24	Europe	Portugal	PT	Porto	Valongo	Vale de Couce	42	41.1569	-8.4839	WGS84	30	L. Martín	Morphology	Tinodes waeneri (Linnaeus, 1758)	Animalia | Arthropoda | Insecta | Trichoptera | Psychomyiidae | Tinodes	Animalia	Arthropoda	Insecta	Trichoptera	Psychomyiidae	Tinodes
ba6509a7-fb76-44a6-ac18-81b2cb864c2a	PhysicalObject	2022-02-08	en	https://creativecommons.org/licenses/by/4.0/legalcode	CIBIO (Research Center in Biodiversity and Genetic Resources) Portugal	37560003-ae75-43c3-95aa-48c98797aa2a	4ec2b246-f5fa-4b90-9a8d-ddafc2a3f970	1c4d1653-3ae5-4732-92dc-07f497f72276	CIBIO	InBIO Barcoding Initiative	IBI Trichptera 01	CIBIO	PreservedSpecimen	{"BOLD_ProcessID":"IBITR188-20"|"BOLD_BINURI":"BOLD:AAB9068"}	ba6509a7-fb76-44a6-ac18-81b2cb864c2a	INV04500	Sónia Ferreira | Martin Corley | Vanessa Mata	1	Male	Adult	whole animal (ETOH) | DNA extract	in collection	http://boldsystems.org/index.php/Public_RecordView?processid=IBITR188-20	INV04500	2017-03-30	2017	03	30	Europe	Portugal	PT	Castelo Branco	Idanha-a-Nova	Segura	189	39.8212	-6.9737	WGS84	30	L. Martín	Morphology	Tinodes waeneri (Linnaeus, 1758)	Animalia | Arthropoda | Insecta | Trichoptera | Psychomyiidae | Tinodes	Animalia	Arthropoda	Insecta	Trichoptera	Psychomyiidae	Tinodes
ae335847-a66d-4068-a81c-533a38da890f	PhysicalObject	2022-02-08	en	https://creativecommons.org/licenses/by/4.0/legalcode	CIBIO (Research Center in Biodiversity and Genetic Resources) Portugal	37560003-ae75-43c3-95aa-48c98797aa2a	4ec2b246-f5fa-4b90-9a8d-ddafc2a3f970	1c4d1653-3ae5-4732-92dc-07f497f72276	CIBIO	InBIO Barcoding Initiative	IBI Trichptera 01	CIBIO	PreservedSpecimen	{"BOLD_ProcessID":"IBITR189-20"|"BOLD_BINURI":"BOLD:AEC7586"}	ae335847-a66d-4068-a81c-533a38da890f	INV04501	Sónia Ferreira | Martin Corley | Vanessa Mata	1	Male	Adult	whole animal (ETOH) | DNA extract	in collection	http://boldsystems.org/index.php/Public_RecordView?processid=IBITR189-20	INV04501	2017-03-30	2017	03	30	Europe	Portugal	PT	Castelo Branco	Idanha-a-Nova	Segura	189	39.8212	-6.9737	WGS84	30	L. Martín	Morphology	Hydropsyche lobata McLachlan, 1884	Animalia | Arthropoda | Insecta | Trichoptera | Hydropsychidae | Hydropsyche	Animalia	Arthropoda	Insecta	Trichoptera	Hydropsychidae	Hydropsyche
d5f5d0f1-7001-499c-93ac-cc2832d3455d	PhysicalObject	2022-02-08	en	https://creativecommons.org/licenses/by/4.0/legalcode	CIBIO (Research Center in Biodiversity and Genetic Resources) Portugal	37560003-ae75-43c3-95aa-48c98797aa2a	4ec2b246-f5fa-4b90-9a8d-ddafc2a3f970	1c4d1653-3ae5-4732-92dc-07f497f72276	CIBIO	InBIO Barcoding Initiative	IBI Trichptera 01	CIBIO	PreservedSpecimen	{"BOLD_ProcessID":"IBITR190-20"|"BOLD_BINURI":"BOLD:AAO1831"}	d5f5d0f1-7001-499c-93ac-cc2832d3455d	INV04503	Sónia Ferreira | Martin Corley | Vanessa Mata	1	Male	Adult	whole animal (ETOH) | DNA extract	in collection	http://boldsystems.org/index.php/Public_RecordView?processid=IBITR190-20	INV04503	2017-03-30	2017	03	30	Europe	Portugal	PT	Castelo Branco	Idanha-a-Nova	Segura	189	39.8212	-6.9737	WGS84	30	L. Martín	Morphology	Hydropsyche bulbifera McLachlan, 1878	Animalia | Arthropoda | Insecta | Trichoptera | Hydropsychidae | Hydropsyche	Animalia	Arthropoda	Insecta	Trichoptera	Hydropsychidae	Hydropsyche
c1e96803-c90f-4877-8775-d080016808ef	PhysicalObject	2022-02-08	en	https://creativecommons.org/licenses/by/4.0/legalcode	CIBIO (Research Center in Biodiversity and Genetic Resources) Portugal	37560003-ae75-43c3-95aa-48c98797aa2a	4ec2b246-f5fa-4b90-9a8d-ddafc2a3f970	1c4d1653-3ae5-4732-92dc-07f497f72276	CIBIO	InBIO Barcoding Initiative	IBI Trichptera 01	CIBIO	PreservedSpecimen	{"BOLD_ProcessID":"IBITR191-20"|"BOLD_BINURI":"BOLD:AAD8965"}	c1e96803-c90f-4877-8775-d080016808ef	INV04510	Sónia Ferreira | Martin Corley | Vanessa Mata	1	Male	Adult	whole animal (ETOH) | DNA extract	in collection	http://boldsystems.org/index.php/Public_RecordView?processid=IBITR191-20	INV04510	2017-03-30	2017	03	30	Europe	Portugal	PT	Castelo Branco	Idanha-a-Nova	Segura	189	39.8212	-6.9737	WGS84	30	L. Martín	Morphology	Ceraclea sobradieli (Navás, 1917)	Animalia | Arthropoda | Insecta | Trichoptera | Leptoceridae | Ceraclea	Animalia	Arthropoda	Insecta	Trichoptera	Leptoceridae	Ceraclea
38297168-e525-4468-9a42-428f323a3643	PhysicalObject	2022-02-08	en	https://creativecommons.org/licenses/by/4.0/legalcode	CIBIO (Research Center in Biodiversity and Genetic Resources) Portugal	37560003-ae75-43c3-95aa-48c98797aa2a	4ec2b246-f5fa-4b90-9a8d-ddafc2a3f970	1c4d1653-3ae5-4732-92dc-07f497f72276	CIBIO	InBIO Barcoding Initiative	IBI Trichptera 01	CIBIO	PreservedSpecimen	{"BOLD_ProcessID":"IBITR192-20"|"BOLD_BINURI":"BOLD:AAE7232"}	38297168-e525-4468-9a42-428f323a3643	INV04524	Sónia Ferreira | Martin Corley | Vanessa Mata	1	Male	Adult	whole animal (ETOH) | DNA extract	in collection	http://boldsystems.org/index.php/Public_RecordView?processid=IBITR192-20	INV04524	2017-03-30	2017	03	30	Europe	Portugal	PT	Castelo Branco	Idanha-a-Nova	Segura	189	39.8212	-6.9737	WGS84	30	L. Martín	Morphology	Agraylea sexmaculata Curtis, 1834	Animalia | Arthropoda | Insecta | Trichoptera | Hydroptilidae | Agraylea	Animalia	Arthropoda	Insecta	Trichoptera	Hydroptilidae	Agraylea
0804e098-3e21-4edb-9066-5d758077709f	PhysicalObject	2022-02-08	en	https://creativecommons.org/licenses/by/4.0/legalcode	CIBIO (Research Center in Biodiversity and Genetic Resources) Portugal	37560003-ae75-43c3-95aa-48c98797aa2a	4ec2b246-f5fa-4b90-9a8d-ddafc2a3f970	1c4d1653-3ae5-4732-92dc-07f497f72276	CIBIO	InBIO Barcoding Initiative	IBI Trichptera 01	CIBIO	PreservedSpecimen	{"BOLD_ProcessID":"IBITR193-20"|"BOLD_BINURI":"BOLD:AAG5761"}	0804e098-3e21-4edb-9066-5d758077709f	INV04530	Sónia Ferreira | Martin Corley | Vanessa Mata	1	Male	Adult	whole animal (ETOH) | DNA extract	in collection	http://boldsystems.org/index.php/Public_RecordView?processid=IBITR193-20	INV04530	2017-03-29	2017	03	29	Europe	Portugal	PT	Castelo Branco	Castelo Branco	Quinta das Valsas, Monte Barata	235	39.7159	-7.3091	WGS84	30	L. Martín	Morphology	Mesophylax aspersus (Rambur, 1842)	Animalia | Arthropoda | Insecta | Trichoptera | Limnephilidae | Mesophylax	Animalia	Arthropoda	Insecta	Trichoptera	Limnephilidae	Mesophylax
1563ced8-e9a0-47b6-93fa-3fd373484e6b	PhysicalObject	2022-02-08	en	https://creativecommons.org/licenses/by/4.0/legalcode	CIBIO (Research Center in Biodiversity and Genetic Resources) Portugal	37560003-ae75-43c3-95aa-48c98797aa2a	4ec2b246-f5fa-4b90-9a8d-ddafc2a3f970	1c4d1653-3ae5-4732-92dc-07f497f72276	CIBIO	InBIO Barcoding Initiative	IBI Trichptera 01	CIBIO	PreservedSpecimen	{"BOLD_ProcessID":"IBITR194-20"|"BOLD_BINURI":"BOLD:AAI0887"}	1563ced8-e9a0-47b6-93fa-3fd373484e6b	INV04531	Sónia Ferreira | Martin Corley | Vanessa Mata	1	Male	Adult	whole animal (ETOH) | DNA extract	in collection	http://boldsystems.org/index.php/Public_RecordView?processid=IBITR194-20	INV04531	2017-03-31	2017	03	31	Europe	Portugal	PT	Bragança	Figueira de Castelo Rodrigo	Ribeira do Mosteiro	206	41.0571	-6.9063	WGS84	30	L. Martín	Morphology	Rhyacophila relicta McLachlan, 1879	Animalia | Arthropoda | Insecta | Trichoptera | Rhyacophilidae | Rhyacophila	Animalia	Arthropoda	Insecta	Trichoptera	Rhyacophilidae	Rhyacophila
2ae24804-b364-45e8-b460-aa306513d780	PhysicalObject	2022-02-08	en	https://creativecommons.org/licenses/by/4.0/legalcode	CIBIO (Research Center in Biodiversity and Genetic Resources) Portugal	37560003-ae75-43c3-95aa-48c98797aa2a	4ec2b246-f5fa-4b90-9a8d-ddafc2a3f970	1c4d1653-3ae5-4732-92dc-07f497f72276	CIBIO	InBIO Barcoding Initiative	IBI Trichptera 01	CIBIO	PreservedSpecimen	{"BOLD_ProcessID":"IBITR195-20"|"BOLD_BINURI":"BOLD:AAI0887"}	2ae24804-b364-45e8-b460-aa306513d780	INV04532	Sónia Ferreira | Martin Corley | Vanessa Mata	1	Male	Adult	whole animal (ETOH) | DNA extract	in collection	http://boldsystems.org/index.php/Public_RecordView?processid=IBITR195-20	INV04532	2017-03-31	2017	03	31	Europe	Portugal	PT	Bragança	Figueira de Castelo Rodrigo	Ribeira do Mosteiro	206	41.0571	-6.9063	WGS84	30	L. Martín	Morphology	Rhyacophila relicta McLachlan, 1879	Animalia | Arthropoda | Insecta | Trichoptera | Rhyacophilidae | Rhyacophila	Animalia	Arthropoda	Insecta	Trichoptera	Rhyacophilidae	Rhyacophila
57973da0-b2b1-4bb8-a74d-516f33c3a8ce	PhysicalObject	2022-02-08	en	https://creativecommons.org/licenses/by/4.0/legalcode	CIBIO (Research Center in Biodiversity and Genetic Resources) Portugal	37560003-ae75-43c3-95aa-48c98797aa2a	4ec2b246-f5fa-4b90-9a8d-ddafc2a3f970	1c4d1653-3ae5-4732-92dc-07f497f72276	CIBIO	InBIO Barcoding Initiative	IBI Trichptera 01	CIBIO	PreservedSpecimen	{"BOLD_ProcessID":"IBITR196-20"|"BOLD_BINURI":"BOLD:AAD8965"}	57973da0-b2b1-4bb8-a74d-516f33c3a8ce	INV04554	Sónia Ferreira | Martin Corley	1	Female	Adult	whole animal (ETOH) | DNA extract	in collection	http://boldsystems.org/index.php/Public_RecordView?processid=IBITR196-20	INV04554	2017-03-27	2017	03	27	Europe	Portugal	PT	Beja	Mértola	Moinho do Alferes	107	37.5024	-7.6894	WGS84	30	L. Martín	Morphology	Ceraclea sobradieli (Navás, 1917)	Animalia | Arthropoda | Insecta | Trichoptera | Leptoceridae | Ceraclea	Animalia	Arthropoda	Insecta	Trichoptera	Leptoceridae	Ceraclea
70231c80-2751-4e59-8a3c-d7a249c3f75b	PhysicalObject	2022-02-08	en	https://creativecommons.org/licenses/by/4.0/legalcode	CIBIO (Research Center in Biodiversity and Genetic Resources) Portugal	37560003-ae75-43c3-95aa-48c98797aa2a	4ec2b246-f5fa-4b90-9a8d-ddafc2a3f970	1c4d1653-3ae5-4732-92dc-07f497f72276	CIBIO	InBIO Barcoding Initiative	IBI Trichptera 01	CIBIO	PreservedSpecimen	{"BOLD_ProcessID":"IBITR197-20"|"BOLD_BINURI":"BOLD:AAD8966"}	70231c80-2751-4e59-8a3c-d7a249c3f75b	INV04556	Sónia Ferreira | Martin Corley	1	Male	Adult	whole animal (ETOH) | DNA extract	in collection	http://boldsystems.org/index.php/Public_RecordView?processid=IBITR197-20	INV04556	2017-03-27	2017	03	27	Europe	Portugal	PT	Beja	Mértola	Moinho do Alferes	107	37.5024	-7.6894	WGS84	30	L. Martín	Morphology	Ceraclea albimacula (Rambur, 1842)	Animalia | Arthropoda | Insecta | Trichoptera | Leptoceridae | Ceraclea	Animalia	Arthropoda	Insecta	Trichoptera	Leptoceridae	Ceraclea
342b67ab-45e6-4286-a50d-ab5a59ad58b6	PhysicalObject	2022-02-08	en	https://creativecommons.org/licenses/by/4.0/legalcode	CIBIO (Research Center in Biodiversity and Genetic Resources) Portugal	37560003-ae75-43c3-95aa-48c98797aa2a	4ec2b246-f5fa-4b90-9a8d-ddafc2a3f970	1c4d1653-3ae5-4732-92dc-07f497f72276	CIBIO	InBIO Barcoding Initiative	IBI Trichptera 01	CIBIO	PreservedSpecimen	{"BOLD_ProcessID":"IBITR198-20"|"BOLD_BINURI":"BOLD:AAM4448"}	342b67ab-45e6-4286-a50d-ab5a59ad58b6	INV04572	Sónia Ferreira | Martin Corley	1	Male	Adult	whole animal (ETOH) | DNA extract	in collection	http://boldsystems.org/index.php/Public_RecordView?processid=IBITR198-20	INV04572	2017-03-27	2017	03	27	Europe	Portugal	PT	Beja	Mértola	Moinho do Alferes	107	37.5024	-7.6894	WGS84	30	L. Martín	Morphology	Rhyacophila munda McLachlan, 1862	Animalia | Arthropoda | Insecta | Trichoptera | Rhyacophilidae | Rhyacophila	Animalia	Arthropoda	Insecta	Trichoptera	Rhyacophilidae	Rhyacophila
9b098d02-5249-4b51-98a3-bf4ca665a2b2	PhysicalObject	2022-02-08	en	https://creativecommons.org/licenses/by/4.0/legalcode	CIBIO (Research Center in Biodiversity and Genetic Resources) Portugal	37560003-ae75-43c3-95aa-48c98797aa2a	4ec2b246-f5fa-4b90-9a8d-ddafc2a3f970	1c4d1653-3ae5-4732-92dc-07f497f72276	CIBIO	InBIO Barcoding Initiative	IBI Trichptera 01	CIBIO	PreservedSpecimen	{"BOLD_ProcessID":"IBITR199-20"|"BOLD_BINURI":"BOLD:AAG5761"}	9b098d02-5249-4b51-98a3-bf4ca665a2b2	INV04573	Sónia Ferreira | Martin Corley	1	Male	Adult	whole animal (ETOH) | DNA extract	in collection	http://boldsystems.org/index.php/Public_RecordView?processid=IBITR199-20	INV04573	2017-03-27	2017	03	27	Europe	Portugal	PT	Beja	Mértola	Moinho do Alferes	107	37.5024	-7.6894	WGS84	30	L. Martín	Morphology	Mesophylax aspersus (Rambur, 1842)	Animalia | Arthropoda | Insecta | Trichoptera | Limnephilidae | Mesophylax	Animalia	Arthropoda	Insecta	Trichoptera	Limnephilidae	Mesophylax
275bb109-8d59-4aff-adf4-c1d2fd986e00	PhysicalObject	2022-02-08	en	https://creativecommons.org/licenses/by/4.0/legalcode	CIBIO (Research Center in Biodiversity and Genetic Resources) Portugal	37560003-ae75-43c3-95aa-48c98797aa2a	4ec2b246-f5fa-4b90-9a8d-ddafc2a3f970	1c4d1653-3ae5-4732-92dc-07f497f72276	CIBIO	InBIO Barcoding Initiative	IBI Trichptera 01	CIBIO	PreservedSpecimen	{"BOLD_ProcessID":"IBITR200-20"|"BOLD_BINURI":"BOLD:AAB9068"}	275bb109-8d59-4aff-adf4-c1d2fd986e00	INV04576	Sónia Ferreira | Martin Corley	1	Female	Adult	whole animal (ETOH) | DNA extract	in collection	http://boldsystems.org/index.php/Public_RecordView?processid=IBITR200-20	INV04576	2017-03-28	2017	03	28	Europe	Portugal	PT	Beja	Mértola	South Corte Gafo de Cima	125	37.6944	-7.6927	WGS84	30	L. Martín	Morphology	Tinodes waeneri (Linnaeus, 1758)	Animalia | Arthropoda | Insecta | Trichoptera | Psychomyiidae | Tinodes	Animalia	Arthropoda	Insecta	Trichoptera	Psychomyiidae	Tinodes
f249a538-a982-4de4-8f87-160c5c2af50d	PhysicalObject	2022-02-08	en	https://creativecommons.org/licenses/by/4.0/legalcode	CIBIO (Research Center in Biodiversity and Genetic Resources) Portugal	37560003-ae75-43c3-95aa-48c98797aa2a	4ec2b246-f5fa-4b90-9a8d-ddafc2a3f970	1c4d1653-3ae5-4732-92dc-07f497f72276	CIBIO	InBIO Barcoding Initiative	IBI Trichptera 01	CIBIO	PreservedSpecimen	{"BOLD_ProcessID":"IBITR201-20"|"BOLD_BINURI":"BOLD:AEC7678"}	f249a538-a982-4de4-8f87-160c5c2af50d	INV04577	Sónia Ferreira | Martin Corley | Vanessa Mata	1	Male	Adult	whole animal (ETOH) | DNA extract	in collection	http://boldsystems.org/index.php/Public_RecordView?processid=IBITR201-20	INV04577	2017-03-29	2017	03	29	Europe	Portugal	PT	Castelo Branco	Castelo Branco	Quinta das Valsas, Monte Barata	235	39.7159	-7.3091	WGS84	30	L. Martín	Morphology	Rhyacophila munda McLachlan, 1862	Animalia | Arthropoda | Insecta | Trichoptera | Rhyacophilidae | Rhyacophila	Animalia	Arthropoda	Insecta	Trichoptera	Rhyacophilidae	Rhyacophila
d2e9a278-72b3-4304-8d35-9d762a55983d	PhysicalObject	2022-02-08	en	https://creativecommons.org/licenses/by/4.0/legalcode	CIBIO (Research Center in Biodiversity and Genetic Resources) Portugal	37560003-ae75-43c3-95aa-48c98797aa2a	4ec2b246-f5fa-4b90-9a8d-ddafc2a3f970	1c4d1653-3ae5-4732-92dc-07f497f72276	CIBIO	InBIO Barcoding Initiative	IBI Trichptera 01	CIBIO	PreservedSpecimen	{"BOLD_ProcessID":"IBITR202-20"|"BOLD_BINURI":"BOLD:AAB4052"}	d2e9a278-72b3-4304-8d35-9d762a55983d	INV04579	Sónia Ferreira | Martin Corley | Vanessa Mata	1	Male	Adult	whole animal (ETOH) | DNA extract	in collection	http://boldsystems.org/index.php/Public_RecordView?processid=IBITR202-20	INV04579	2017-03-31	2017	03	31	Europe	Portugal	PT	Bragança	Figueira de Castelo Rodrigo	Ribeira do Mosteiro	206	41.0571	-6.9063	WGS84	30	L. Martín	Morphology	Lepidostoma hirtum (Fabricius, 1775)	Animalia | Arthropoda | Insecta | Trichoptera | Lepidostomatidae | Lepidostoma	Animalia	Arthropoda	Insecta	Trichoptera	Lepidostomatidae	Lepidostoma
f7b59903-b094-4046-9162-e569fa08918a	PhysicalObject	2022-02-08	en	https://creativecommons.org/licenses/by/4.0/legalcode	CIBIO (Research Center in Biodiversity and Genetic Resources) Portugal	37560003-ae75-43c3-95aa-48c98797aa2a	4ec2b246-f5fa-4b90-9a8d-ddafc2a3f970	1c4d1653-3ae5-4732-92dc-07f497f72276	CIBIO	InBIO Barcoding Initiative	IBI Trichptera 01	CIBIO	PreservedSpecimen	{"BOLD_ProcessID":"IBITR203-20"|"BOLD_BINURI":"BOLD:AAB9068"}	f7b59903-b094-4046-9162-e569fa08918a	INV04581	Sónia Ferreira | Martin Corley | Vanessa Mata	1	Male	Adult	whole animal (ETOH) | DNA extract	in collection	http://boldsystems.org/index.php/Public_RecordView?processid=IBITR203-20	INV04581	2017-03-31	2017	03	31	Europe	Portugal	PT	Bragança	Figueira de Castelo Rodrigo	Ribeira do Mosteiro	206	41.0571	-6.9063	WGS84	30	L. Martín	Morphology	Tinodes waeneri (Linnaeus, 1758)	Animalia | Arthropoda | Insecta | Trichoptera | Psychomyiidae | Tinodes	Animalia	Arthropoda	Insecta	Trichoptera	Psychomyiidae	Tinodes
a05e923e-7311-4ae2-81f4-d9a7c3de9475	PhysicalObject	2022-02-08	en	https://creativecommons.org/licenses/by/4.0/legalcode	CIBIO (Research Center in Biodiversity and Genetic Resources) Portugal	37560003-ae75-43c3-95aa-48c98797aa2a	4ec2b246-f5fa-4b90-9a8d-ddafc2a3f970	1c4d1653-3ae5-4732-92dc-07f497f72276	CIBIO	InBIO Barcoding Initiative	IBI Trichptera 01	CIBIO	PreservedSpecimen	{"BOLD_ProcessID":"IBITR204-20"|"BOLD_BINURI":"BOLD:AAB4052"}	a05e923e-7311-4ae2-81f4-d9a7c3de9475	INV04584	Sónia Ferreira | Martin Corley | Vanessa Mata	1	Female	Adult	whole animal (ETOH) | DNA extract	in collection	http://boldsystems.org/index.php/Public_RecordView?processid=IBITR204-20	INV04584	2017-03-31	2017	03	31	Europe	Portugal	PT	Bragança	Figueira de Castelo Rodrigo	Ribeira do Mosteiro	206	41.0571	-6.9063	WGS84	30	L. Martín	Morphology	Lepidostoma hirtum (Fabricius, 1775)	Animalia | Arthropoda | Insecta | Trichoptera | Lepidostomatidae | Lepidostoma	Animalia	Arthropoda	Insecta	Trichoptera	Lepidostomatidae	Lepidostoma
1b9a0ba3-23d3-4589-aada-93eaf6f1939b	PhysicalObject	2022-02-08	en	https://creativecommons.org/licenses/by/4.0/legalcode	CIBIO (Research Center in Biodiversity and Genetic Resources) Portugal	37560003-ae75-43c3-95aa-48c98797aa2a	4ec2b246-f5fa-4b90-9a8d-ddafc2a3f970	1c4d1653-3ae5-4732-92dc-07f497f72276	CIBIO	InBIO Barcoding Initiative	IBI Trichptera 01	CIBIO	PreservedSpecimen	{"BOLD_ProcessID":"IBITR205-20"|"BOLD_BINURI":"BOLD:AED0968"}	1b9a0ba3-23d3-4589-aada-93eaf6f1939b	INV04655	Sónia Ferreira | Martin Corley | Vanessa Mata	1	Male	Adult	whole animal (ETOH) | DNA extract	in collection	http://boldsystems.org/index.php/Public_RecordView?processid=IBITR205-20	INV04655	2017-04-01	2017	04	01	Europe	Portugal	PT	Bragança	Vimioso	Margem direita do rio Angueira, a sudoeste do Castelo de Algoso	353	41.4549	-6.5936	WGS84	30	L. Martín	Morphology	Stenophylax mucronatus McLachlan, 1880	Animalia | Arthropoda | Insecta | Trichoptera | Limnephilidae | Stenophylax	Animalia	Arthropoda	Insecta	Trichoptera	Limnephilidae	Stenophylax
5aff33a4-1c90-4156-87ef-5549efa6d7f0	PhysicalObject	2022-02-08	en	https://creativecommons.org/licenses/by/4.0/legalcode	CIBIO (Research Center in Biodiversity and Genetic Resources) Portugal	37560003-ae75-43c3-95aa-48c98797aa2a	4ec2b246-f5fa-4b90-9a8d-ddafc2a3f970	1c4d1653-3ae5-4732-92dc-07f497f72276	CIBIO	InBIO Barcoding Initiative	IBI Trichptera 01	CIBIO	PreservedSpecimen	{"BOLD_ProcessID":"IBITR206-20"|"BOLD_BINURI":"BOLD:AED0968"}	5aff33a4-1c90-4156-87ef-5549efa6d7f0	INV04656	Sónia Ferreira | Martin Corley | Vanessa Mata	1	Male	Adult	whole animal (ETOH) | DNA extract	in collection	http://boldsystems.org/index.php/Public_RecordView?processid=IBITR206-20	INV04656	2017-04-01	2017	04	01	Europe	Portugal	PT	Bragança	Vimioso	Margem direita do rio Angueira, a sudoeste do Castelo de Algoso	353	41.4549	-6.5936	WGS84	30	L. Martín	Morphology	Stenophylax mucronatus McLachlan, 1880	Animalia | Arthropoda | Insecta | Trichoptera | Limnephilidae | Stenophylax	Animalia	Arthropoda	Insecta	Trichoptera	Limnephilidae	Stenophylax
d7751cb9-f113-4012-890b-87e9783d2a8e	PhysicalObject	2022-02-08	en	https://creativecommons.org/licenses/by/4.0/legalcode	CIBIO (Research Center in Biodiversity and Genetic Resources) Portugal	37560003-ae75-43c3-95aa-48c98797aa2a	4ec2b246-f5fa-4b90-9a8d-ddafc2a3f970	1c4d1653-3ae5-4732-92dc-07f497f72276	CIBIO	InBIO Barcoding Initiative	IBI Trichptera 01	CIBIO	PreservedSpecimen	{"BOLD_ProcessID":"IBITR207-20"|"BOLD_BINURI":"BOLD:AAG5761"}	d7751cb9-f113-4012-890b-87e9783d2a8e	INV04662	Sónia Ferreira | Martin Corley | Vanessa Mata	1	Female	Adult	whole animal (ETOH) | DNA extract	in collection	http://boldsystems.org/index.php/Public_RecordView?processid=IBITR207-20	INV04662	2017-03-31	2017	03	31	Europe	Portugal	PT	Bragança	Figueira de Castelo Rodrigo	Ribeira do Mosteiro	206	41.0571	-6.9063	WGS84	30	L. Martín	Morphology	Mesophylax aspersus (Rambur, 1842)	Animalia | Arthropoda | Insecta | Trichoptera | Limnephilidae | Mesophylax	Animalia	Arthropoda	Insecta	Trichoptera	Limnephilidae	Mesophylax
b7f6df00-a11d-4b6f-b9ed-f63159675b30	PhysicalObject	2022-02-08	en	https://creativecommons.org/licenses/by/4.0/legalcode	CIBIO (Research Center in Biodiversity and Genetic Resources) Portugal	37560003-ae75-43c3-95aa-48c98797aa2a	4ec2b246-f5fa-4b90-9a8d-ddafc2a3f970	1c4d1653-3ae5-4732-92dc-07f497f72276	CIBIO	InBIO Barcoding Initiative	IBI Trichptera 01	CIBIO	PreservedSpecimen	{"BOLD_ProcessID":"IBITR208-20"|"BOLD_BINURI":"BOLD:AAG5761"}	b7f6df00-a11d-4b6f-b9ed-f63159675b30	INV04672	Sónia Ferreira | Martin Corley | Vanessa Mata	1	Female	Adult	whole animal (ETOH) | DNA extract	in collection	http://boldsystems.org/index.php/Public_RecordView?processid=IBITR208-20	INV04672	2017-04-01	2017	04	01	Europe	Portugal	PT	Bragança	Vimioso	Margem direita do rio Angueira, a sudoeste do Castelo de Algoso	353	41.4549	-6.5936	WGS84	30	L. Martín	Morphology	Mesophylax aspersus (Rambur, 1842)	Animalia | Arthropoda | Insecta | Trichoptera | Limnephilidae | Mesophylax	Animalia	Arthropoda	Insecta	Trichoptera	Limnephilidae	Mesophylax
a5befa9e-bd64-413d-bcee-a9debfa14d82	PhysicalObject	2022-02-08	en	https://creativecommons.org/licenses/by/4.0/legalcode	Universidade de Santiago de Compostela	37560003-ae75-43c3-95aa-48c98797aa2a	6af32af3-8b28-4bd2-8ab6-542b3f06ddcb	1c4d1653-3ae5-4732-92dc-07f497f72276	CIBIO	Colección Marcos A. González, Universidade de Santiago de Compostela	IBI Trichptera 01	USC	PreservedSpecimen	{"BOLD_ProcessID":"IBITR209-20"|"BOLD_BINURI":"BOLD:AAD5575"}	a5befa9e-bd64-413d-bcee-a9debfa14d82	INV04677	M. González | J. Martínez	1	Male	Adult	whole animal (ETOH) | DNA extract	in collection	http://boldsystems.org/index.php/Public_RecordView?processid=IBITR209-20	INV04677	2006-10-05	2006	10	05	Europe	Spain	ES	Ourense	Sierra Invernadeiro	Cortellos da Ribeira Pequena. Seixo Blanco	998	42.1172	-7.3454	WGS84	30	L. Martín	Morphology	Rhyacophila adjuncta McLachlan, 1884	Animalia | Arthropoda | Insecta | Trichoptera | Rhyacophilidae | Rhyacophila	Animalia	Arthropoda	Insecta	Trichoptera	Rhyacophilidae	Rhyacophila
77ade7c4-40a1-4b63-90c2-04064e30fd1f	PhysicalObject	2022-02-08	en	https://creativecommons.org/licenses/by/4.0/legalcode	Universidade de Santiago de Compostela	37560003-ae75-43c3-95aa-48c98797aa2a	6af32af3-8b28-4bd2-8ab6-542b3f06ddcb	1c4d1653-3ae5-4732-92dc-07f497f72276	CIBIO	Colección Marcos A. González, Universidade de Santiago de Compostela	IBI Trichptera 01	USC	PreservedSpecimen	{"BOLD_ProcessID":"IBITR210-20"|"BOLD_BINURI":"BOLD:AAD5575"}	77ade7c4-40a1-4b63-90c2-04064e30fd1f	INV04678	M. González | J. Martínez	1	Male	Adult	whole animal (ETOH) | DNA extract	in collection	http://boldsystems.org/index.php/Public_RecordView?processid=IBITR210-20	INV04678	2006-10-05	2006	10	05	Europe	Spain	ES	Ourense	Sierra Invernadeiro	Cortellos da Ribeira Pequena. Seixo Blanco	998	42.1172	-7.3454	WGS84	30	L. Martín	Morphology	Rhyacophila adjuncta McLachlan, 1884	Animalia | Arthropoda | Insecta | Trichoptera | Rhyacophilidae | Rhyacophila	Animalia	Arthropoda	Insecta	Trichoptera	Rhyacophilidae	Rhyacophila
14360fd2-586e-43ef-bf18-2956b21df99a	PhysicalObject	2022-02-08	en	https://creativecommons.org/licenses/by/4.0/legalcode	Universidade de Santiago de Compostela	37560003-ae75-43c3-95aa-48c98797aa2a	6af32af3-8b28-4bd2-8ab6-542b3f06ddcb	1c4d1653-3ae5-4732-92dc-07f497f72276	CIBIO	Colección Marcos A. González, Universidade de Santiago de Compostela	IBI Trichptera 01	USC	PreservedSpecimen	{"BOLD_ProcessID":"IBITR211-20"}	14360fd2-586e-43ef-bf18-2956b21df99a	INV04680	M. González | J. Martínez	1	Male	Adult	whole animal (ETOH) | DNA extract	in collection	http://boldsystems.org/index.php/Public_RecordView?processid=IBITR211-20	INV04680	2006-07-27	2006	07	27	Europe	Spain	ES	Lugo	Sierra Courel	Devesa da Rogueira, Moreda, Folgoso do Courel	940	42.6119	-7.1139	WGS84	30	L. Martín	Morphology	Rhyacophila intermedia McLachlan, 1868	Animalia | Arthropoda | Insecta | Trichoptera | Rhyacophilidae | Rhyacophila	Animalia	Arthropoda	Insecta	Trichoptera	Rhyacophilidae	Rhyacophila
ec944d81-e051-47dd-b54a-36e6aa060fe5	PhysicalObject	2022-02-08	en	https://creativecommons.org/licenses/by/4.0/legalcode	Universidade de Santiago de Compostela	37560003-ae75-43c3-95aa-48c98797aa2a	6af32af3-8b28-4bd2-8ab6-542b3f06ddcb	1c4d1653-3ae5-4732-92dc-07f497f72276	CIBIO	Colección Marcos A. González, Universidade de Santiago de Compostela	IBI Trichptera 01	USC	PreservedSpecimen	{"BOLD_ProcessID":"IBITR212-20"|BOLD_BINURI:"BOLD:AEM0544"}	ec944d81-e051-47dd-b54a-36e6aa060fe5	INV04681	M. González | J. Martínez	1	Male	Adult	whole animal (ETOH) | DNA extract	in collection	http://boldsystems.org/index.php/Public_RecordView?processid=IBITR212-20	INV04681	2007-08-12	2007	08	12	Europe	Spain	ES	Lugo	Sierra Ancares	Monte da Vara	1230	42.8030	-6.8889	WGS84	30	L. Martín	Morphology	Rhyacophila melpomene Malicky, 1976	Animalia | Arthropoda | Insecta | Trichoptera | Rhyacophilidae | Rhyacophila	Animalia	Arthropoda	Insecta	Trichoptera	Rhyacophilidae	Rhyacophila
fb8e106a-e188-4707-b783-04065301e931	PhysicalObject	2022-02-08	en	https://creativecommons.org/licenses/by/4.0/legalcode	Universidade de Santiago de Compostela	37560003-ae75-43c3-95aa-48c98797aa2a	6af32af3-8b28-4bd2-8ab6-542b3f06ddcb	1c4d1653-3ae5-4732-92dc-07f497f72276	CIBIO	Colección Marcos A. González, Universidade de Santiago de Compostela	IBI Trichptera 01	USC	PreservedSpecimen	{"BOLD_ProcessID":"IBITR213-20"|BOLD_BINURI:"BOLD:AEM0544"}	fb8e106a-e188-4707-b783-04065301e931	INV04682	M. González | J. Martínez	1	Male	Adult	whole animal (ETOH) | DNA extract	in collection	http://boldsystems.org/index.php/Public_RecordView?processid=IBITR213-20	INV04682	2007-08-12	2007	08	12	Europe	Spain	ES	Lugo	Sierra Ancares	Monte da Vara	1230	42.8030	-6.8889	WGS84	30	L. Martín	Morphology	Rhyacophila melpomene Malicky, 1976	Animalia | Arthropoda | Insecta | Trichoptera | Rhyacophilidae | Rhyacophila	Animalia	Arthropoda	Insecta	Trichoptera	Rhyacophilidae	Rhyacophila
fa45118f-aa72-40a3-8ecb-8fce394f8b1a	PhysicalObject	2022-02-08	en	https://creativecommons.org/licenses/by/4.0/legalcode	Universidade de Santiago de Compostela	37560003-ae75-43c3-95aa-48c98797aa2a	6af32af3-8b28-4bd2-8ab6-542b3f06ddcb	1c4d1653-3ae5-4732-92dc-07f497f72276	CIBIO	Colección Marcos A. González, Universidade de Santiago de Compostela	IBI Trichptera 01	USC	PreservedSpecimen	{"BOLD_ProcessID":"IBITR214-20"|"BOLD_BINURI":"BOLD:AEC9268"}	fa45118f-aa72-40a3-8ecb-8fce394f8b1a	INV04683	M. González | J. Martínez	1	Male	Adult	whole animal (ETOH) | DNA extract	in collection	http://boldsystems.org/index.php/Public_RecordView?processid=IBITR214-20	INV04683	2007-09-09	2007	09	09	Europe	Spain	ES	Lugo	Sierra Courel	Esperante Camping	594	42.6426	-7.1363	WGS84	30	L. Martín	Morphology	Rhyacophila meridionalis Pictet, 1865	Animalia | Arthropoda | Insecta | Trichoptera | Rhyacophilidae | Rhyacophila	Animalia	Arthropoda	Insecta	Trichoptera	Rhyacophilidae	Rhyacophila
c62aa5ef-594e-4d08-b565-fb40014f9021	PhysicalObject	2022-02-08	en	https://creativecommons.org/licenses/by/4.0/legalcode	Universidade de Santiago de Compostela	37560003-ae75-43c3-95aa-48c98797aa2a	6af32af3-8b28-4bd2-8ab6-542b3f06ddcb	1c4d1653-3ae5-4732-92dc-07f497f72276	CIBIO	Colección Marcos A. González, Universidade de Santiago de Compostela	IBI Trichptera 01	USC	PreservedSpecimen	{"BOLD_ProcessID":"IBITR215-20"|"BOLD_BINURI":"BOLD:AEC9268"}	c62aa5ef-594e-4d08-b565-fb40014f9021	INV04684	M. González | J. Martínez	1	Male	Adult	whole animal (ETOH) | DNA extract	in collection	http://boldsystems.org/index.php/Public_RecordView?processid=IBITR215-20	INV04684	2007-09-09	2007	09	09	Europe	Spain	ES	Lugo	Sierra Courel	Esperante Camping	594	42.6426	-7.1363	WGS84	30	L. Martín	Morphology	Rhyacophila meridionalis Pictet, 1865	Animalia | Arthropoda | Insecta | Trichoptera | Rhyacophilidae | Rhyacophila	Animalia	Arthropoda	Insecta	Trichoptera	Rhyacophilidae	Rhyacophila
83163e08-0c38-4a6d-844e-f0de037dfcf2	PhysicalObject	2022-02-08	en	https://creativecommons.org/licenses/by/4.0/legalcode	Universidade de Santiago de Compostela	37560003-ae75-43c3-95aa-48c98797aa2a	6af32af3-8b28-4bd2-8ab6-542b3f06ddcb	1c4d1653-3ae5-4732-92dc-07f497f72276	CIBIO	Colección Marcos A. González, Universidade de Santiago de Compostela	IBI Trichptera 01	USC	PreservedSpecimen	{"BOLD_ProcessID":"IBITR216-20"|"BOLD_BINURI":"BOLD:AAJ3548"}	83163e08-0c38-4a6d-844e-f0de037dfcf2	INV04685	M. González | J. Martínez	1	Male	Adult	whole animal (ETOH) | DNA extract	in collection	http://boldsystems.org/index.php/Public_RecordView?processid=IBITR216-20	INV04685	2007-09-09	2007	09	09	Europe	Spain	ES	Lugo	Sierra Courel	Esperante Camping	594	42.6426	-7.1363	WGS84	30	L. Martín	Morphology	Rhyacophila occidentalis McLachlan, 1879	Animalia | Arthropoda | Insecta | Trichoptera | Rhyacophilidae | Rhyacophila	Animalia	Arthropoda	Insecta	Trichoptera	Rhyacophilidae	Rhyacophila
ed218b07-a216-4748-ae35-da01b1b7bdd7	PhysicalObject	2022-02-08	en	https://creativecommons.org/licenses/by/4.0/legalcode	Universidade de Santiago de Compostela	37560003-ae75-43c3-95aa-48c98797aa2a	6af32af3-8b28-4bd2-8ab6-542b3f06ddcb	1c4d1653-3ae5-4732-92dc-07f497f72276	CIBIO	Colección Marcos A. González, Universidade de Santiago de Compostela	IBI Trichptera 01	USC	PreservedSpecimen	{"BOLD_ProcessID":"IBITR217-20"|"BOLD_BINURI":"BOLD:AAJ3548"}	ed218b07-a216-4748-ae35-da01b1b7bdd7	INV04686	M. González | J. Martínez	1	Male	Adult	whole animal (ETOH) | DNA extract	in collection	http://boldsystems.org/index.php/Public_RecordView?processid=IBITR217-20	INV04686	2007-09-09	2007	09	09	Europe	Spain	ES	Lugo	Sierra Courel	Esperante Camping	594	42.6426	-7.1363	WGS84	30	L. Martín	Morphology	Rhyacophila occidentalis McLachlan, 1879	Animalia | Arthropoda | Insecta | Trichoptera | Rhyacophilidae | Rhyacophila	Animalia	Arthropoda	Insecta	Trichoptera	Rhyacophilidae	Rhyacophila
6b0c9e4d-7843-4ee1-be11-286e7c8e91c9	PhysicalObject	2022-02-08	en	https://creativecommons.org/licenses/by/4.0/legalcode	Universidade de Santiago de Compostela	37560003-ae75-43c3-95aa-48c98797aa2a	6af32af3-8b28-4bd2-8ab6-542b3f06ddcb	1c4d1653-3ae5-4732-92dc-07f497f72276	CIBIO	Colección Marcos A. González, Universidade de Santiago de Compostela	IBI Trichptera 01	USC	PreservedSpecimen	{"BOLD_ProcessID":"IBITR218-20"|"BOLD_BINURI":"BOLD:AEC8544"}	6b0c9e4d-7843-4ee1-be11-286e7c8e91c9	INV04687	M. González | J. Martínez	1	Male	Adult	whole animal (ETOH) | DNA extract	in collection	http://boldsystems.org/index.php/Public_RecordView?processid=IBITR218-20	INV04687	2006-10-05	2006	10	05	Europe	Spain	ES	Ourense	Sierra Invernadeiro	Cortellos da Ribeira Pequena	1025	42.1174	-7.3435	WGS84	30	L. Martín	Morphology	Rhyacophila pulchra Schmid, 1952	Animalia | Arthropoda | Insecta | Trichoptera | Rhyacophilidae | Rhyacophila	Animalia	Arthropoda	Insecta	Trichoptera	Rhyacophilidae	Rhyacophila
74a7187d-51bc-4192-b71d-ca43ebcdda15	PhysicalObject	2022-02-08	en	https://creativecommons.org/licenses/by/4.0/legalcode	Universidade de Santiago de Compostela	37560003-ae75-43c3-95aa-48c98797aa2a	6af32af3-8b28-4bd2-8ab6-542b3f06ddcb	1c4d1653-3ae5-4732-92dc-07f497f72276	CIBIO	Colección Marcos A. González, Universidade de Santiago de Compostela	IBI Trichptera 01	USC	PreservedSpecimen	{"BOLD_ProcessID":"IBITR219-20"|"BOLD_BINURI":"BOLD:AAM0930"}	74a7187d-51bc-4192-b71d-ca43ebcdda15	INV04688	J. Martínez | L. Martín	1	Male	Adult	whole animal (ETOH) | DNA extract	in collection	http://boldsystems.org/index.php/Public_RecordView?processid=IBITR219-20	INV04688	2008-08-21	2008	08	21	Europe	Spain	ES	Ourense	Sierra Invernadeiro	Cortellos da Ribeira Grande. Puente del camino	912	42.1292	-7.3039	WGS84	30	L. Martín	Morphology	Glossosoma privatum McLachlan, 1884	Animalia | Arthropoda | Insecta | Trichoptera | Glossosomatidae | Glossosoma	Animalia	Arthropoda	Insecta	Trichoptera	Glossosomatidae	Glossosoma
a2e65c0d-3bc8-4a6d-a551-be2ec81f6ff0	PhysicalObject	2022-02-08	en	https://creativecommons.org/licenses/by/4.0/legalcode	Universidade de Santiago de Compostela	37560003-ae75-43c3-95aa-48c98797aa2a	6af32af3-8b28-4bd2-8ab6-542b3f06ddcb	1c4d1653-3ae5-4732-92dc-07f497f72276	CIBIO	Colección Marcos A. González, Universidade de Santiago de Compostela	IBI Trichptera 01	USC	PreservedSpecimen	{"BOLD_ProcessID":"IBITR220-20"|"BOLD_BINURI":"BOLD:AAM0930"}	a2e65c0d-3bc8-4a6d-a551-be2ec81f6ff0	INV04689	J. Martínez | L. Martín	1	Male	Adult	whole animal (ETOH) | DNA extract	in collection	http://boldsystems.org/index.php/Public_RecordView?processid=IBITR220-20	INV04689	2008-08-21	2008	08	21	Europe	Spain	ES	Ourense	Sierra Invernadeiro	Cortellos da Ribeira Grande. Puente del camino	912	42.1292	-7.3039	WGS84	30	L. Martín	Morphology	Glossosoma privatum McLachlan, 1884	Animalia | Arthropoda | Insecta | Trichoptera | Glossosomatidae | Glossosoma	Animalia	Arthropoda	Insecta	Trichoptera	Glossosomatidae	Glossosoma
acdf6647-33bd-4921-ba8a-42807f701207	PhysicalObject	2022-02-08	en	https://creativecommons.org/licenses/by/4.0/legalcode	Universidade de Santiago de Compostela	37560003-ae75-43c3-95aa-48c98797aa2a	6af32af3-8b28-4bd2-8ab6-542b3f06ddcb	1c4d1653-3ae5-4732-92dc-07f497f72276	CIBIO	Colección Marcos A. González, Universidade de Santiago de Compostela	IBI Trichptera 01	USC	PreservedSpecimen	{"BOLD_ProcessID":"IBITR221-20"|"BOLD_BINURI":"BOLD:AAL2306"}	acdf6647-33bd-4921-ba8a-42807f701207	INV04690	L. Martín	1	Male	Adult	whole animal (ETOH) | DNA extract	in collection	http://boldsystems.org/index.php/Public_RecordView?processid=IBITR221-20	INV04690	2009-06-03	2009	06	03	Europe	Spain	ES	Pontevedra	Sierra Lousado	Ponte Chequeda	385	42.0296	-8.8018	WGS84	30	L. Martín	Morphology	Ptilocolepus extensus McLachlan, 1884	Animalia | Arthropoda | Insecta | Trichoptera | Ptilocolepidae | Ptilocolepus	Animalia	Arthropoda	Insecta	Trichoptera	Ptilocolepidae	Ptilocolepus
72cd7d0c-662d-4272-906c-28dd44a1447c	PhysicalObject	2022-02-08	en	https://creativecommons.org/licenses/by/4.0/legalcode	Universidade de Santiago de Compostela	37560003-ae75-43c3-95aa-48c98797aa2a	6af32af3-8b28-4bd2-8ab6-542b3f06ddcb	1c4d1653-3ae5-4732-92dc-07f497f72276	CIBIO	Colección Marcos A. González, Universidade de Santiago de Compostela	IBI Trichptera 01	USC	PreservedSpecimen	{"BOLD_ProcessID":"IBITR222-20"|"BOLD_BINURI":"BOLD:AAL2306"}	72cd7d0c-662d-4272-906c-28dd44a1447c	INV04691	L. Martín	1	Male	Adult	whole animal (ETOH) | DNA extract	in collection	http://boldsystems.org/index.php/Public_RecordView?processid=IBITR222-20	INV04691	2009-06-03	2009	06	03	Europe	Spain	ES	Pontevedra	Sierra Lousado	Ponte Chequeda	385	42.0296	-8.8018	WGS84	30	L. Martín	Morphology	Ptilocolepus extensus McLachlan, 1884	Animalia | Arthropoda | Insecta | Trichoptera | Ptilocolepidae | Ptilocolepus	Animalia	Arthropoda	Insecta	Trichoptera	Ptilocolepidae	Ptilocolepus
32da650b-1e61-41ce-b7c1-0c3606747242	PhysicalObject	2022-02-08	en	https://creativecommons.org/licenses/by/4.0/legalcode	Universidade de Santiago de Compostela	37560003-ae75-43c3-95aa-48c98797aa2a	6af32af3-8b28-4bd2-8ab6-542b3f06ddcb	1c4d1653-3ae5-4732-92dc-07f497f72276	CIBIO	Colección Marcos A. González, Universidade de Santiago de Compostela	IBI Trichptera 01	USC	PreservedSpecimen	{"BOLD_ProcessID":"IBITR223-20"|"BOLD_BINURI":"BOLD:AEC7824"}	32da650b-1e61-41ce-b7c1-0c3606747242	INV04694	M. González | J. Martínez	1	Male	Adult	whole animal (ETOH) | DNA extract	in collection	http://boldsystems.org/index.php/Public_RecordView?processid=IBITR223-20	INV04694	2007-09-09	2007	09	09	Europe	Spain	ES	Lugo	Sierra Courel	Esperante Camping	594	42.6426	-7.1363	WGS84	30	L. Martín	Morphology	Philopotamus montanus caurelensis González & Terra, 1979	Animalia | Arthropoda | Insecta | Trichoptera | Philopotamidae | Philopotamus	Animalia	Arthropoda	Insecta	Trichoptera	Philopotamidae	Philopotamus
34187ebb-df53-43ab-a2f1-62e1b4f1b8f5	PhysicalObject	2022-02-08	en	https://creativecommons.org/licenses/by/4.0/legalcode	Universidade de Santiago de Compostela	37560003-ae75-43c3-95aa-48c98797aa2a	6af32af3-8b28-4bd2-8ab6-542b3f06ddcb	1c4d1653-3ae5-4732-92dc-07f497f72276	CIBIO	Colección Marcos A. González, Universidade de Santiago de Compostela	IBI Trichptera 01	USC	PreservedSpecimen	{"BOLD_ProcessID":"IBITR224-20"|"BOLD_BINURI":"BOLD:AEC7824"}	34187ebb-df53-43ab-a2f1-62e1b4f1b8f5	INV04695	M. González | J. Martínez	1	Male	Adult	whole animal (ETOH) | DNA extract	in collection	http://boldsystems.org/index.php/Public_RecordView?processid=IBITR224-20	INV04695	2007-09-09	2007	09	09	Europe	Spain	ES	Lugo	Sierra Courel	Esperante Camping	594	42.6426	-7.1363	WGS84	30	L. Martín	Morphology	Philopotamus montanus caurelensis González & Terra, 1979	Animalia | Arthropoda | Insecta | Trichoptera | Philopotamidae | Philopotamus	Animalia	Arthropoda	Insecta	Trichoptera	Philopotamidae	Philopotamus
14de9b98-a8bb-4f52-bc9b-2c3dbe9ca005	PhysicalObject	2022-02-08	en	https://creativecommons.org/licenses/by/4.0/legalcode	Universidade de Santiago de Compostela	37560003-ae75-43c3-95aa-48c98797aa2a	6af32af3-8b28-4bd2-8ab6-542b3f06ddcb	1c4d1653-3ae5-4732-92dc-07f497f72276	CIBIO	Colección Marcos A. González, Universidade de Santiago de Compostela	IBI Trichptera 01	USC	PreservedSpecimen	{"BOLD_ProcessID":"IBITR225-20"|"BOLD_BINURI":"BOLD:AED0394"}	14de9b98-a8bb-4f52-bc9b-2c3dbe9ca005	INV04696	L. Martín	1	Male	Adult	whole animal (ETOH) | DNA extract	in collection	http://boldsystems.org/index.php/Public_RecordView?processid=IBITR225-20	INV04696	2009-04-11	2009	04	11	Europe	Spain	ES	Pontevedra	Sierra Lousado	Ponte Chequeda	385	42.0296	-8.8018	WGS84	30	L. Martín	Morphology	Philopotamus amphilectus McLachlan, 1884	Animalia | Arthropoda | Insecta | Trichoptera | Philopotamidae | Philopotamus	Animalia	Arthropoda	Insecta	Trichoptera	Philopotamidae	Philopotamus
6fdbc6f7-5b7c-4c04-950f-328776d47c3b	PhysicalObject	2022-02-08	en	https://creativecommons.org/licenses/by/4.0/legalcode	Universidade de Santiago de Compostela	37560003-ae75-43c3-95aa-48c98797aa2a	6af32af3-8b28-4bd2-8ab6-542b3f06ddcb	1c4d1653-3ae5-4732-92dc-07f497f72276	CIBIO	Colección Marcos A. González, Universidade de Santiago de Compostela	IBI Trichptera 01	USC	PreservedSpecimen	{"BOLD_ProcessID":"IBITR226-20"|"BOLD_BINURI":"BOLD:ABU5927"}	6fdbc6f7-5b7c-4c04-950f-328776d47c3b	INV04698	L. Martín	1	Male	Adult	whole animal (ETOH) | DNA extract	in collection	http://boldsystems.org/index.php/Public_RecordView?processid=IBITR226-20	INV04698	2009-04-11	2009	04	11	Europe	Spain	ES	Pontevedra	Sierra Lousado	Ponte Chequeda	385	42.0296	-8.8018	WGS84	30	L. Martín	Morphology	Wormaldia corvina (McLachlan, 1884)	Animalia | Arthropoda | Insecta | Trichoptera | Philopotamidae | Wormaldia	Animalia	Arthropoda	Insecta	Trichoptera	Philopotamidae	Wormaldia
dd9d8954-40e2-4bfb-af14-93c419aa62f3	PhysicalObject	2022-02-08	en	https://creativecommons.org/licenses/by/4.0/legalcode	Universidade de Santiago de Compostela	37560003-ae75-43c3-95aa-48c98797aa2a	6af32af3-8b28-4bd2-8ab6-542b3f06ddcb	1c4d1653-3ae5-4732-92dc-07f497f72276	CIBIO	Colección Marcos A. González, Universidade de Santiago de Compostela	IBI Trichptera 01	USC	PreservedSpecimen	{"BOLD_ProcessID":"IBITR227-20"|"BOLD_BINURI":"BOLD:ABU5927"}	dd9d8954-40e2-4bfb-af14-93c419aa62f3	INV04699	L. Martín	1	Male	Adult	whole animal (ETOH) | DNA extract	in collection	http://boldsystems.org/index.php/Public_RecordView?processid=IBITR227-20	INV04699	2009-04-11	2009	04	11	Europe	Spain	ES	Pontevedra	Sierra Lousado	Ponte Chequeda	385	42.0296	-8.8018	WGS84	30	L. Martín	Morphology	Wormaldia corvina (McLachlan, 1884)	Animalia | Arthropoda | Insecta | Trichoptera | Philopotamidae | Wormaldia	Animalia	Arthropoda	Insecta	Trichoptera	Philopotamidae	Wormaldia
330102bc-525d-4b1a-b507-c866602019dd	PhysicalObject	2022-02-08	en	https://creativecommons.org/licenses/by/4.0/legalcode	Universidade de Santiago de Compostela	37560003-ae75-43c3-95aa-48c98797aa2a	6af32af3-8b28-4bd2-8ab6-542b3f06ddcb	1c4d1653-3ae5-4732-92dc-07f497f72276	CIBIO	Colección Marcos A. González, Universidade de Santiago de Compostela	IBI Trichptera 01	USC	PreservedSpecimen	{"BOLD_ProcessID":"IBITR228-20"|"BOLD_BINURI":"BOLD:AED0151"}	330102bc-525d-4b1a-b507-c866602019dd	INV04702	J. Martínez | L. Martín	1	Male	Adult	whole animal (ETOH) | DNA extract	in collection	http://boldsystems.org/index.php/Public_RecordView?processid=IBITR228-20	INV04702	2008-08-21	2008	08	21	Europe	Spain	ES	Ourense	Sierra Invernadeiro	Cortellos da Ribeira Grande. Puente del camino	912	42.1292	-7.3039	WGS84	30	L. Martín	Morphology	Wormaldia variegata mattheyi Schmid, 1952	Animalia | Arthropoda | Insecta | Trichoptera | Philopotamidae | Wormaldia	Animalia	Arthropoda	Insecta	Trichoptera	Philopotamidae	Wormaldia
20560a18-cd70-4cfa-b4c8-a52f0b754844	PhysicalObject	2022-02-08	en	https://creativecommons.org/licenses/by/4.0/legalcode	Universidade de Santiago de Compostela	37560003-ae75-43c3-95aa-48c98797aa2a	6af32af3-8b28-4bd2-8ab6-542b3f06ddcb	1c4d1653-3ae5-4732-92dc-07f497f72276	CIBIO	Colección Marcos A. González, Universidade de Santiago de Compostela	IBI Trichptera 01	USC	PreservedSpecimen	{"BOLD_ProcessID":"IBITR229-20"|"BOLD_BINURI":"BOLD:AED0151"}	20560a18-cd70-4cfa-b4c8-a52f0b754844	INV04703	J. Martínez | L. Martín	1	Male	Adult	whole animal (ETOH) | DNA extract	in collection	http://boldsystems.org/index.php/Public_RecordView?processid=IBITR229-20	INV04703	2008-08-21	2008	08	21	Europe	Spain	ES	Ourense	Sierra Invernadeiro	Cortellos da Ribeira Grande. Puente del camino	912	42.1292	-7.3039	WGS84	30	L. Martín	Morphology	Wormaldia variegata mattheyi Schmid, 1952	Animalia | Arthropoda | Insecta | Trichoptera | Philopotamidae | Wormaldia	Animalia	Arthropoda	Insecta	Trichoptera	Philopotamidae	Wormaldia
67938a34-1181-4905-8bf5-caf406945e4d	PhysicalObject	2022-02-08	en	https://creativecommons.org/licenses/by/4.0/legalcode	Universidade de Santiago de Compostela	37560003-ae75-43c3-95aa-48c98797aa2a	6af32af3-8b28-4bd2-8ab6-542b3f06ddcb	1c4d1653-3ae5-4732-92dc-07f497f72276	CIBIO	Colección Marcos A. González, Universidade de Santiago de Compostela	IBI Trichptera 01	USC	PreservedSpecimen	{"BOLD_ProcessID":"IBITR230-20"|"BOLD_BINURI":"BOLD:AAL4393"}	67938a34-1181-4905-8bf5-caf406945e4d	INV04704	J. Martínez | L. Martín	1	Male	Adult	whole animal (ETOH) | DNA extract	in collection	http://boldsystems.org/index.php/Public_RecordView?processid=IBITR230-20	INV04704	2008-08-21	2008	08	21	Europe	Spain	ES	Ourense	Sierra Invernadeiro	Cortellos da Ribeira Grande	945	42.1325	-7.3176	WGS84	30	L. Martín	Morphology	Plectrocnemia laetabilis McLachlan, 1880	Animalia | Arthropoda | Insecta | Trichoptera | Polycentropodidae | Plectrocnemia	Animalia	Arthropoda	Insecta	Trichoptera	Polycentropodidae	Plectrocnemia
9af29db1-364e-431d-9ab2-cebe7fb89b48	PhysicalObject	2022-02-08	en	https://creativecommons.org/licenses/by/4.0/legalcode	Universidade de Santiago de Compostela	37560003-ae75-43c3-95aa-48c98797aa2a	6af32af3-8b28-4bd2-8ab6-542b3f06ddcb	1c4d1653-3ae5-4732-92dc-07f497f72276	CIBIO	Colección Marcos A. González, Universidade de Santiago de Compostela	IBI Trichptera 01	USC	PreservedSpecimen	{"BOLD_ProcessID":"IBITR231-20"|"BOLD_BINURI":"BOLD:AAL4393"}	9af29db1-364e-431d-9ab2-cebe7fb89b48	INV04705	J. Martínez | L. Martín	1	Male	Adult	whole animal (ETOH) | DNA extract	in collection	http://boldsystems.org/index.php/Public_RecordView?processid=IBITR231-20	INV04705	2008-08-21	2008	08	21	Europe	Spain	ES	Ourense	Sierra Invernadeiro	Cortellos da Ribeira Grande	945	42.1325	-7.3176	WGS84	30	L. Martín	Morphology	Plectrocnemia laetabilis McLachlan, 1880	Animalia | Arthropoda | Insecta | Trichoptera | Polycentropodidae | Plectrocnemia	Animalia	Arthropoda	Insecta	Trichoptera	Polycentropodidae	Plectrocnemia
ebdb185a-cdb7-4a29-b606-e79be31e31d9	PhysicalObject	2022-02-08	en	https://creativecommons.org/licenses/by/4.0/legalcode	Universidade de Santiago de Compostela	37560003-ae75-43c3-95aa-48c98797aa2a	6af32af3-8b28-4bd2-8ab6-542b3f06ddcb	1c4d1653-3ae5-4732-92dc-07f497f72276	CIBIO	Colección Marcos A. González, Universidade de Santiago de Compostela	IBI Trichptera 01	USC	PreservedSpecimen	{"BOLD_ProcessID":"IBITR232-20"|"BOLD_BINURI":"BOLD:AAL0054"}	ebdb185a-cdb7-4a29-b606-e79be31e31d9	INV04706	M. González | J. Martínez	1	Male	Adult	whole animal (ETOH) | DNA extract	in collection	http://boldsystems.org/index.php/Public_RecordView?processid=IBITR232-20	INV04706	2007-09-09	2007	09	09	Europe	Spain	ES	Lugo	Sierra Courel	Esperante Camping	594	42.6426	-7.1363	WGS84	30	L. Martín	Morphology	Polycentropus intricatus Morton, 1910	Animalia | Arthropoda | Insecta | Trichoptera | Polycentropodidae | Polycentropus	Animalia	Arthropoda	Insecta	Trichoptera	Polycentropodidae	Polycentropus
c11582ec-339b-4e4a-b04a-cedfab1ae5c0	PhysicalObject	2022-02-08	en	https://creativecommons.org/licenses/by/4.0/legalcode	Universidade de Santiago de Compostela	37560003-ae75-43c3-95aa-48c98797aa2a	6af32af3-8b28-4bd2-8ab6-542b3f06ddcb	1c4d1653-3ae5-4732-92dc-07f497f72276	CIBIO	Colección Marcos A. González, Universidade de Santiago de Compostela	IBI Trichptera 01	USC	PreservedSpecimen	{"BOLD_ProcessID":"IBITR233-20"|"BOLD_BINURI":"BOLD:AAL0054"}	c11582ec-339b-4e4a-b04a-cedfab1ae5c0	INV04707	M. González | J. Martínez	1	Male	Adult	whole animal (ETOH) | DNA extract	in collection	http://boldsystems.org/index.php/Public_RecordView?processid=IBITR233-20	INV04707	2007-09-09	2007	09	09	Europe	Spain	ES	Lugo	Sierra Courel	Esperante Camping	594	42.6426	-7.1363	WGS84	30	L. Martín	Morphology	Polycentropus intricatus Morton, 1910	Animalia | Arthropoda | Insecta | Trichoptera | Polycentropodidae | Polycentropus	Animalia	Arthropoda	Insecta	Trichoptera	Polycentropodidae	Polycentropus
46163429-eaec-4527-944d-080c40ac97ac	PhysicalObject	2022-02-08	en	https://creativecommons.org/licenses/by/4.0/legalcode	Universidade de Santiago de Compostela	37560003-ae75-43c3-95aa-48c98797aa2a	6af32af3-8b28-4bd2-8ab6-542b3f06ddcb	1c4d1653-3ae5-4732-92dc-07f497f72276	CIBIO	Colección Marcos A. González, Universidade de Santiago de Compostela	IBI Trichptera 01	USC	PreservedSpecimen	{"BOLD_ProcessID":"IBITR234-20"|"BOLD_BINURI":"BOLD:AAL0060"}	46163429-eaec-4527-944d-080c40ac97ac	INV04708	J. Martínez | L. Martín	1	Male	Adult	whole animal (ETOH) | DNA extract	in collection	http://boldsystems.org/index.php/Public_RecordView?processid=IBITR234-20	INV04708	2008-08-21	2008	08	21	Europe	Spain	ES	Ourense	Sierra Invernadeiro	Cortellos da Ribeira Grande. Puente del camino	912	42.1292	-7.3039	WGS84	30	L. Martín	Morphology	Polycentropus kingi McLachlan, 1881	Animalia | Arthropoda | Insecta | Trichoptera | Polycentropodidae | Polycentropus	Animalia	Arthropoda	Insecta	Trichoptera	Polycentropodidae	Polycentropus
c33817f3-21c3-4369-b1a7-aea3450a0cf0	PhysicalObject	2022-02-08	en	https://creativecommons.org/licenses/by/4.0/legalcode	Universidade de Santiago de Compostela	37560003-ae75-43c3-95aa-48c98797aa2a	6af32af3-8b28-4bd2-8ab6-542b3f06ddcb	1c4d1653-3ae5-4732-92dc-07f497f72276	CIBIO	Colección Marcos A. González, Universidade de Santiago de Compostela	IBI Trichptera 01	USC	PreservedSpecimen	{"BOLD_ProcessID":"IBITR235-20"|"BOLD_BINURI":"BOLD:AAL0060"}	c33817f3-21c3-4369-b1a7-aea3450a0cf0	INV04709	J. Martínez | L. Martín	1	Male	Adult	whole animal (ETOH) | DNA extract	in collection	http://boldsystems.org/index.php/Public_RecordView?processid=IBITR235-20	INV04709	2008-08-21	2008	08	21	Europe	Spain	ES	Ourense	Sierra Invernadeiro	Cortellos da Ribeira Grande. Puente del camino	912	42.1292	-7.3039	WGS84	30	L. Martín	Morphology	Polycentropus kingi McLachlan, 1881	Animalia | Arthropoda | Insecta | Trichoptera | Polycentropodidae | Polycentropus	Animalia	Arthropoda	Insecta	Trichoptera	Polycentropodidae	Polycentropus
6eadb0fc-f9fe-4850-b891-ef59cce44128	PhysicalObject	2022-02-08	en	https://creativecommons.org/licenses/by/4.0/legalcode	Universidade de Santiago de Compostela	37560003-ae75-43c3-95aa-48c98797aa2a	6af32af3-8b28-4bd2-8ab6-542b3f06ddcb	1c4d1653-3ae5-4732-92dc-07f497f72276	CIBIO	Colección Marcos A. González, Universidade de Santiago de Compostela	IBI Trichptera 01	USC	PreservedSpecimen	{"BOLD_ProcessID":"IBITR236-20"|"BOLD_BINURI":"BOLD:AAO1607"}	6eadb0fc-f9fe-4850-b891-ef59cce44128	INV04710	J. Martínez | L. Martín	1	Male	Adult	whole animal (ETOH) | DNA extract	in collection	http://boldsystems.org/index.php/Public_RecordView?processid=IBITR236-20	INV04710	2008-08-21	2008	08	21	Europe	Spain	ES	Ourense	Sierra Invernadeiro	Cortellos da Ribeira Grande. Puente del camino	912	42.1292	-7.3039	WGS84	30	L. Martín	Morphology	Psychomyia pusilla (Fabricius, 1781)	Animalia | Arthropoda | Insecta | Trichoptera | Psychomyiidae | Psychomyia	Animalia	Arthropoda	Insecta	Trichoptera	Psychomyiidae	Psychomyia
c061429f-3e1c-4309-b9e0-e104c2597caa	PhysicalObject	2022-02-08	en	https://creativecommons.org/licenses/by/4.0/legalcode	Universidade de Santiago de Compostela	37560003-ae75-43c3-95aa-48c98797aa2a	6af32af3-8b28-4bd2-8ab6-542b3f06ddcb	1c4d1653-3ae5-4732-92dc-07f497f72276	CIBIO	Colección Marcos A. González, Universidade de Santiago de Compostela	IBI Trichptera 01	USC	PreservedSpecimen	{"BOLD_ProcessID":"IBITR237-20"|"BOLD_BINURI":"BOLD:AAO1607"}	c061429f-3e1c-4309-b9e0-e104c2597caa	INV04711	J. Martínez | L. Martín	1	Male	Adult	whole animal (ETOH) | DNA extract	in collection	http://boldsystems.org/index.php/Public_RecordView?processid=IBITR237-20	INV04711	2008-08-21	2008	08	21	Europe	Spain	ES	Ourense	Sierra Invernadeiro	Cortellos da Ribeira Grande. Puente del camino	912	42.1292	-7.3039	WGS84	30	L. Martín	Morphology	Psychomyia pusilla (Fabricius, 1781)	Animalia | Arthropoda | Insecta | Trichoptera | Psychomyiidae | Psychomyia	Animalia	Arthropoda	Insecta	Trichoptera	Psychomyiidae	Psychomyia
fba4cefa-e445-4823-b7b3-bf8556924a98	PhysicalObject	2022-02-08	en	https://creativecommons.org/licenses/by/4.0/legalcode	Universidade de Santiago de Compostela	37560003-ae75-43c3-95aa-48c98797aa2a	6af32af3-8b28-4bd2-8ab6-542b3f06ddcb	1c4d1653-3ae5-4732-92dc-07f497f72276	CIBIO	Colección Marcos A. González, Universidade de Santiago de Compostela	IBI Trichptera 01	USC	PreservedSpecimen	{"BOLD_ProcessID":"IBITR238-20"|"BOLD_BINURI":"BOLD:AAO2229"}	fba4cefa-e445-4823-b7b3-bf8556924a98	INV04713	J. Martínez | L. Martín	1	Male	Adult	whole animal (ETOH) | DNA extract	in collection	http://boldsystems.org/index.php/Public_RecordView?processid=IBITR238-20	INV04713	2008-08-21	2008	08	21	Europe	Spain	ES	Ourense	Sierra Invernadeiro	Cortellos da Ribeira Grande. Puente del camino	912	42.1292	-7.3039	WGS84	30	L. Martín	Morphology	Lype auripilis McLachlan, 1884	Animalia | Arthropoda | Insecta | Trichoptera | Psychomyiidae | Lype	Animalia	Arthropoda	Insecta	Trichoptera	Psychomyiidae	Lype
fab09070-d72f-47a7-9c96-d4b9faee83ab	PhysicalObject	2022-02-08	en	https://creativecommons.org/licenses/by/4.0/legalcode	Universidade de Santiago de Compostela	37560003-ae75-43c3-95aa-48c98797aa2a	6af32af3-8b28-4bd2-8ab6-542b3f06ddcb	1c4d1653-3ae5-4732-92dc-07f497f72276	CIBIO	Colección Marcos A. González, Universidade de Santiago de Compostela	IBI Trichptera 01	USC	PreservedSpecimen	{"BOLD_ProcessID":"IBITR239-20"|"BOLD_BINURI":"BOLD:AAL9978"}	fab09070-d72f-47a7-9c96-d4b9faee83ab	INV04714	L. Martín	1	Male	Adult	whole animal (ETOH) | DNA extract	in collection	http://boldsystems.org/index.php/Public_RecordView?processid=IBITR239-20	INV04714	2009-06-03	2009	06	03	Europe	Spain	ES	Pontevedra	Sierra Lousado	Ponte Chequeda	385	42.0296	-8.8018	WGS84	30	L. Martín	Morphology	Tinodes foedellus McLachlan, 1884	Animalia | Arthropoda | Insecta | Trichoptera | Psychomyiidae | Tinodes	Animalia	Arthropoda	Insecta	Trichoptera	Psychomyiidae	Tinodes
57bc6771-1787-4788-9d2e-ebc1696cf397	PhysicalObject	2022-02-08	en	https://creativecommons.org/licenses/by/4.0/legalcode	Universidade de Santiago de Compostela	37560003-ae75-43c3-95aa-48c98797aa2a	6af32af3-8b28-4bd2-8ab6-542b3f06ddcb	1c4d1653-3ae5-4732-92dc-07f497f72276	CIBIO	Colección Marcos A. González, Universidade de Santiago de Compostela	IBI Trichptera 01	USC	PreservedSpecimen	{"BOLD_ProcessID":"IBITR240-20"|"BOLD_BINURI":"BOLD:AAL9978"}	57bc6771-1787-4788-9d2e-ebc1696cf397	INV04715	L. Martín	1	Male	Adult	whole animal (ETOH) | DNA extract	in collection	http://boldsystems.org/index.php/Public_RecordView?processid=IBITR240-20	INV04715	2009-06-03	2009	06	03	Europe	Spain	ES	Pontevedra	Sierra Lousado	Ponte Chequeda	385	42.0296	-8.8018	WGS84	30	L. Martín	Morphology	Tinodes foedellus McLachlan, 1884	Animalia | Arthropoda | Insecta | Trichoptera | Psychomyiidae | Tinodes	Animalia	Arthropoda	Insecta	Trichoptera	Psychomyiidae	Tinodes
5d15880b-016a-4859-8f5d-dc02525e9593	PhysicalObject	2022-02-08	en	https://creativecommons.org/licenses/by/4.0/legalcode	Universidade de Santiago de Compostela	37560003-ae75-43c3-95aa-48c98797aa2a	6af32af3-8b28-4bd2-8ab6-542b3f06ddcb	1c4d1653-3ae5-4732-92dc-07f497f72276	CIBIO	Colección Marcos A. González, Universidade de Santiago de Compostela	IBI Trichptera 01	USC	PreservedSpecimen	{"BOLD_ProcessID":"IBITR241-20"|"BOLD_BINURI":"BOLD:AAF7459"}	5d15880b-016a-4859-8f5d-dc02525e9593	INV04716	L. Martín	1	Male	Adult	whole animal (ETOH) | DNA extract	in collection	http://boldsystems.org/index.php/Public_RecordView?processid=IBITR241-20	INV04716	2009-03-29	2009	03	29	Europe	Spain	ES	Pontevedra	Sierra Lousado	A Mouta, Burgueira	285	42.0095	-8.8245	WGS84	30	L. Martín	Morphology	Tinodes assimilis McLachlan, 1865	Animalia | Arthropoda | Insecta | Trichoptera | Psychomyiidae | Tinodes	Animalia	Arthropoda	Insecta	Trichoptera	Psychomyiidae	Tinodes
babe53a6-e9ca-4892-9ca8-7343ce75b353	PhysicalObject	2022-02-08	en	https://creativecommons.org/licenses/by/4.0/legalcode	Universidade de Santiago de Compostela	37560003-ae75-43c3-95aa-48c98797aa2a	6af32af3-8b28-4bd2-8ab6-542b3f06ddcb	1c4d1653-3ae5-4732-92dc-07f497f72276	CIBIO	Colección Marcos A. González, Universidade de Santiago de Compostela	IBI Trichptera 01	USC	PreservedSpecimen	{"BOLD_ProcessID":"IBITR242-20"|"BOLD_BINURI":"BOLD:AAF7459"}	babe53a6-e9ca-4892-9ca8-7343ce75b353	INV04717	L. Martín	1	Male	Adult	whole animal (ETOH) | DNA extract	in collection	http://boldsystems.org/index.php/Public_RecordView?processid=IBITR242-20	INV04717	2009-03-29	2009	03	29	Europe	Spain	ES	Pontevedra	Sierra Lousado	A Mouta, Burgueira	285	42.0095	-8.8245	WGS84	30	L. Martín	Morphology	Tinodes assimilis McLachlan, 1865	Animalia | Arthropoda | Insecta | Trichoptera | Psychomyiidae | Tinodes	Animalia	Arthropoda	Insecta	Trichoptera	Psychomyiidae	Tinodes
5c377595-8212-4c7e-acf3-3602484b2eb1	PhysicalObject	2022-02-08	en	https://creativecommons.org/licenses/by/4.0/legalcode	Universidade de Santiago de Compostela	37560003-ae75-43c3-95aa-48c98797aa2a	6af32af3-8b28-4bd2-8ab6-542b3f06ddcb	1c4d1653-3ae5-4732-92dc-07f497f72276	CIBIO	Colección Marcos A. González, Universidade de Santiago de Compostela	IBI Trichptera 01	USC	PreservedSpecimen	{"BOLD_ProcessID":"IBITR243-20"|BOLD_BINURI:"BOLD:AAO2443"}	5c377595-8212-4c7e-acf3-3602484b2eb1	INV04718	M. González | J. Martínez	1	Male	Adult	whole animal (ETOH) | DNA extract	in collection	http://boldsystems.org/index.php/Public_RecordView?processid=IBITR243-20	INV04718	2006-07-27	2006	07	27	Europe	Spain	ES	Lugo	Sierra Courel	Devesa da Rogueira, Moreda, Folgoso do Courel	940	42.6117	-7.1136	WGS84	30	L. Martín	Morphology	Diplectrona felix McLachlan, 1878	Animalia | Arthropoda | Insecta | Trichoptera | Hydropsychidae | Diplectrona	Animalia	Arthropoda	Insecta	Trichoptera	Hydropsychidae	Diplectrona
edab20e9-3c56-48f6-a8c7-c67b8a2c966b	PhysicalObject	2022-02-08	en	https://creativecommons.org/licenses/by/4.0/legalcode	Universidade de Santiago de Compostela	37560003-ae75-43c3-95aa-48c98797aa2a	6af32af3-8b28-4bd2-8ab6-542b3f06ddcb	1c4d1653-3ae5-4732-92dc-07f497f72276	CIBIO	Colección Marcos A. González, Universidade de Santiago de Compostela	IBI Trichptera 01	USC	PreservedSpecimen	{"BOLD_ProcessID":"IBITR244-20"|"BOLD_BINURI":"BOLD:AAO2443"}	edab20e9-3c56-48f6-a8c7-c67b8a2c966b	INV04719	M. González | J. Martínez	1	Male	Adult	whole animal (ETOH) | DNA extract	in collection	http://boldsystems.org/index.php/Public_RecordView?processid=IBITR244-20	INV04719	2006-07-27	2006	07	27	Europe	Spain	ES	Lugo	Sierra Courel	Devesa da Rogueira, Moreda, Folgoso do Courel	940	42.6117	-7.1136	WGS84	30	L. Martín	Morphology	Diplectrona felix McLachlan, 1878	Animalia | Arthropoda | Insecta | Trichoptera | Hydropsychidae | Diplectrona	Animalia	Arthropoda	Insecta	Trichoptera	Hydropsychidae	Diplectrona
6b58ddec-bdff-487e-8ad3-54d12c0db73a	PhysicalObject	2022-02-08	en	https://creativecommons.org/licenses/by/4.0/legalcode	Universidade de Santiago de Compostela	37560003-ae75-43c3-95aa-48c98797aa2a	6af32af3-8b28-4bd2-8ab6-542b3f06ddcb	1c4d1653-3ae5-4732-92dc-07f497f72276	CIBIO	Colección Marcos A. González, Universidade de Santiago de Compostela	IBI Trichptera 01	USC	PreservedSpecimen	{"BOLD_ProcessID":"IBITR245-20"|"BOLD_BINURI":"BOLD:AAB9587"}	6b58ddec-bdff-487e-8ad3-54d12c0db73a	INV04720	M. González | J. Martínez	1	Male	Adult	whole animal (ETOH) | DNA extract	in collection	http://boldsystems.org/index.php/Public_RecordView?processid=IBITR245-20	INV04720	2007-09-09	2007	09	09	Europe	Spain	ES	Lugo	Sierra Courel	Esperante Camping	594	42.6426	-7.1363	WGS84	30	L. Martín	Morphology	Hydropsyche ambigua Schmid, 1973	Animalia | Arthropoda | Insecta | Trichoptera | Hydropsychidae | Hydropsyche	Animalia	Arthropoda	Insecta	Trichoptera	Hydropsychidae	Hydropsyche
7f3c0ea7-d5c7-4f31-ba53-858829a7ac5e	PhysicalObject	2022-02-08	en	https://creativecommons.org/licenses/by/4.0/legalcode	Universidade de Santiago de Compostela	37560003-ae75-43c3-95aa-48c98797aa2a	6af32af3-8b28-4bd2-8ab6-542b3f06ddcb	1c4d1653-3ae5-4732-92dc-07f497f72276	CIBIO	Colección Marcos A. González, Universidade de Santiago de Compostela	IBI Trichptera 01	USC	PreservedSpecimen	{"BOLD_ProcessID":"IBITR246-20"|"BOLD_BINURI":"BOLD:AAB9587"}	7f3c0ea7-d5c7-4f31-ba53-858829a7ac5e	INV04721	M. González | J. Martínez	1	Male	Adult	whole animal (ETOH) | DNA extract	in collection	http://boldsystems.org/index.php/Public_RecordView?processid=IBITR246-20	INV04721	2007-09-09	2007	09	09	Europe	Spain	ES	Lugo	Sierra Courel	Esperante Camping	594	42.6426	-7.1363	WGS84	30	L. Martín	Morphology	Hydropsyche ambigua Schmid, 1973	Animalia | Arthropoda | Insecta | Trichoptera | Hydropsychidae | Hydropsyche	Animalia	Arthropoda	Insecta	Trichoptera	Hydropsychidae	Hydropsyche
c1cb0b2d-3c1c-4fa3-adfe-09f37bc0eabf	PhysicalObject	2022-02-08	en	https://creativecommons.org/licenses/by/4.0/legalcode	Universidade de Santiago de Compostela	37560003-ae75-43c3-95aa-48c98797aa2a	6af32af3-8b28-4bd2-8ab6-542b3f06ddcb	1c4d1653-3ae5-4732-92dc-07f497f72276	CIBIO	Colección Marcos A. González, Universidade de Santiago de Compostela	IBI Trichptera 01	USC	PreservedSpecimen	{"BOLD_ProcessID":"IBITR247-20"|"BOLD_BINURI":"BOLD:AAB1966"}	c1cb0b2d-3c1c-4fa3-adfe-09f37bc0eabf	INV04722	M. González | J. Martínez	1	Male	Adult	whole animal (ETOH) | DNA extract	in collection	http://boldsystems.org/index.php/Public_RecordView?processid=IBITR247-20	INV04722	2007-09-09	2007	09	09	Europe	Spain	ES	Lugo	Sierra Courel	Esperante Camping	594	42.6426	-7.1363	WGS84	30	L. Martín	Morphology	Hydropsyche instabilis (Curtis, 1834)	Animalia | Arthropoda | Insecta | Trichoptera | Hydropsychidae | Hydropsyche	Animalia	Arthropoda	Insecta	Trichoptera	Hydropsychidae	Hydropsyche
235320c4-f765-42d9-8bd3-2d9eca0abf98	PhysicalObject	2022-02-08	en	https://creativecommons.org/licenses/by/4.0/legalcode	Universidade de Santiago de Compostela	37560003-ae75-43c3-95aa-48c98797aa2a	6af32af3-8b28-4bd2-8ab6-542b3f06ddcb	1c4d1653-3ae5-4732-92dc-07f497f72276	CIBIO	Colección Marcos A. González, Universidade de Santiago de Compostela	IBI Trichptera 01	USC	PreservedSpecimen	{"BOLD_ProcessID":"IBITR248-20"|"BOLD_BINURI":"BOLD:ABZ1867"}	235320c4-f765-42d9-8bd3-2d9eca0abf98	INV04723	M. González | J. Martínez	1	Male	Adult	whole animal (ETOH) | DNA extract	in collection	http://boldsystems.org/index.php/Public_RecordView?processid=IBITR248-20	INV04723	2007-09-09	2007	09	09	Europe	Spain	ES	Lugo	Sierra Courel	Esperante Camping	594	42.6426	-7.1363	WGS84	30	L. Martín	Morphology	Hydropsyche instabilis (Curtis, 1834)	Animalia | Arthropoda | Insecta | Trichoptera | Hydropsychidae | Hydropsyche	Animalia	Arthropoda	Insecta	Trichoptera	Hydropsychidae	Hydropsyche
a0ff8370-9241-404a-81e7-aab278abbbd4	PhysicalObject	2022-02-08	en	https://creativecommons.org/licenses/by/4.0/legalcode	Universidade de Santiago de Compostela	37560003-ae75-43c3-95aa-48c98797aa2a	6af32af3-8b28-4bd2-8ab6-542b3f06ddcb	1c4d1653-3ae5-4732-92dc-07f497f72276	CIBIO	Colección Marcos A. González, Universidade de Santiago de Compostela	IBI Trichptera 01	USC	PreservedSpecimen	{"BOLD_ProcessID":"IBITR249-20"|"BOLD_BINURI":"BOLD:AAB9587"}	a0ff8370-9241-404a-81e7-aab278abbbd4	INV04724	M. González | J. Martínez	1	Male	Adult	whole animal (ETOH) | DNA extract	in collection	http://boldsystems.org/index.php/Public_RecordView?processid=IBITR249-20	INV04724	2007-09-09	2007	09	09	Europe	Spain	ES	Lugo	Sierra Courel	Esperante Camping	594	42.6426	-7.1363	WGS84	30	L. Martín	Morphology	Hydropsyche siltalai Doehler, 1963	Animalia | Arthropoda | Insecta | Trichoptera | Hydropsychidae | Hydropsyche	Animalia	Arthropoda	Insecta	Trichoptera	Hydropsychidae	Hydropsyche
e632d1c9-0a67-49c8-b1dc-6fa653e44413	PhysicalObject	2022-02-08	en	https://creativecommons.org/licenses/by/4.0/legalcode	Universidade de Santiago de Compostela	37560003-ae75-43c3-95aa-48c98797aa2a	6af32af3-8b28-4bd2-8ab6-542b3f06ddcb	1c4d1653-3ae5-4732-92dc-07f497f72276	CIBIO	Colección Marcos A. González, Universidade de Santiago de Compostela	IBI Trichptera 01	USC	PreservedSpecimen	{"BOLD_ProcessID":"IBITR250-20"|"BOLD_BINURI":"BOLD:AED0962"}	e632d1c9-0a67-49c8-b1dc-6fa653e44413	INV04725	L. Martín	1	Male	Adult	whole animal (ETOH) | DNA extract	in collection	http://boldsystems.org/index.php/Public_RecordView?processid=IBITR250-20	INV04725	2009-03-29	2009	03	29	Europe	Spain	ES	Pontevedra	Sierra Lousado	A Mouta, Burgueira	285	42.0095	-8.8245	WGS84	30	L. Martín	Morphology	Hydropsyche tibialis McLachlan, 1884	Animalia | Arthropoda | Insecta | Trichoptera | Hydropsychidae | Hydropsyche	Animalia	Arthropoda	Insecta	Trichoptera	Hydropsychidae	Hydropsyche
4d30908f-47e3-47e9-8cf3-41450e090a31	PhysicalObject	2022-02-08	en	https://creativecommons.org/licenses/by/4.0/legalcode	Universidade de Santiago de Compostela	37560003-ae75-43c3-95aa-48c98797aa2a	6af32af3-8b28-4bd2-8ab6-542b3f06ddcb	1c4d1653-3ae5-4732-92dc-07f497f72276	CIBIO	Colección Marcos A. González, Universidade de Santiago de Compostela	IBI Trichptera 01	USC	PreservedSpecimen	{"BOLD_ProcessID":"IBITR251-20"|"BOLD_BINURI":"BOLD:AED0962"}	4d30908f-47e3-47e9-8cf3-41450e090a31	INV04726	L. Martín	1	Male	Adult	whole animal (ETOH) | DNA extract	in collection	http://boldsystems.org/index.php/Public_RecordView?processid=IBITR251-20	INV04726	2009-03-29	2009	03	29	Europe	Spain	ES	Pontevedra	Sierra Lousado	A Mouta, Burgueira	285	42.0095	-8.8245	WGS84	30	L. Martín	Morphology	Hydropsyche tibialis McLachlan, 1884	Animalia | Arthropoda | Insecta | Trichoptera | Hydropsychidae | Hydropsyche	Animalia	Arthropoda	Insecta	Trichoptera	Hydropsychidae	Hydropsyche
43faf7dc-4a2d-4e75-8c8f-cdc3f523f7f9	PhysicalObject	2022-02-08	en	https://creativecommons.org/licenses/by/4.0/legalcode	Universidade de Santiago de Compostela	37560003-ae75-43c3-95aa-48c98797aa2a	6af32af3-8b28-4bd2-8ab6-542b3f06ddcb	1c4d1653-3ae5-4732-92dc-07f497f72276	CIBIO	Colección Marcos A. González, Universidade de Santiago de Compostela	IBI Trichptera 01	USC	PreservedSpecimen	{"BOLD_ProcessID":"IBITR252-20"|"BOLD_BINURI":"BOLD:AAH3018"}	43faf7dc-4a2d-4e75-8c8f-cdc3f523f7f9	INV04731	J. Martínez | L. Martín	1	Male	Adult	whole animal (ETOH) | DNA extract	in collection	http://boldsystems.org/index.php/Public_RecordView?processid=IBITR252-20	INV04731	2008-08-21	2008	08	21	Europe	Spain	ES	Ourense	Sierra Invernadeiro	Cortellos da Ribeira Grande. Puente del camino	912	42.1292	-7.3039	WGS84	30	L. Martín	Morphology	Micrasema servatum (Navás, 1918)	Animalia | Arthropoda | Insecta | Trichoptera | Brachycentridae | Micrasema	Animalia	Arthropoda	Insecta	Trichoptera	Brachycentridae	Micrasema
4a43c2a1-9ec2-48ce-9281-157ef52b6b7d	PhysicalObject	2022-02-08	en	https://creativecommons.org/licenses/by/4.0/legalcode	Universidade de Santiago de Compostela	37560003-ae75-43c3-95aa-48c98797aa2a	6af32af3-8b28-4bd2-8ab6-542b3f06ddcb	1c4d1653-3ae5-4732-92dc-07f497f72276	CIBIO	Colección Marcos A. González, Universidade de Santiago de Compostela	IBI Trichptera 01	USC	PreservedSpecimen	{"BOLD_ProcessID":"IBITR253-20"|"BOLD_BINURI":"BOLD:AAH3018"}	4a43c2a1-9ec2-48ce-9281-157ef52b6b7d	INV04732	J. Martínez | L. Martín	1	Male	Adult	whole animal (ETOH) | DNA extract	in collection	http://boldsystems.org/index.php/Public_RecordView?processid=IBITR253-20	INV04732	2008-08-21	2008	08	21	Europe	Spain	ES	Ourense	Sierra Invernadeiro	Cortellos da Ribeira Grande. Puente del camino	912	42.1292	-7.3039	WGS84	30	L. Martín	Morphology	Micrasema servatum (Navás, 1918)	Animalia | Arthropoda | Insecta | Trichoptera | Brachycentridae | Micrasema	Animalia	Arthropoda	Insecta	Trichoptera	Brachycentridae	Micrasema
0cdc2504-2f6a-4789-b55c-85a3070c0aaf	PhysicalObject	2022-02-08	en	https://creativecommons.org/licenses/by/4.0/legalcode	Universidade de Santiago de Compostela	37560003-ae75-43c3-95aa-48c98797aa2a	6af32af3-8b28-4bd2-8ab6-542b3f06ddcb	1c4d1653-3ae5-4732-92dc-07f497f72276	CIBIO	Colección Marcos A. González, Universidade de Santiago de Compostela	IBI Trichptera 01	USC	PreservedSpecimen	{"BOLD_ProcessID":"IBITR254-20"|"BOLD_BINURI":"BOLD:AEC6981"}	0cdc2504-2f6a-4789-b55c-85a3070c0aaf	INV04733	M. González | J. Martínez	1	Male	Adult	whole animal (ETOH) | DNA extract	in collection	http://boldsystems.org/index.php/Public_RecordView?processid=IBITR254-20	INV04733	2006-06-08	2006	06	08	Europe	Spain	ES	Lugo	Sierra Courel	Esperante Camping	594	42.6426	-7.1363	WGS84	30	L. Martín	Morphology	Larcasia partita Navás, 1917	Animalia | Arthropoda | Insecta | Trichoptera | Goeridae | Larcasia	Animalia	Arthropoda	Insecta	Trichoptera	Goeridae	Larcasia
0de94a49-9cc9-439a-b4cc-d9cdf244359c	PhysicalObject	2022-02-08	en	https://creativecommons.org/licenses/by/4.0/legalcode	Universidade de Santiago de Compostela	37560003-ae75-43c3-95aa-48c98797aa2a	6af32af3-8b28-4bd2-8ab6-542b3f06ddcb	1c4d1653-3ae5-4732-92dc-07f497f72276	CIBIO	Colección Marcos A. González, Universidade de Santiago de Compostela	IBI Trichptera 01	USC	PreservedSpecimen	{"BOLD_ProcessID":"IBITR255-20"|"BOLD_BINURI":"BOLD:AAB6375"}	0de94a49-9cc9-439a-b4cc-d9cdf244359c	INV04738	M. González | J. Martínez	1	Male	Adult	whole animal (ETOH) | DNA extract	in collection	http://boldsystems.org/index.php/Public_RecordView?processid=IBITR255-20	INV04738	2006-10-05	2006	10	05	Europe	Spain	ES	Ourense	Sierra Invernadeiro	Cortellos da Ribeira Pequena	1025	42.1174	-7.3435	WGS84	30	L. Martín	Morphology	Limnephilus sparsus Curtis, 1834	Animalia | Arthropoda | Insecta | Trichoptera | Limnephilidae | Limnephilus	Animalia	Arthropoda	Insecta	Trichoptera	Limnephilidae	Limnephilus
c4f54ce3-2167-4003-bc8f-97b66d30b865	PhysicalObject	2022-02-08	en	https://creativecommons.org/licenses/by/4.0/legalcode	Universidade de Santiago de Compostela	37560003-ae75-43c3-95aa-48c98797aa2a	6af32af3-8b28-4bd2-8ab6-542b3f06ddcb	1c4d1653-3ae5-4732-92dc-07f497f72276	CIBIO	Colección Marcos A. González, Universidade de Santiago de Compostela	IBI Trichptera 01	USC	PreservedSpecimen	{"BOLD_ProcessID":"IBITR256-20"|"BOLD_BINURI":"BOLD:AAK8602"}	c4f54ce3-2167-4003-bc8f-97b66d30b865	INV04739	M. González | J. Martínez	1	Male	Adult	whole animal (ETOH) | DNA extract	in collection	http://boldsystems.org/index.php/Public_RecordView?processid=IBITR256-20	INV04739	2006-07-27	2006	07	27	Europe	Spain	ES	Lugo	Sierra Courel	Devesa da Rogueira, Moreda, Folgoso do Courel	940	42.6117	-7.1136	WGS84	30	L. Martín	Morphology	Limnephilus vittatus (Fabricius, 1798)	Animalia | Arthropoda | Insecta | Trichoptera | Limnephilidae | Limnephilus	Animalia	Arthropoda	Insecta	Trichoptera	Limnephilidae	Limnephilus
38b451a1-7cbc-4b38-b2cd-5f15931f18d4	PhysicalObject	2022-02-08	en	https://creativecommons.org/licenses/by/4.0/legalcode	Universidade de Santiago de Compostela	37560003-ae75-43c3-95aa-48c98797aa2a	6af32af3-8b28-4bd2-8ab6-542b3f06ddcb	1c4d1653-3ae5-4732-92dc-07f497f72276	CIBIO	Colección Marcos A. González, Universidade de Santiago de Compostela	IBI Trichptera 01	USC	PreservedSpecimen	{"BOLD_ProcessID":"IBITR257-20"|"BOLD_BINURI":"BOLD:AEC8384"}	38b451a1-7cbc-4b38-b2cd-5f15931f18d4	INV04740	M. González | J. Martínez	1	Male	Adult	whole animal (ETOH) | DNA extract	in collection	http://boldsystems.org/index.php/Public_RecordView?processid=IBITR257-20	INV04740	2007-08-12	2007	08	12	Europe	Spain	ES	Lugo	Sierra Ancares	Campa do Brego	1395	42.7922	-6.8750	WGS84	30	L. Martín	Morphology	Grammotaulius submaculatus (Rambur, 1842)	Animalia | Arthropoda | Insecta | Trichoptera | Limnephilidae | Grammotaulius	Animalia	Arthropoda	Insecta	Trichoptera	Limnephilidae	Grammotaulius
c16a4ddd-714a-44f3-bb24-51aa94d6cbf0	PhysicalObject	2022-02-08	en	https://creativecommons.org/licenses/by/4.0/legalcode	Universidade de Santiago de Compostela	37560003-ae75-43c3-95aa-48c98797aa2a	6af32af3-8b28-4bd2-8ab6-542b3f06ddcb	1c4d1653-3ae5-4732-92dc-07f497f72276	CIBIO	Colección Marcos A. González, Universidade de Santiago de Compostela	IBI Trichptera 01	USC	PreservedSpecimen	{"BOLD_ProcessID":"IBITR258-20"|"BOLD_BINURI":"BOLD:ABU7930"}	c16a4ddd-714a-44f3-bb24-51aa94d6cbf0	INV04741	M. González | J. Martínez	1	Male	Adult	whole animal (ETOH) | DNA extract	in collection	http://boldsystems.org/index.php/Public_RecordView?processid=IBITR258-20	INV04741	2007-08-12	2007	08	12	Europe	Spain	ES	Lugo	Sierra Ancares	Campa do Brego	1395	42.7922	-6.8750	WGS84	30	L. Martín	Morphology	Potamophylax cingulatus (Stephens, 1837)	Animalia | Arthropoda | Insecta | Trichoptera | Limnephilidae | Potamophylax	Animalia	Arthropoda	Insecta	Trichoptera	Limnephilidae	Potamophylax
4a0307f3-30f1-4cf8-9cc4-71cd0ab59804	PhysicalObject	2022-02-08	en	https://creativecommons.org/licenses/by/4.0/legalcode	Universidade de Santiago de Compostela	37560003-ae75-43c3-95aa-48c98797aa2a	6af32af3-8b28-4bd2-8ab6-542b3f06ddcb	1c4d1653-3ae5-4732-92dc-07f497f72276	CIBIO	Colección Marcos A. González, Universidade de Santiago de Compostela	IBI Trichptera 01	USC	PreservedSpecimen	{"BOLD_ProcessID":"IBITR259-20"|"BOLD_BINURI":"BOLD:AEC6836"}	4a0307f3-30f1-4cf8-9cc4-71cd0ab59804	INV04742	J. Martínez | L. Martín	1	Male	Adult	whole animal (ETOH) | DNA extract	in collection	http://boldsystems.org/index.php/Public_RecordView?processid=IBITR259-20	INV04742	2008-08-22	2008	08	22	Europe	Spain	ES	Ourense	Sierra Invernadeiro	Cortellos da Ribeira Pequena	1025	42.1231	-7.3511	WGS84	30	L. Martín	Morphology	Potamophylax latipennis (Curtis, 1834)	Animalia | Arthropoda | Insecta | Trichoptera | Limnephilidae | Potamophylax	Animalia	Arthropoda	Insecta	Trichoptera	Limnephilidae	Potamophylax
9a5d4f75-e025-4b0c-97bf-d8d9e7f4ed81	PhysicalObject	2022-02-08	en	https://creativecommons.org/licenses/by/4.0/legalcode	Universidade de Santiago de Compostela	37560003-ae75-43c3-95aa-48c98797aa2a	6af32af3-8b28-4bd2-8ab6-542b3f06ddcb	1c4d1653-3ae5-4732-92dc-07f497f72276	CIBIO	Colección Marcos A. González, Universidade de Santiago de Compostela	IBI Trichptera 01	USC	PreservedSpecimen	{"BOLD_ProcessID":"IBITR260-20"|"BOLD_BINURI":"BOLD:AAF7718"}	9a5d4f75-e025-4b0c-97bf-d8d9e7f4ed81	INV04743	M. González | J. Martínez	1	Male	Adult	whole animal (ETOH) | DNA extract	in collection	http://boldsystems.org/index.php/Public_RecordView?processid=IBITR260-20	INV04743	2006-10-05	2006	10	05	Europe	Spain	ES	Ourense	Sierra Invernadeiro	Cortellos da Ribeira Pequena	1025	42.1174	-7.3435	WGS84	30	L. Martín	Morphology	Halesus radiatus (Curtis, 1834)	Animalia | Arthropoda | Insecta | Trichoptera | Limnephilidae | Halesus	Animalia	Arthropoda	Insecta	Trichoptera	Limnephilidae	Halesus
eb475428-2b95-4b51-b58e-22e39d301d82	PhysicalObject	2022-02-08	en	https://creativecommons.org/licenses/by/4.0/legalcode	Universidade de Santiago de Compostela	37560003-ae75-43c3-95aa-48c98797aa2a	6af32af3-8b28-4bd2-8ab6-542b3f06ddcb	1c4d1653-3ae5-4732-92dc-07f497f72276	CIBIO	Colección Marcos A. González, Universidade de Santiago de Compostela	IBI Trichptera 01	USC	PreservedSpecimen	{"BOLD_ProcessID":"IBITR261-20"|"BOLD_BINURI":"BOLD:ABY2452"}	eb475428-2b95-4b51-b58e-22e39d301d82	INV04744	M. González | J. Martínez	1	Male	Adult	whole animal (ETOH) | DNA extract	in collection	http://boldsystems.org/index.php/Public_RecordView?processid=IBITR261-20	INV04744	2006-10-05	2006	10	05	Europe	Spain	ES	Ourense	Sierra Invernadeiro	Cortellos da Ribeira Pequena	1025	42.1174	-7.3435	WGS84	30	L. Martín	Morphology	Stenophylax fissus (McLachlan, 1875)	Animalia | Arthropoda | Insecta | Trichoptera | Limnephilidae | Stenophylax	Animalia	Arthropoda	Insecta	Trichoptera	Limnephilidae	Stenophylax
7f9d7438-e5aa-4fd1-90fb-6a2c523c352e	PhysicalObject	2022-02-08	en	https://creativecommons.org/licenses/by/4.0/legalcode	Universidade de Santiago de Compostela	37560003-ae75-43c3-95aa-48c98797aa2a	6af32af3-8b28-4bd2-8ab6-542b3f06ddcb	1c4d1653-3ae5-4732-92dc-07f497f72276	CIBIO	Colección Marcos A. González, Universidade de Santiago de Compostela	IBI Trichptera 01	USC	PreservedSpecimen	{"BOLD_ProcessID":"IBITR262-20"|"BOLD_BINURI":"BOLD:AAI0072"}	7f9d7438-e5aa-4fd1-90fb-6a2c523c352e	INV04745	M. González | J. Martínez	1	Male	Adult	whole animal (ETOH) | DNA extract	in collection	http://boldsystems.org/index.php/Public_RecordView?processid=IBITR262-20	INV04745	2006-10-05	2006	10	05	Europe	Spain	ES	Ourense	Sierra Invernadeiro	Cortellos da Ribeira Pequena	1025	42.1174	-7.3435	WGS84	30	L. Martín	Morphology	Stenophylax permistus McLachlan, 1895	Animalia | Arthropoda | Insecta | Trichoptera | Limnephilidae | Stenophylax	Animalia	Arthropoda	Insecta	Trichoptera	Limnephilidae	Stenophylax
56308116-f657-4b03-b1e7-79cee8aa0562	PhysicalObject	2022-02-08	en	https://creativecommons.org/licenses/by/4.0/legalcode	Universidade de Santiago de Compostela	37560003-ae75-43c3-95aa-48c98797aa2a	6af32af3-8b28-4bd2-8ab6-542b3f06ddcb	1c4d1653-3ae5-4732-92dc-07f497f72276	CIBIO	Colección Marcos A. González, Universidade de Santiago de Compostela	IBI Trichptera 01	USC	PreservedSpecimen	{"BOLD_ProcessID":"IBITR263-20"|"BOLD_BINURI":"BOLD:AAC4985"}	56308116-f657-4b03-b1e7-79cee8aa0562	INV04746	M. González | J. Martínez	1	Male	Adult	whole animal (ETOH) | DNA extract	in collection	http://boldsystems.org/index.php/Public_RecordView?processid=IBITR263-20	INV04746	2007-08-12	2007	08	12	Europe	Spain	ES	Lugo	Sierra Ancares	Monte da Vara	1230	42.8028	-6.8886	WGS84	30	L. Martín	Morphology	Stenophylax sequax (McLachlan, 1875)	Animalia | Arthropoda | Insecta | Trichoptera | Limnephilidae | Stenophylax	Animalia	Arthropoda	Insecta	Trichoptera	Limnephilidae	Stenophylax
6f96f176-cb8d-482b-b8fb-fb9c8968278c	PhysicalObject	2022-02-08	en	https://creativecommons.org/licenses/by/4.0/legalcode	Universidade de Santiago de Compostela	37560003-ae75-43c3-95aa-48c98797aa2a	6af32af3-8b28-4bd2-8ab6-542b3f06ddcb	1c4d1653-3ae5-4732-92dc-07f497f72276	CIBIO	Colección Marcos A. González, Universidade de Santiago de Compostela	IBI Trichptera 01	USC	PreservedSpecimen	{"BOLD_ProcessID":"IBITR264-20"|"BOLD_BINURI":"BOLD:AAO2353"}	6f96f176-cb8d-482b-b8fb-fb9c8968278c	INV04748	M. González | J. Martínez	1	Male	Adult	whole animal (ETOH) | DNA extract	in collection	http://boldsystems.org/index.php/Public_RecordView?processid=IBITR264-20	INV04748	2006-10-05	2006	10	05	Europe	Spain	ES	Ourense	Sierra Invernadeiro	Cortellos da Ribeira Pequena. Seixo Blanco	998	42.1172	-7.3454	WGS84	30	L. Martín	Morphology	Allogamus ligonifer (McLachlan, 1876)	Animalia | Arthropoda | Insecta | Trichoptera | Limnephilidae | Allogamus	Animalia	Arthropoda	Insecta	Trichoptera	Limnephilidae	Allogamus
a48cb6f8-e58f-4e41-91ca-4d135cb964dd	PhysicalObject	2022-02-08	en	https://creativecommons.org/licenses/by/4.0/legalcode	Universidade de Santiago de Compostela	37560003-ae75-43c3-95aa-48c98797aa2a	6af32af3-8b28-4bd2-8ab6-542b3f06ddcb	1c4d1653-3ae5-4732-92dc-07f497f72276	CIBIO	Colección Marcos A. González, Universidade de Santiago de Compostela	IBI Trichptera 01	USC	PreservedSpecimen	{"BOLD_ProcessID":"IBITR265-20"|BOLD_BINURI:"BOLD:AAJ7690"}	a48cb6f8-e58f-4e41-91ca-4d135cb964dd	INV04749	J. Martínez | L. Martín	1	Male	Adult	whole animal (ETOH) | DNA extract	in collection	http://boldsystems.org/index.php/Public_RecordView?processid=IBITR265-20	INV04749	2008-08-21	2008	08	21	Europe	Spain	ES	Ourense	Sierra Invernadeiro	Cortellos da Ribeira Grande. Puente del camino	912	42.1292	-7.3435	WGS84	30	L. Martín	Morphology	Sericostoma pyrenaicum Pictet, 1865	Animalia | Arthropoda | Insecta | Trichoptera | Sericostomatidae | Sericostoma	Animalia	Arthropoda	Insecta	Trichoptera	Sericostomatidae	Sericostoma
c614aaea-9091-4986-8df0-71d4d55136f1	PhysicalObject	2022-02-08	en	https://creativecommons.org/licenses/by/4.0/legalcode	Universidade de Santiago de Compostela	37560003-ae75-43c3-95aa-48c98797aa2a	6af32af3-8b28-4bd2-8ab6-542b3f06ddcb	1c4d1653-3ae5-4732-92dc-07f497f72276	CIBIO	Colección Marcos A. González, Universidade de Santiago de Compostela	IBI Trichptera 01	USC	PreservedSpecimen	{"BOLD_ProcessID":"IBITR266-20"|"BOLD_BINURI":"BOLD:AAJ7690"}	c614aaea-9091-4986-8df0-71d4d55136f1	INV04752	J. Martínez | L. Martín	1	Male	Adult	whole animal (ETOH) | DNA extract	in collection	http://boldsystems.org/index.php/Public_RecordView?processid=IBITR266-20	INV04752	2008-08-22	2008	08	22	Europe	Spain	ES	Ourense	Sierra Invernadeiro	Cortellos da Ribeira Pequena	1093	42.1264	-7.3608	WGS84	30	L. Martín	Morphology	Sericostoma vittatum Rambur, 1842	Animalia | Arthropoda | Insecta | Trichoptera | Sericostomatidae | Sericostoma	Animalia	Arthropoda	Insecta	Trichoptera	Sericostomatidae	Sericostoma
0cd2ffbe-9bb0-49d0-b5e1-a6e3b195a68c	PhysicalObject	2022-02-08	en	https://creativecommons.org/licenses/by/4.0/legalcode	Universidade de Santiago de Compostela	37560003-ae75-43c3-95aa-48c98797aa2a	6af32af3-8b28-4bd2-8ab6-542b3f06ddcb	1c4d1653-3ae5-4732-92dc-07f497f72276	CIBIO	Colección Marcos A. González, Universidade de Santiago de Compostela	IBI Trichptera 01	USC	PreservedSpecimen	{"BOLD_ProcessID":"IBITR267-20"|"BOLD_BINURI":"BOLD:AAO2491"}	0cd2ffbe-9bb0-49d0-b5e1-a6e3b195a68c	INV04753	J. Martínez | L. Martín	1	Male	Adult	whole animal (ETOH) | DNA extract	in collection	http://boldsystems.org/index.php/Public_RecordView?processid=IBITR267-20	INV04753	2008-08-22	2008	08	22	Europe	Spain	ES	Ourense	Sierra Invernadeiro	Cortellos da Ribeira Pequena	1130	42.1292	-7.3636	WGS84	30	L. Martín	Morphology	Beraea malatebrera Schmid, 1952	Animalia | Arthropoda | Insecta | Trichoptera | Beraeidae | Beraea	Animalia	Arthropoda	Insecta	Trichoptera	Beraeidae	Beraea
ffc6cf9e-ed75-4a86-a691-38f494653a56	PhysicalObject	2022-02-08	en	https://creativecommons.org/licenses/by/4.0/legalcode	Universidade de Santiago de Compostela	37560003-ae75-43c3-95aa-48c98797aa2a	6af32af3-8b28-4bd2-8ab6-542b3f06ddcb	1c4d1653-3ae5-4732-92dc-07f497f72276	CIBIO	Colección Marcos A. González, Universidade de Santiago de Compostela	IBI Trichptera 01	USC	PreservedSpecimen	{"BOLD_ProcessID":"IBITR268-20"|"BOLD_BINURI":"BOLD:AEC8026"}	ffc6cf9e-ed75-4a86-a691-38f494653a56	INV04754	J. Martínez | L. Martín	1	Male	Adult	whole animal (ETOH) | DNA extract	in collection	http://boldsystems.org/index.php/Public_RecordView?processid=IBITR268-20	INV04754	2008-08-21	2008	08	21	Europe	Spain	ES	Ourense	Sierra Invernadeiro	Cortellos da Ribeira Grande. Puente del camino	912	42.1292	-7.3435	WGS84	30	L. Martín	Morphology	Athripsodes tavaresi (Navás, 1916)	Animalia | Arthropoda | Insecta | Trichoptera | Leptoceridae | Athripsodes	Animalia	Arthropoda	Insecta	Trichoptera	Leptoceridae	Athripsodes
b05612b7-024f-48d0-af21-e57cfc16f519	PhysicalObject	2022-02-08	en	https://creativecommons.org/licenses/by/4.0/legalcode	Universidade de Santiago de Compostela	37560003-ae75-43c3-95aa-48c98797aa2a	6af32af3-8b28-4bd2-8ab6-542b3f06ddcb	1c4d1653-3ae5-4732-92dc-07f497f72276	CIBIO	Colección Marcos A. González, Universidade de Santiago de Compostela	IBI Trichptera 01	USC	PreservedSpecimen	{"BOLD_ProcessID":"IBITR269-20"|"BOLD_BINURI":"BOLD:AEC7530"}	b05612b7-024f-48d0-af21-e57cfc16f519	INV04755	M. González | J. Martínez | L. Martín	1	Male	Adult	whole animal (ETOH) | DNA extract	in collection	http://boldsystems.org/index.php/Public_RecordView?processid=IBITR269-20	INV04755	2009-10-21	2009	10	21	Europe	Spain	ES	Albacete	Sierra de los Molares	Río Segura	608	38.3236	-2.3244	WGS84	30	L. Martín	Morphology	Rhyacophila pascoei McLachlan, 1879	Animalia | Arthropoda | Insecta | Trichoptera | Rhyacophilidae | Rhyacophila	Animalia	Arthropoda	Insecta	Trichoptera	Rhyacophilidae	Rhyacophila
da989ae6-efee-4837-81ed-ddcd70c0f609	PhysicalObject	2022-02-08	en	https://creativecommons.org/licenses/by/4.0/legalcode	Universidade de Santiago de Compostela	37560003-ae75-43c3-95aa-48c98797aa2a	6af32af3-8b28-4bd2-8ab6-542b3f06ddcb	1c4d1653-3ae5-4732-92dc-07f497f72276	CIBIO	Colección Marcos A. González, Universidade de Santiago de Compostela	IBI Trichptera 01	USC	PreservedSpecimen	{"BOLD_ProcessID":"IBITR270-20"|"BOLD_BINURI":"BOLD:AEC8427"}	da989ae6-efee-4837-81ed-ddcd70c0f609	INV04756	J. Martínez | L. Martín	1	Male	Adult	whole animal (ETOH) | DNA extract	in collection	http://boldsystems.org/index.php/Public_RecordView?processid=IBITR270-20	INV04756	2008-08-21	2008	08	21	Europe	Spain	ES	Ourense	Sierra Invernadeiro	Cortellos da Ribeira Grande. Puente del camino	912	42.1292	-7.3435	WGS84	30	L. Martín	Morphology	Rhyacophila terpsichore Malicky, 1976	Animalia | Arthropoda | Insecta | Trichoptera | Rhyacophilidae | Rhyacophila	Animalia	Arthropoda	Insecta	Trichoptera	Rhyacophilidae	Rhyacophila
f81310de-e734-4326-8924-34c01ad9f868	PhysicalObject	2022-02-08	en	https://creativecommons.org/licenses/by/4.0/legalcode	Universidade de Santiago de Compostela	37560003-ae75-43c3-95aa-48c98797aa2a	6af32af3-8b28-4bd2-8ab6-542b3f06ddcb	1c4d1653-3ae5-4732-92dc-07f497f72276	CIBIO	Colección Marcos A. González, Universidade de Santiago de Compostela	IBI Trichptera 01	USC	PreservedSpecimen	{"BOLD_ProcessID":"IBITR271-20"|BOLD_BINURI:"BOLD:AEM3903"}	f81310de-e734-4326-8924-34c01ad9f868	INV04757	M. González | J. Martínez	1	Male	Adult	whole animal (ETOH) | DNA extract	in collection	http://boldsystems.org/index.php/Public_RecordView?processid=IBITR271-20	INV04757	2006-10-05	2006	10	05	Europe	Spain	ES	Ourense	Sierra Invernadeiro	Cortellos da Ribeira Pequena. Seixo Blanco	998	42.1172	-7.3454	WGS84	30	L. Martín	Morphology	Rhyacophila terrai González & Martínez, 2010	Animalia | Arthropoda | Insecta | Trichoptera | Rhyacophilidae | Rhyacophila	Animalia	Arthropoda	Insecta	Trichoptera	Rhyacophilidae	Rhyacophila
4f534429-7af2-4aba-b405-9091c74852ed	PhysicalObject	2022-02-08	en	https://creativecommons.org/licenses/by/4.0/legalcode	Universidade de Santiago de Compostela	37560003-ae75-43c3-95aa-48c98797aa2a	6af32af3-8b28-4bd2-8ab6-542b3f06ddcb	1c4d1653-3ae5-4732-92dc-07f497f72276	CIBIO	Colección Marcos A. González, Universidade de Santiago de Compostela	IBI Trichptera 01	USC	PreservedSpecimen	{"BOLD_ProcessID":"IBITR272-20"|BOLD_BINURI:"BOLD:AEM3903"}	4f534429-7af2-4aba-b405-9091c74852ed	INV04758	M. González | J. Martínez	1	Male	Adult	whole animal (ETOH) | DNA extract	in collection	http://boldsystems.org/index.php/Public_RecordView?processid=IBITR272-20	INV04758	2006-10-05	2006	10	05	Europe	Spain	ES	Ourense	Sierra Invernadeiro	Cortellos da Ribeira Pequena. Seixo Blanco	998	42.1172	-7.3454	WGS84	30	L. Martín	Morphology	Rhyacophila terrai González & Martínez, 2010	Animalia | Arthropoda | Insecta | Trichoptera | Rhyacophilidae | Rhyacophila	Animalia	Arthropoda	Insecta	Trichoptera	Rhyacophilidae	Rhyacophila
6ab76032-711b-495d-917e-7f9b1b94bc12	PhysicalObject	2022-02-08	en	https://creativecommons.org/licenses/by/4.0/legalcode	Universidade de Santiago de Compostela	37560003-ae75-43c3-95aa-48c98797aa2a	6af32af3-8b28-4bd2-8ab6-542b3f06ddcb	1c4d1653-3ae5-4732-92dc-07f497f72276	CIBIO	Colección Marcos A. González, Universidade de Santiago de Compostela	IBI Trichptera 01	USC	PreservedSpecimen	{"BOLD_ProcessID":"IBITR273-20"|"BOLD_BINURI":"BOLD:AEC9946"}	6ab76032-711b-495d-917e-7f9b1b94bc12	INV04759	M. González | J. Martínez | L. Martín	1	Male	Adult	whole animal (ETOH) | DNA extract	in collection	http://boldsystems.org/index.php/Public_RecordView?processid=IBITR273-20	INV04759	2009-10-22	2009	10	22	Europe	Spain	ES	Albacete	Sierra Calar del Mundo	Los Chatos, La Tobica	856	38.3838	-2.4406	WGS84	30	L. Martín	Morphology	Agapetus incertulus McLachlan, 1884	Animalia | Arthropoda | Insecta | Trichoptera | Glossosomatidae | Agapetus	Animalia	Arthropoda	Insecta	Trichoptera	Glossosomatidae	Agapetus
a299f1f3-1a8c-4a37-9158-5732eedf8742	PhysicalObject	2022-02-08	en	https://creativecommons.org/licenses/by/4.0/legalcode	Universidade de Santiago de Compostela	37560003-ae75-43c3-95aa-48c98797aa2a	6af32af3-8b28-4bd2-8ab6-542b3f06ddcb	1c4d1653-3ae5-4732-92dc-07f497f72276	CIBIO	Colección Marcos A. González, Universidade de Santiago de Compostela	IBI Trichptera 01	USC	PreservedSpecimen	{"BOLD_ProcessID":"IBITR274-20"|BOLD_BINURI:"BOLD:AEM2297"}	a299f1f3-1a8c-4a37-9158-5732eedf8742	INV04762	M. González | J. Martínez | L. Martín	1	Male	Adult	whole animal (ETOH) | DNA extract	in collection	http://boldsystems.org/index.php/Public_RecordView?processid=IBITR274-20	INV04762	2009-06-19	2009	06	19	Europe	Spain	ES	Albacete	Sierra del Cujón	Fuente de la Plata Carretera Riópar-Molinicos, CM-412, Km. 207-208	949	38.4881	-2.3231	WGS84	30	L. Martín	Morphology	Agapetus nimbulus McLachlan, 1879	Animalia | Arthropoda | Insecta | Trichoptera | Glossosomatidae | Agapetus	Animalia	Arthropoda	Insecta	Trichoptera	Glossosomatidae	Agapetus
bd6c8199-25cf-4dc8-a62f-781dccc677fa	PhysicalObject	2022-02-08	en	https://creativecommons.org/licenses/by/4.0/legalcode	Universidade de Santiago de Compostela	37560003-ae75-43c3-95aa-48c98797aa2a	6af32af3-8b28-4bd2-8ab6-542b3f06ddcb	1c4d1653-3ae5-4732-92dc-07f497f72276	CIBIO	Colección Marcos A. González, Universidade de Santiago de Compostela	IBI Trichptera 01	USC	PreservedSpecimen	{"BOLD_ProcessID":"IBITR275-20"|"BOLD_BINURI":"BOLD:AAB3823"}	bd6c8199-25cf-4dc8-a62f-781dccc677fa	INV04763	M. González | J. Martínez | L. Martín	1	Male	Adult	whole animal (ETOH) | DNA extract	in collection	http://boldsystems.org/index.php/Public_RecordView?processid=IBITR275-20	INV04763	2008-07-17	2008	07	17	Europe	Spain	ES	Palencia	Parque Natural Fuentes Carrionas y Fuente Cobre	Carretera P-2015 km 3.5 de San Martín de los Herreros a Rebanal de Llantas	1115	42.8878	-4.6183	WGS84	30	L. Martín	Morphology	Agapetus ochripes Curtis, 1834	Animalia | Arthropoda | Insecta | Trichoptera | Glossosomatidae | Agapetus	Animalia	Arthropoda	Insecta	Trichoptera	Glossosomatidae	Agapetus
3365571d-d7d0-46bf-afa4-10b34f58da33	PhysicalObject	2022-02-08	en	https://creativecommons.org/licenses/by/4.0/legalcode	Universidade de Santiago de Compostela	37560003-ae75-43c3-95aa-48c98797aa2a	6af32af3-8b28-4bd2-8ab6-542b3f06ddcb	1c4d1653-3ae5-4732-92dc-07f497f72276	CIBIO	Colección Marcos A. González, Universidade de Santiago de Compostela	IBI Trichptera 01	USC	PreservedSpecimen	{"BOLD_ProcessID":"IBITR276-20"|"BOLD_BINURI":"BOLD:AAH9306"}	3365571d-d7d0-46bf-afa4-10b34f58da33	INV04765	M. González | J. Martínez | L. Martín	1	Male	Adult	whole animal (ETOH) | DNA extract	in collection	http://boldsystems.org/index.php/Public_RecordView?processid=IBITR276-20	INV04765	2008-07-18	2008	07	18	Europe	Spain	ES	Palencia	Parque Natural Fuentes Carrionas y Fuente Cobre	Alto de la Varga, carretera P-210 km 17.5	1435	42.9094	-4.6444	WGS84	30	L. Martín	Morphology	Wormaldia triangulifera McLachlan, 1878	Animalia | Arthropoda | Insecta | Trichoptera | Philopotamidae | Wormaldia	Animalia	Arthropoda	Insecta	Trichoptera	Philopotamidae	Wormaldia
f1be764d-8409-4fd5-b847-b012dc701778	PhysicalObject	2022-02-08	en	https://creativecommons.org/licenses/by/4.0/legalcode	Universidade de Santiago de Compostela	37560003-ae75-43c3-95aa-48c98797aa2a	6af32af3-8b28-4bd2-8ab6-542b3f06ddcb	1c4d1653-3ae5-4732-92dc-07f497f72276	CIBIO	Colección Marcos A. González, Universidade de Santiago de Compostela	IBI Trichptera 01	USC	PreservedSpecimen	{"BOLD_ProcessID":"IBITR277-20"|"BOLD_BINURI":"BOLD:AAL0051"}	f1be764d-8409-4fd5-b847-b012dc701778	INV04772	M. González | J. Martínez | L. Martín	1	Male	Adult	whole animal (ETOH) | DNA extract	in collection	http://boldsystems.org/index.php/Public_RecordView?processid=IBITR277-20	INV04772	2008-07-17	2008	07	17	Europe	Spain	ES	Palencia	Parque Natural Fuentes Carrionas y Fuente Cobre	Vidrieros, camino hacia albergue de pescadores	1335	42.9394	-4.8235	WGS84	30	L. Martín	Morphology	Polycentropus corniger McLachlan, 1884	Animalia | Arthropoda | Insecta | Trichoptera | Polycentropodidae | Polycentropus	Animalia	Arthropoda	Insecta	Trichoptera	Polycentropodidae	Polycentropus
70c90c11-e47a-4524-a45e-8e7ab31ae294	PhysicalObject	2022-02-08	en	https://creativecommons.org/licenses/by/4.0/legalcode	Universidade de Santiago de Compostela	37560003-ae75-43c3-95aa-48c98797aa2a	6af32af3-8b28-4bd2-8ab6-542b3f06ddcb	1c4d1653-3ae5-4732-92dc-07f497f72276	CIBIO	Colección Marcos A. González, Universidade de Santiago de Compostela	IBI Trichptera 01	USC	PreservedSpecimen	{"BOLD_ProcessID":"IBITR278-20"|"BOLD_BINURI":"BOLD:AAL0051"}	70c90c11-e47a-4524-a45e-8e7ab31ae294	INV04773	M. González | J. Martínez | L. Martín	1	Male	Adult	whole animal (ETOH) | DNA extract	in collection	http://boldsystems.org/index.php/Public_RecordView?processid=IBITR278-20	INV04773	2008-07-17	2008	07	17	Europe	Spain	ES	Palencia	Parque Natural Fuentes Carrionas y Fuente Cobre	Vidrieros, camino hacia albergue de pescadores	1335	42.9394	-4.8235	WGS84	30	L. Martín	Morphology	Polycentropus corniger McLachlan, 1884	Animalia | Arthropoda | Insecta | Trichoptera | Polycentropodidae | Polycentropus	Animalia	Arthropoda	Insecta	Trichoptera	Polycentropodidae	Polycentropus
611dd490-16ec-4626-b0f5-9542996936ad	PhysicalObject	2022-02-08	en	https://creativecommons.org/licenses/by/4.0/legalcode	Universidade de Santiago de Compostela	37560003-ae75-43c3-95aa-48c98797aa2a	6af32af3-8b28-4bd2-8ab6-542b3f06ddcb	1c4d1653-3ae5-4732-92dc-07f497f72276	CIBIO	Colección Marcos A. González, Universidade de Santiago de Compostela	IBI Trichptera 01	USC	PreservedSpecimen	{"BOLD_ProcessID":"IBITR279-20"|"BOLD_BINURI":"BOLD:AAK7667"}	611dd490-16ec-4626-b0f5-9542996936ad	INV04774	M. González | J. Martínez | L. Martín	1	Male	Adult	whole animal (ETOH) | DNA extract	in collection	http://boldsystems.org/index.php/Public_RecordView?processid=IBITR279-20	INV04774	2009-06-20	2009	06	20	Europe	Spain	ES	Albacete	Sierra Calar del Mundo	Río Tús. Carretera A-12 dirección Boche-Baños de Tús, km 37	778	38.3675	-2.4042	WGS84	30	L. Martín	Morphology	Psychomyia fragilis (Pictet, 1834)	Animalia | Arthropoda | Insecta | Trichoptera | Psychomyiidae | Psychomyia	Animalia	Arthropoda	Insecta	Trichoptera	Psychomyiidae	Psychomyia
baf165d0-a9c6-4aa1-be32-a38ad56cf13b	PhysicalObject	2022-02-08	en	https://creativecommons.org/licenses/by/4.0/legalcode	Universidade de Santiago de Compostela	37560003-ae75-43c3-95aa-48c98797aa2a	6af32af3-8b28-4bd2-8ab6-542b3f06ddcb	1c4d1653-3ae5-4732-92dc-07f497f72276	CIBIO	Colección Marcos A. González, Universidade de Santiago de Compostela	IBI Trichptera 01	USC	PreservedSpecimen	{"BOLD_ProcessID":"IBITR280-20"|"BOLD_BINURI":"BOLD:AAK7667"}	baf165d0-a9c6-4aa1-be32-a38ad56cf13b	INV04775	M. González | J. Martínez | L. Martín	1	Male	Adult	whole animal (ETOH) | DNA extract	in collection	http://boldsystems.org/index.php/Public_RecordView?processid=IBITR280-20	INV04775	2009-06-20	2009	06	20	Europe	Spain	ES	Albacete	Sierra Calar del Mundo	Río Tús. Carretera A-12 dirección Boche-Baños de Tús, km 37	778	38.3675	-2.4042	WGS84	30	L. Martín	Morphology	Psychomyia fragilis (Pictet, 1834)	Animalia | Arthropoda | Insecta | Trichoptera | Psychomyiidae | Psychomyia	Animalia	Arthropoda	Insecta	Trichoptera	Psychomyiidae	Psychomyia
1ed70edb-af31-471d-9b28-0a018c15c4b9	PhysicalObject	2022-02-08	en	https://creativecommons.org/licenses/by/4.0/legalcode	Universidade de Santiago de Compostela	37560003-ae75-43c3-95aa-48c98797aa2a	6af32af3-8b28-4bd2-8ab6-542b3f06ddcb	1c4d1653-3ae5-4732-92dc-07f497f72276	CIBIO	Colección Marcos A. González, Universidade de Santiago de Compostela	IBI Trichptera 01	USC	PreservedSpecimen	{"BOLD_ProcessID":"IBITR281-20"|"BOLD_BINURI":"BOLD:AAB9068"}	1ed70edb-af31-471d-9b28-0a018c15c4b9	INV04776	M. González | J. Martínez	1	Male	Adult	whole animal (ETOH) | DNA extract	in collection	http://boldsystems.org/index.php/Public_RecordView?processid=IBITR281-20	INV04776	2007-06-15	2007	06	15	Europe	Spain	ES	Córdoba	Villaviciosa de Córdoba	Cerro de la Fuente de Bernardo. Villaviciosa de Córdoba	323	37.9669	-4.9864	WGS84	30	L. Martín	Morphology	Tinodes waeneri (Linnaeus, 1758)	Animalia | Arthropoda | Insecta | Trichoptera | Psychomyiidae | Tinodes	Animalia	Arthropoda	Insecta	Trichoptera	Psychomyiidae	Tinodes
589c6381-5477-4807-bfca-3b0dc19f7870	PhysicalObject	2022-02-08	en	https://creativecommons.org/licenses/by/4.0/legalcode	Universidade de Santiago de Compostela	37560003-ae75-43c3-95aa-48c98797aa2a	6af32af3-8b28-4bd2-8ab6-542b3f06ddcb	1c4d1653-3ae5-4732-92dc-07f497f72276	CIBIO	Colección Marcos A. González, Universidade de Santiago de Compostela	IBI Trichptera 01	USC	PreservedSpecimen	{"BOLD_ProcessID":"IBITR282-20"|"BOLD_BINURI":"BOLD:AAB9068"}	589c6381-5477-4807-bfca-3b0dc19f7870	INV04777	M. González | J. Martínez	1	Male	Adult	whole animal (ETOH) | DNA extract	in collection	http://boldsystems.org/index.php/Public_RecordView?processid=IBITR282-20	INV04777	2007-06-15	2007	06	15	Europe	Spain	ES	Córdoba	Villaviciosa de Córdoba	Cerro de la Fuente de Bernardo. Villaviciosa de Córdoba	323	37.9669	-4.9864	WGS84	30	L. Martín	Morphology	Tinodes waeneri (Linnaeus, 1758)	Animalia | Arthropoda | Insecta | Trichoptera | Psychomyiidae | Tinodes	Animalia	Arthropoda	Insecta	Trichoptera	Psychomyiidae	Tinodes
32510a08-e063-4b31-98a6-f74ae30eed1a	PhysicalObject	2022-02-08	en	https://creativecommons.org/licenses/by/4.0/legalcode	Universidade de Santiago de Compostela	37560003-ae75-43c3-95aa-48c98797aa2a	6af32af3-8b28-4bd2-8ab6-542b3f06ddcb	1c4d1653-3ae5-4732-92dc-07f497f72276	CIBIO	Colección Marcos A. González, Universidade de Santiago de Compostela	IBI Trichptera 01	USC	PreservedSpecimen	{"BOLD_ProcessID":"IBITR283-20"|"BOLD_BINURI":"BOLD:AAD1893"}	32510a08-e063-4b31-98a6-f74ae30eed1a	INV04778	M. González | J. Martínez | L. Martín	1	Male	Adult	whole animal (ETOH) | DNA extract	in collection	http://boldsystems.org/index.php/Public_RecordView?processid=IBITR283-20	INV04778	2009-06-20	2009	06	20	Europe	Spain	ES	Albacete	Sierra Calar del Mundo	Majada Carrascas, Cortijo de Piñero	639	38.4111	-2.3275	WGS84	30	L. Martín	Morphology	Cheumatopsyche lepida (Pictet, 1834)	Animalia | Arthropoda | Insecta | Trichoptera | Hydropsychidae | Cheumatopsyche	Animalia	Arthropoda	Insecta	Trichoptera	Hydropsychidae	Cheumatopsyche
1338b028-98d5-4cae-974a-7e958e11f5cf	PhysicalObject	2022-02-08	en	https://creativecommons.org/licenses/by/4.0/legalcode	Universidade de Santiago de Compostela	37560003-ae75-43c3-95aa-48c98797aa2a	6af32af3-8b28-4bd2-8ab6-542b3f06ddcb	1c4d1653-3ae5-4732-92dc-07f497f72276	CIBIO	Colección Marcos A. González, Universidade de Santiago de Compostela	IBI Trichptera 01	USC	PreservedSpecimen	{"BOLD_ProcessID":"IBITR284-20"|"BOLD_BINURI":"BOLD:AAD1893"}	1338b028-98d5-4cae-974a-7e958e11f5cf	INV04779	M. González | J. Martínez | L. Martín	1	Male	Adult	whole animal (ETOH) | DNA extract	in collection	http://boldsystems.org/index.php/Public_RecordView?processid=IBITR284-20	INV04779	2009-06-20	2009	06	20	Europe	Spain	ES	Albacete	Sierra Calar del Mundo	Majada Carrascas, Cortijo de Piñero	639	38.4111	-2.3275	WGS84	30	L. Martín	Morphology	Cheumatopsyche lepida (Pictet, 1834)	Animalia | Arthropoda | Insecta | Trichoptera | Hydropsychidae | Cheumatopsyche	Animalia	Arthropoda	Insecta	Trichoptera	Hydropsychidae	Cheumatopsyche
15a471d1-abb1-46d1-90ba-d817322c764f	PhysicalObject	2022-02-08	en	https://creativecommons.org/licenses/by/4.0/legalcode	Universidade de Santiago de Compostela	37560003-ae75-43c3-95aa-48c98797aa2a	6af32af3-8b28-4bd2-8ab6-542b3f06ddcb	1c4d1653-3ae5-4732-92dc-07f497f72276	CIBIO	Colección Marcos A. González, Universidade de Santiago de Compostela	IBI Trichptera 01	USC	PreservedSpecimen	{"BOLD_ProcessID":"IBITR285-20"|"BOLD_BINURI":"BOLD:AEC9027"}	15a471d1-abb1-46d1-90ba-d817322c764f	INV04780	M. González | J. Martínez | L. Martín	1	Male	Adult	whole animal (ETOH) | DNA extract	in collection	http://boldsystems.org/index.php/Public_RecordView?processid=IBITR285-20	INV04780	2009-06-20	2009	06	20	Europe	Spain	ES	Albacete	Sierra Calar del Mundo	Majada Carrascas, Cortijo de Piñero	639	38.4111	-2.3275	WGS84	30	L. Martín	Morphology	Hydropsyche brevis Mosely, 1930	Animalia | Arthropoda | Insecta | Trichoptera | Hydropsychidae | Hydropsyche	Animalia	Arthropoda	Insecta	Trichoptera	Hydropsychidae	Hydropsyche
92aec64b-161f-472c-bb78-9eb5482ee4f5	PhysicalObject	2022-02-08	en	https://creativecommons.org/licenses/by/4.0/legalcode	Universidade de Santiago de Compostela	37560003-ae75-43c3-95aa-48c98797aa2a	6af32af3-8b28-4bd2-8ab6-542b3f06ddcb	1c4d1653-3ae5-4732-92dc-07f497f72276	CIBIO	Colección Marcos A. González, Universidade de Santiago de Compostela	IBI Trichptera 01	USC	PreservedSpecimen	{"BOLD_ProcessID":"IBITR286-20"|"BOLD_BINURI":"BOLD:AEC9027"}	92aec64b-161f-472c-bb78-9eb5482ee4f5	INV04781	M. González | J. Martínez | L. Martín	1	Male	Adult	whole animal (ETOH) | DNA extract	in collection	http://boldsystems.org/index.php/Public_RecordView?processid=IBITR286-20	INV04781	2009-06-20	2009	06	20	Europe	Spain	ES	Albacete	Sierra Calar del Mundo	Majada Carrascas, Cortijo de Piñero	639	38.4111	-2.3275	WGS84	30	L. Martín	Morphology	Hydropsyche brevis Mosely, 1930	Animalia | Arthropoda | Insecta | Trichoptera | Hydropsychidae | Hydropsyche	Animalia	Arthropoda	Insecta	Trichoptera	Hydropsychidae	Hydropsyche
dafe6ed9-0c7e-4286-b5f6-12dc5decd80d	PhysicalObject	2022-02-08	en	https://creativecommons.org/licenses/by/4.0/legalcode	Universidade de Santiago de Compostela	37560003-ae75-43c3-95aa-48c98797aa2a	6af32af3-8b28-4bd2-8ab6-542b3f06ddcb	1c4d1653-3ae5-4732-92dc-07f497f72276	CIBIO	Colección Marcos A. González, Universidade de Santiago de Compostela	IBI Trichptera 01	USC	PreservedSpecimen	{"BOLD_ProcessID":"IBITR287-20"|"BOLD_BINURI":"BOLD:AAO1831"}	dafe6ed9-0c7e-4286-b5f6-12dc5decd80d	INV04782	M. González | J. Martínez	1	Male	Adult	whole animal (ETOH) | DNA extract	in collection	http://boldsystems.org/index.php/Public_RecordView?processid=IBITR287-20	INV04782	2007-06-15	2007	06	15	Europe	Spain	ES	Córdoba	Villaviciosa de Córdoba	Cerro de la Fuente de Bernardo. Villaviciosa de Córdoba	323	37.9669	-4.9864	WGS84	30	L. Martín	Morphology	Hydropsyche bulbifera McLachlan, 1878	Animalia | Arthropoda | Insecta | Trichoptera | Hydropsychidae | Hydropsyche	Animalia	Arthropoda	Insecta	Trichoptera	Hydropsychidae	Hydropsyche
dda7db96-8376-47ba-a67a-ac867f5eb7b1	PhysicalObject	2022-02-08	en	https://creativecommons.org/licenses/by/4.0/legalcode	Universidade de Santiago de Compostela	37560003-ae75-43c3-95aa-48c98797aa2a	6af32af3-8b28-4bd2-8ab6-542b3f06ddcb	1c4d1653-3ae5-4732-92dc-07f497f72276	CIBIO	Colección Marcos A. González, Universidade de Santiago de Compostela	IBI Trichptera 01	USC	PreservedSpecimen	{"BOLD_ProcessID":"IBITR288-20"|"BOLD_BINURI":"BOLD:AAO1831"}	dda7db96-8376-47ba-a67a-ac867f5eb7b1	INV04783	M. González | J. Martínez	1	Male	Adult	whole animal (ETOH) | DNA extract	in collection	http://boldsystems.org/index.php/Public_RecordView?processid=IBITR288-20	INV04783	2007-06-15	2007	06	15	Europe	Spain	ES	Córdoba	Villaviciosa de Córdoba	Cerro de la Fuente de Bernardo. Villaviciosa de Córdoba	323	37.9669	-4.9864	WGS84	30	L. Martín	Morphology	Hydropsyche bulbifera McLachlan, 1878	Animalia | Arthropoda | Insecta | Trichoptera | Hydropsychidae | Hydropsyche	Animalia	Arthropoda	Insecta	Trichoptera	Hydropsychidae	Hydropsyche
7016c022-058b-4d8d-8610-f4bb940ee538	PhysicalObject	2022-02-08	en	https://creativecommons.org/licenses/by/4.0/legalcode	Universidade de Santiago de Compostela	37560003-ae75-43c3-95aa-48c98797aa2a	6af32af3-8b28-4bd2-8ab6-542b3f06ddcb	1c4d1653-3ae5-4732-92dc-07f497f72276	CIBIO	Colección Marcos A. González, Universidade de Santiago de Compostela	IBI Trichptera 01	USC	PreservedSpecimen	{"BOLD_ProcessID":"IBITR289-20"|"BOLD_BINURI":"BOLD:AAF0933"}	7016c022-058b-4d8d-8610-f4bb940ee538	INV04785	M. González | J. Martínez	1	Male	Adult	whole animal (ETOH) | DNA extract	in collection	http://boldsystems.org/index.php/Public_RecordView?processid=IBITR289-20	INV04785	2006-07-21	2006	07	21	Europe	Spain	ES	Ciudad Real	Piedrabuena	Piedrabuena, Tabla de Hiedra	547	39.0475	-4.2400	WGS84	30	L. Martín	Morphology	Hydropsyche exocellata Dufour, 1841	Animalia | Arthropoda | Insecta | Trichoptera | Hydropsychidae | Hydropsyche	Animalia	Arthropoda	Insecta	Trichoptera	Hydropsychidae	Hydropsyche
5281ac6d-4aa3-4ac7-8fb2-c5a217fff250	PhysicalObject	2022-02-08	en	https://creativecommons.org/licenses/by/4.0/legalcode	Universidade de Santiago de Compostela	37560003-ae75-43c3-95aa-48c98797aa2a	6af32af3-8b28-4bd2-8ab6-542b3f06ddcb	1c4d1653-3ae5-4732-92dc-07f497f72276	CIBIO	Colección Marcos A. González, Universidade de Santiago de Compostela	IBI Trichptera 01	USC	PreservedSpecimen	{"BOLD_ProcessID":"IBITR290-20"|"BOLD_BINURI":"BOLD:AEC7586"}	5281ac6d-4aa3-4ac7-8fb2-c5a217fff250	INV04786	M. González | J. Martínez	1	Male	Adult	whole animal (ETOH) | DNA extract	in collection	http://boldsystems.org/index.php/Public_RecordView?processid=IBITR290-20	INV04786	2006-07-21	2006	07	21	Europe	Spain	ES	Ciudad Real	Piedrabuena	Piedrabuena, Tabla de Hiedra	547	39.0475	-4.2400	WGS84	30	L. Martín	Morphology	Hydropsyche lobata McLachlan, 1884	Animalia | Arthropoda | Insecta | Trichoptera | Hydropsychidae | Hydropsyche	Animalia	Arthropoda	Insecta	Trichoptera	Hydropsychidae	Hydropsyche
c8a7fe76-b117-4589-af79-8c1c12b02e35	PhysicalObject	2022-02-08	en	https://creativecommons.org/licenses/by/4.0/legalcode	Universidade de Santiago de Compostela	37560003-ae75-43c3-95aa-48c98797aa2a	6af32af3-8b28-4bd2-8ab6-542b3f06ddcb	1c4d1653-3ae5-4732-92dc-07f497f72276	CIBIO	Colección Marcos A. González, Universidade de Santiago de Compostela	IBI Trichptera 01	USC	PreservedSpecimen	{"BOLD_ProcessID":"IBITR291-20"|"BOLD_BINURI":"BOLD:AEC7586"}	c8a7fe76-b117-4589-af79-8c1c12b02e35	INV04787	M. González | J. Martínez	1	Male	Adult	whole animal (ETOH) | DNA extract	in collection	http://boldsystems.org/index.php/Public_RecordView?processid=IBITR291-20	INV04787	2006-07-21	2006	07	21	Europe	Spain	ES	Ciudad Real	Piedrabuena	Piedrabuena, Tabla de Hiedra	547	39.0475	-4.2400	WGS84	30	L. Martín	Morphology	Hydropsyche lobata McLachlan, 1884	Animalia | Arthropoda | Insecta | Trichoptera | Hydropsychidae | Hydropsyche	Animalia	Arthropoda	Insecta	Trichoptera	Hydropsychidae	Hydropsyche
425ec01a-b448-4fc1-b27d-4d52308c6acb	PhysicalObject	2022-02-08	en	https://creativecommons.org/licenses/by/4.0/legalcode	Universidade de Santiago de Compostela	37560003-ae75-43c3-95aa-48c98797aa2a	6af32af3-8b28-4bd2-8ab6-542b3f06ddcb	1c4d1653-3ae5-4732-92dc-07f497f72276	CIBIO	Colección Marcos A. González, Universidade de Santiago de Compostela	IBI Trichptera 01	USC	PreservedSpecimen	{"BOLD_ProcessID":"IBITR292-20"|"BOLD_BINURI":"BOLD:AED0538"}	425ec01a-b448-4fc1-b27d-4d52308c6acb	INV04788	M. González | J. Martínez	1	Male	Adult	whole animal (ETOH) | DNA extract	in collection	http://boldsystems.org/index.php/Public_RecordView?processid=IBITR292-20	INV04788	2007-06-15	2007	06	15	Europe	Spain	ES	Córdoba	Villaviciosa de Córdoba	Cerro de la Fuente de Bernardo. Villaviciosa de Córdoba	323	37.9669	-4.9864	WGS84	30	L. Martín	Morphology	Hydropsyche iberomaroccana González & Malicky, 1999	Animalia | Arthropoda | Insecta | Trichoptera | Hydropsychidae | Hydropsyche	Animalia	Arthropoda	Insecta	Trichoptera	Hydropsychidae	Hydropsyche
f8c5fe61-3e30-4e07-a669-6e49f5858e77	PhysicalObject	2022-02-08	en	https://creativecommons.org/licenses/by/4.0/legalcode	Universidade de Santiago de Compostela	37560003-ae75-43c3-95aa-48c98797aa2a	6af32af3-8b28-4bd2-8ab6-542b3f06ddcb	1c4d1653-3ae5-4732-92dc-07f497f72276	CIBIO	Colección Marcos A. González, Universidade de Santiago de Compostela	IBI Trichptera 01	USC	PreservedSpecimen	{"BOLD_ProcessID":"IBITR293-20"|"BOLD_BINURI":"BOLD:AAB5092"}	f8c5fe61-3e30-4e07-a669-6e49f5858e77	INV04789	M. González | J. Martínez	1	Male	Adult	whole animal (ETOH) | DNA extract	in collection	http://boldsystems.org/index.php/Public_RecordView?processid=IBITR293-20	INV04789	2007-06-15	2007	06	15	Europe	Spain	ES	Córdoba	Villaviciosa de Córdoba	Cerro de la Fuente de Bernardo. Villaviciosa de Córdoba	323	37.9669	-4.9864	WGS84	30	L. Martín	Morphology	Hydropsyche infernalis Schmid, 1952	Animalia | Arthropoda | Insecta | Trichoptera | Hydropsychidae | Hydropsyche	Animalia	Arthropoda	Insecta	Trichoptera	Hydropsychidae	Hydropsyche
d2900fd4-0a8b-45b5-9044-a4191b881ebe	PhysicalObject	2022-02-08	en	https://creativecommons.org/licenses/by/4.0/legalcode	Universidade de Santiago de Compostela	37560003-ae75-43c3-95aa-48c98797aa2a	6af32af3-8b28-4bd2-8ab6-542b3f06ddcb	1c4d1653-3ae5-4732-92dc-07f497f72276	CIBIO	Colección Marcos A. González, Universidade de Santiago de Compostela	IBI Trichptera 01	USC	PreservedSpecimen	{"BOLD_ProcessID":"IBITR294-20"|"BOLD_BINURI":"BOLD:AAO2260"}	d2900fd4-0a8b-45b5-9044-a4191b881ebe	INV04790	M. González | J. Martínez	1	Male	Adult	whole animal (ETOH) | DNA extract	in collection	http://boldsystems.org/index.php/Public_RecordView?processid=IBITR294-20	INV04790	2007-06-15	2007	06	15	Europe	Spain	ES	Córdoba	Villaviciosa de Córdoba	Cerro de la Fuente de Bernardo. Villaviciosa de Córdoba	323	37.9669	-4.9864	WGS84	30	L. Martín	Morphology	Hydropsyche pictetorum Botosaneanu & Schmid, 1973	Animalia | Arthropoda | Insecta | Trichoptera | Hydropsychidae | Hydropsyche	Animalia	Arthropoda	Insecta	Trichoptera	Hydropsychidae	Hydropsyche
0bc20287-eceb-42af-8a2d-7ed99368acd5	PhysicalObject	2022-02-08	en	https://creativecommons.org/licenses/by/4.0/legalcode	Universidade de Santiago de Compostela	37560003-ae75-43c3-95aa-48c98797aa2a	6af32af3-8b28-4bd2-8ab6-542b3f06ddcb	1c4d1653-3ae5-4732-92dc-07f497f72276	CIBIO	Colección Marcos A. González, Universidade de Santiago de Compostela	IBI Trichptera 01	USC	PreservedSpecimen	{"BOLD_ProcessID":"IBITR295-20"|"BOLD_BINURI":"BOLD:ACO5618"}	0bc20287-eceb-42af-8a2d-7ed99368acd5	INV04791	M. González | J. Martínez | L. Martín	1	Male	Adult	whole animal (ETOH) | DNA extract	in collection	http://boldsystems.org/index.php/Public_RecordView?processid=IBITR295-20	INV04791	2009-06-19	2009	06	19	Europe	Spain	ES	Albacete	Sierra Calar del Mundo	Nacimiento del Río Mundo. Calar del Mundo	1073	38.4544	-2.4378	WGS84	30	L. Martín	Morphology	Drusus bolivari (McLachlan, 1880)	Animalia | Arthropoda | Insecta | Trichoptera | Limnephilidae | Drusus	Animalia	Arthropoda	Insecta	Trichoptera	Limnephilidae	Drusus
3ff31cce-921f-4d80-a16a-2a0221f572f0	PhysicalObject	2022-02-08	en	https://creativecommons.org/licenses/by/4.0/legalcode	Universidade de Santiago de Compostela	37560003-ae75-43c3-95aa-48c98797aa2a	6af32af3-8b28-4bd2-8ab6-542b3f06ddcb	1c4d1653-3ae5-4732-92dc-07f497f72276	CIBIO	Colección Marcos A. González, Universidade de Santiago de Compostela	IBI Trichptera 01	USC	PreservedSpecimen	{"BOLD_ProcessID":"IBITR296-20"|"BOLD_BINURI":"BOLD:ACO5618"}	3ff31cce-921f-4d80-a16a-2a0221f572f0	INV04792	M. González | J. Martínez | L. Martín	1	Male	Adult	whole animal (ETOH) | DNA extract	in collection	http://boldsystems.org/index.php/Public_RecordView?processid=IBITR296-20	INV04792	2009-06-19	2009	06	19	Europe	Spain	ES	Albacete	Sierra Calar del Mundo	Nacimiento del Río Mundo. Calar del Mundo	1073	38.4544	-2.4378	WGS84	30	L. Martín	Morphology	Drusus bolivari (McLachlan, 1880)	Animalia | Arthropoda | Insecta | Trichoptera | Limnephilidae | Drusus	Animalia	Arthropoda	Insecta	Trichoptera	Limnephilidae	Drusus
271820af-be0b-472f-89a9-006844fe0afb	PhysicalObject	2022-02-08	en	https://creativecommons.org/licenses/by/4.0/legalcode	Universidade de Santiago de Compostela	37560003-ae75-43c3-95aa-48c98797aa2a	6af32af3-8b28-4bd2-8ab6-542b3f06ddcb	1c4d1653-3ae5-4732-92dc-07f497f72276	CIBIO	Colección Marcos A. González, Universidade de Santiago de Compostela	IBI Trichptera 01	USC	PreservedSpecimen	{"BOLD_ProcessID":"IBITR297-20"|"BOLD_BINURI":"BOLD:AAM3837"}	271820af-be0b-472f-89a9-006844fe0afb	INV04793	M. González | J. Martínez | L. Martín	1	Male	Adult	whole animal (ETOH) | DNA extract	in collection	http://boldsystems.org/index.php/Public_RecordView?processid=IBITR297-20	INV04793	2009-10-20	2009	10	20	Europe	Spain	ES	Albacete	Sierra Calar del Mundo	Los Carrizales. Haza del Molino. Riópar.	975	38.4956	-2.4461	WGS84	30	L. Martín	Morphology	Allogamus mortoni (Navás, 1907)	Animalia | Arthropoda | Insecta | Trichoptera | Limnephilidae | Allogamus	Animalia	Arthropoda	Insecta	Trichoptera	Limnephilidae	Allogamus
f6146350-1e0b-45b6-b69e-6c7b31f1593b	PhysicalObject	2022-02-08	en	https://creativecommons.org/licenses/by/4.0/legalcode	Universidade de Santiago de Compostela	37560003-ae75-43c3-95aa-48c98797aa2a	6af32af3-8b28-4bd2-8ab6-542b3f06ddcb	1c4d1653-3ae5-4732-92dc-07f497f72276	CIBIO	Colección Marcos A. González, Universidade de Santiago de Compostela	IBI Trichptera 01	USC	PreservedSpecimen	{"BOLD_ProcessID":"IBITR298-20"|"BOLD_BINURI":"BOLD:AAM3837"}	f6146350-1e0b-45b6-b69e-6c7b31f1593b	INV04794	M. González | J. Martínez | L. Martín	1	Male	Adult	whole animal (ETOH) | DNA extract	in collection	http://boldsystems.org/index.php/Public_RecordView?processid=IBITR298-20	INV04794	2009-10-20	2009	10	20	Europe	Spain	ES	Albacete	Sierra Calar del Mundo	Nacimiento del Río Mundo. Calar del Mundo	1073	38.4544	-2.4378	WGS84	30	L. Martín	Morphology	Allogamus mortoni (Navás, 1907)	Animalia | Arthropoda | Insecta | Trichoptera | Limnephilidae | Allogamus	Animalia	Arthropoda	Insecta	Trichoptera	Limnephilidae	Allogamus
21046870-e2d0-46c1-87fe-22392a14098c	PhysicalObject	2022-02-08	en	https://creativecommons.org/licenses/by/4.0/legalcode	Universidade de Santiago de Compostela	37560003-ae75-43c3-95aa-48c98797aa2a	6af32af3-8b28-4bd2-8ab6-542b3f06ddcb	1c4d1653-3ae5-4732-92dc-07f497f72276	CIBIO	Colección Marcos A. González, Universidade de Santiago de Compostela	IBI Trichptera 01	USC	PreservedSpecimen	{"BOLD_ProcessID":"IBITR299-20"|"BOLD_BINURI":"BOLD:AAM3837"}	21046870-e2d0-46c1-87fe-22392a14098c	INV04795	M. González | J. Martínez | L. Martín	1	Male	Adult	whole animal (ETOH) | DNA extract	in collection	http://boldsystems.org/index.php/Public_RecordView?processid=IBITR299-20	INV04795	2009-10-20	2009	10	20	Europe	Spain	ES	Albacete	Sierra Calar del Mundo	Arroyofrío, Calar del Mundo	1033	38.4047	-2.5128	WGS84	30	L. Martín	Morphology	Allogamus mortoni (Navás, 1907)	Animalia | Arthropoda | Insecta | Trichoptera | Limnephilidae | Allogamus	Animalia	Arthropoda	Insecta	Trichoptera	Limnephilidae	Allogamus
6a004717-4fb4-4ed6-b862-8f0207a9813d	PhysicalObject	2022-02-08	en	https://creativecommons.org/licenses/by/4.0/legalcode	Universidade de Santiago de Compostela	37560003-ae75-43c3-95aa-48c98797aa2a	6af32af3-8b28-4bd2-8ab6-542b3f06ddcb	1c4d1653-3ae5-4732-92dc-07f497f72276	CIBIO	Colección Marcos A. González, Universidade de Santiago de Compostela	IBI Trichptera 01	USC	PreservedSpecimen	{"BOLD_ProcessID":"IBITR300-20"|"BOLD_BINURI":"BOLD:AAO2902"}	6a004717-4fb4-4ed6-b862-8f0207a9813d	INV04796	L. Martín	1	Male	Adult	whole animal (ETOH) | DNA extract	in collection	http://boldsystems.org/index.php/Public_RecordView?processid=IBITR300-20	INV04796	2008-11-01	2008	11	01	Europe	Spain	ES	Pontevedra	Sierra Lousado	A Mouta, Burgueira	285	42.0095	-8.8245	WGS84	30	L. Martín	Morphology	Enoicyla pusilla (Burmeister, 1839)	Animalia | Arthropoda | Insecta | Trichoptera | Limnephilidae | Enoicyla	Animalia	Arthropoda	Insecta	Trichoptera	Limnephilidae	Enoicyla
eae4836e-56c9-4449-9aed-1a74b470d4d1	PhysicalObject	2022-02-08	en	https://creativecommons.org/licenses/by/4.0/legalcode	Universidade de Santiago de Compostela	37560003-ae75-43c3-95aa-48c98797aa2a	6af32af3-8b28-4bd2-8ab6-542b3f06ddcb	1c4d1653-3ae5-4732-92dc-07f497f72276	CIBIO	Colección Marcos A. González, Universidade de Santiago de Compostela	IBI Trichptera 01	USC	PreservedSpecimen	{"BOLD_ProcessID":"IBITR301-20"|BOLD_BINURI:"BOLD:AAM4952"}	eae4836e-56c9-4449-9aed-1a74b470d4d1	INV04797	M. González | J. Martínez | L. Martín	1	Male	Adult	whole animal (ETOH) | DNA extract	in collection	http://boldsystems.org/index.php/Public_RecordView?processid=IBITR301-20	INV04797	2009-06-18	2009	06	18	Europe	Spain	ES	Albacete	Sierra Calar del Mundo	Arroyofrío, Calar del Mundo	1033	38.4047	-2.5128	WGS84	30	L. Martín	Morphology	Sericostoma vittatum Rambur, 1842	Animalia | Arthropoda | Insecta | Trichoptera | Sericostomatidae | Sericostoma	Animalia	Arthropoda	Insecta	Trichoptera	Sericostomatidae	Sericostoma
00b34157-f233-44a3-9778-b904df058ee8	PhysicalObject	2022-02-08	en	https://creativecommons.org/licenses/by/4.0/legalcode	Universidade de Santiago de Compostela	37560003-ae75-43c3-95aa-48c98797aa2a	6af32af3-8b28-4bd2-8ab6-542b3f06ddcb	1c4d1653-3ae5-4732-92dc-07f497f72276	CIBIO	Colección Marcos A. González, Universidade de Santiago de Compostela	IBI Trichptera 01	USC	PreservedSpecimen	{"BOLD_ProcessID":"IBITR302-20"|"BOLD_BINURI":"BOLD:AAM4952"}	00b34157-f233-44a3-9778-b904df058ee8	INV04798	M. González | J. Martínez | L. Martín	1	Male	Adult	whole animal (ETOH) | DNA extract	in collection	http://boldsystems.org/index.php/Public_RecordView?processid=IBITR302-20	INV04798	2009-06-18	2009	06	18	Europe	Spain	ES	Albacete	Sierra Calar del Mundo	Arroyofrío, Calar del Mundo	1033	38.4047	-2.5128	WGS84	30	L. Martín	Morphology	Sericostoma vittatum Rambur, 1842	Animalia | Arthropoda | Insecta | Trichoptera | Sericostomatidae | Sericostoma	Animalia	Arthropoda	Insecta	Trichoptera	Sericostomatidae	Sericostoma
c3e2069d-1c36-4ca8-8d0a-74dd1fcdb4d2	PhysicalObject	2022-02-08	en	https://creativecommons.org/licenses/by/4.0/legalcode	Universidade de Santiago de Compostela	37560003-ae75-43c3-95aa-48c98797aa2a	6af32af3-8b28-4bd2-8ab6-542b3f06ddcb	1c4d1653-3ae5-4732-92dc-07f497f72276	CIBIO	Colección Marcos A. González, Universidade de Santiago de Compostela	IBI Trichptera 01	USC	PreservedSpecimen	{"BOLD_ProcessID":"IBITR303-20"|"BOLD_BINURI":"BOLD:AAM4952"}	c3e2069d-1c36-4ca8-8d0a-74dd1fcdb4d2	INV04799	M. González | J. Martínez | L. Martín	1	Male	Adult	whole animal (ETOH) | DNA extract	in collection	http://boldsystems.org/index.php/Public_RecordView?processid=IBITR303-20	INV04799	2009-06-17	2009	06	17	Europe	Spain	ES	Albacete	Sierra Sierra de Alcaraz	Puerto de las Crucetas. Carretera CM-412, Km 187	1161	38.5319	-2.5122	WGS84	30	L. Martín	Morphology	Sericostoma vittatum Rambur, 1842	Animalia | Arthropoda | Insecta | Trichoptera | Sericostomatidae | Sericostoma	Animalia	Arthropoda	Insecta	Trichoptera	Sericostomatidae	Sericostoma
c8fc955f-b1fd-423f-8c0e-92d02cdcf06c	PhysicalObject	2022-02-08	en	https://creativecommons.org/licenses/by/4.0/legalcode	Universidade de Santiago de Compostela	37560003-ae75-43c3-95aa-48c98797aa2a	6af32af3-8b28-4bd2-8ab6-542b3f06ddcb	1c4d1653-3ae5-4732-92dc-07f497f72276	CIBIO	Colección Marcos A. González, Universidade de Santiago de Compostela	IBI Trichptera 01	USC	PreservedSpecimen	{"BOLD_ProcessID":"IBITR304-20"|"BOLD_BINURI":"BOLD:AEC9666"}	c8fc955f-b1fd-423f-8c0e-92d02cdcf06c	INV04800	M. González | J. Martínez | L. Martín	1	Male	Adult	whole animal (ETOH) | DNA extract	in collection	http://boldsystems.org/index.php/Public_RecordView?processid=IBITR304-20	INV04800	2009-06-17	2009	06	17	Europe	Spain	ES	Albacete	Sierra Sierra de Alcaraz	Puerto de las Crucetas. Carretera CM-412, Km 187	1161	38.5319	-2.5122	WGS84	30	L. Martín	Morphology	Sericostoma vittatum Rambur, 1842	Animalia | Arthropoda | Insecta | Trichoptera | Sericostomatidae | Sericostoma	Animalia	Arthropoda	Insecta	Trichoptera	Sericostomatidae	Sericostoma
6335c5d3-250c-4516-a22b-21f24a2545ea	PhysicalObject	2022-02-08	en	https://creativecommons.org/licenses/by/4.0/legalcode	Universidade de Santiago de Compostela	37560003-ae75-43c3-95aa-48c98797aa2a	6af32af3-8b28-4bd2-8ab6-542b3f06ddcb	1c4d1653-3ae5-4732-92dc-07f497f72276	CIBIO	Colección Marcos A. González, Universidade de Santiago de Compostela	IBI Trichptera 01	USC	PreservedSpecimen	{"BOLD_ProcessID":"IBITR305-20"|"BOLD_BINURI":"BOLD:AAJ7690"}	6335c5d3-250c-4516-a22b-21f24a2545ea	INV04801	M. González | J. Martínez | L. Martín	1	Male	Adult	whole animal (ETOH) | DNA extract	in collection	http://boldsystems.org/index.php/Public_RecordView?processid=IBITR305-20	INV04801	2008-07-18	2008	07	18	Europe	Spain	ES	Palencia	Parque Natural Fuentes Carrionas y Fuente Cobre	Alto de la Varga, carretera P-210 km 17.5	1435	42.9094	-4.6444	WGS84	30	L. Martín	Morphology	Sericostoma vittatum Rambur, 1842	Animalia | Arthropoda | Insecta | Trichoptera | Sericostomatidae | Sericostoma	Animalia	Arthropoda	Insecta	Trichoptera	Sericostomatidae	Sericostoma
a131ada6-49a3-4339-b85e-e388b038f1bc	PhysicalObject	2022-02-08	en	https://creativecommons.org/licenses/by/4.0/legalcode	Universidade de Santiago de Compostela	37560003-ae75-43c3-95aa-48c98797aa2a	6af32af3-8b28-4bd2-8ab6-542b3f06ddcb	1c4d1653-3ae5-4732-92dc-07f497f72276	CIBIO	Colección Marcos A. González, Universidade de Santiago de Compostela	IBI Trichptera 01	USC	PreservedSpecimen	{"BOLD_ProcessID":"IBITR306-20"}	a131ada6-49a3-4339-b85e-e388b038f1bc	INV04803	M. González | J. Martínez | L. Martín	1	Male	Adult	whole animal (ETOH) | DNA extract	in collection	http://boldsystems.org/index.php/Public_RecordView?processid=IBITR306-20	INV04803	2008-07-17	2008	07	17	Europe	Spain	ES	Palencia	Parque Natural Fuentes Carrionas y Fuente Cobre	Carretera P-2015 km 3.5 de San Martín de los Herreros a Rebanal de Llantas	1115	42.8878	-4.6183	WGS84	30	L. Martín	Morphology	Sericostoma pyrenaicum Pictet, 1865	Animalia | Arthropoda | Insecta | Trichoptera | Sericostomatidae | Sericostoma	Animalia	Arthropoda	Insecta	Trichoptera	Sericostomatidae	Sericostoma
bffcb655-70b7-446f-a451-b7b68cbc2ed9	PhysicalObject	2022-02-08	en	https://creativecommons.org/licenses/by/4.0/legalcode	Universidade de Santiago de Compostela	37560003-ae75-43c3-95aa-48c98797aa2a	6af32af3-8b28-4bd2-8ab6-542b3f06ddcb	1c4d1653-3ae5-4732-92dc-07f497f72276	CIBIO	Colección Marcos A. González, Universidade de Santiago de Compostela	IBI Trichptera 01	USC	PreservedSpecimen	{"BOLD_ProcessID":"IBITR307-20"|"BOLD_BINURI":"BOLD:AAJ7690"}	bffcb655-70b7-446f-a451-b7b68cbc2ed9	INV04804	M. González | J. Martínez | L. Martín	1	Male	Adult	whole animal (ETOH) | DNA extract	in collection	http://boldsystems.org/index.php/Public_RecordView?processid=IBITR307-20	INV04804	2008-07-17	2008	07	17	Europe	Spain	ES	Palencia	Parque Natural Fuentes Carrionas y Fuente Cobre	Carretera P-2015 km 3.5 de San Martín de los Herreros a Rebanal de Llantas	1115	42.8878	-4.6183	WGS84	30	L. Martín	Morphology	Sericostoma pyrenaicum Pictet, 1865	Animalia | Arthropoda | Insecta | Trichoptera | Sericostomatidae | Sericostoma	Animalia	Arthropoda	Insecta	Trichoptera	Sericostomatidae	Sericostoma
c0421962-6558-4525-97fa-5ceaad963854	PhysicalObject	2022-02-08	en	https://creativecommons.org/licenses/by/4.0/legalcode	Universidade de Santiago de Compostela	37560003-ae75-43c3-95aa-48c98797aa2a	6af32af3-8b28-4bd2-8ab6-542b3f06ddcb	1c4d1653-3ae5-4732-92dc-07f497f72276	CIBIO	Colección Marcos A. González, Universidade de Santiago de Compostela	IBI Trichptera 01	USC	PreservedSpecimen	{"BOLD_ProcessID":"IBITR308-20"|"BOLD_BINURI":"BOLD:AAJ7690"}	c0421962-6558-4525-97fa-5ceaad963854	INV04805	M. González | J. Martínez | L. Martín	1	Male	Adult	whole animal (ETOH) | DNA extract	in collection	http://boldsystems.org/index.php/Public_RecordView?processid=IBITR308-20	INV04805	2008-07-18	2008	07	18	Europe	Spain	ES	Palencia	Parque Natural Fuentes Carrionas y Fuente Cobre	Cardaño de Arriba, carretera PP-2102 km 2.3	1334	42.9503	-4.7594	WGS84	30	L. Martín	Morphology	Sericostoma pyrenaicum Pictet, 1865	Animalia | Arthropoda | Insecta | Trichoptera | Sericostomatidae | Sericostoma	Animalia	Arthropoda	Insecta	Trichoptera	Sericostomatidae	Sericostoma
a454de41-b38b-4ac6-9a7d-6d496c9a8fa3	PhysicalObject	2022-02-08	en	https://creativecommons.org/licenses/by/4.0/legalcode	Universidade de Santiago de Compostela	37560003-ae75-43c3-95aa-48c98797aa2a	6af32af3-8b28-4bd2-8ab6-542b3f06ddcb	1c4d1653-3ae5-4732-92dc-07f497f72276	CIBIO	Colección Marcos A. González, Universidade de Santiago de Compostela	IBI Trichptera 01	USC	PreservedSpecimen	{"BOLD_ProcessID":"IBITR309-20"|"BOLD_BINURI":"BOLD:AAJ7690"}	a454de41-b38b-4ac6-9a7d-6d496c9a8fa3	INV04806	M. González | J. Martínez | L. Martín	1	Male	Adult	whole animal (ETOH) | DNA extract	in collection	http://boldsystems.org/index.php/Public_RecordView?processid=IBITR309-20	INV04806	2008-07-18	2008	07	18	Europe	Spain	ES	Palencia	Parque Natural Fuentes Carrionas y Fuente Cobre	Cardaño de Arriba, carretera PP-2102 km 2.3	1334	42.9503	-4.7594	WGS84	30	L. Martín	Morphology	Sericostoma pyrenaicum Pictet, 1865	Animalia | Arthropoda | Insecta | Trichoptera | Sericostomatidae | Sericostoma	Animalia	Arthropoda	Insecta	Trichoptera	Sericostomatidae	Sericostoma
852d0b2d-2d71-44b4-9140-2ada0b096250	PhysicalObject	2022-02-08	en	https://creativecommons.org/licenses/by/4.0/legalcode	Universidade de Santiago de Compostela	37560003-ae75-43c3-95aa-48c98797aa2a	6af32af3-8b28-4bd2-8ab6-542b3f06ddcb	1c4d1653-3ae5-4732-92dc-07f497f72276	CIBIO	Colección Marcos A. González, Universidade de Santiago de Compostela	IBI Trichptera 01	USC	PreservedSpecimen	{"BOLD_ProcessID":"IBITR310-20"|"BOLD_BINURI":"BOLD:AAX8713"}	852d0b2d-2d71-44b4-9140-2ada0b096250	INV04807	N. Bonada | S. Pauls	1	Male	Adult	whole animal (ETOH) | DNA extract	in collection	http://boldsystems.org/index.php/Public_RecordView?processid=IBITR310-20	INV04807	2005-07-11	2005	07	11	Europe	Spain	ES	Gerona		Vall de la Casassa. Espinavell				WGS84	30	J. Martínez	Morphology	Rhyacophila evoluta McLachlan, 1879	Animalia | Arthropoda | Insecta | Trichoptera | Rhyacophilidae | Rhyacophila	Animalia	Arthropoda	Insecta	Trichoptera	Rhyacophilidae	Rhyacophila
9e12b4cd-9fe9-489d-83ed-c4e9f532f63b	PhysicalObject	2022-02-08	en	https://creativecommons.org/licenses/by/4.0/legalcode	Universidade de Santiago de Compostela	37560003-ae75-43c3-95aa-48c98797aa2a	6af32af3-8b28-4bd2-8ab6-542b3f06ddcb	1c4d1653-3ae5-4732-92dc-07f497f72276	CIBIO	Colección Marcos A. González, Universidade de Santiago de Compostela	IBI Trichptera 01	USC	PreservedSpecimen	{"BOLD_ProcessID":"IBITR311-20"|"BOLD_BINURI":"BOLD:AEC7148"}	9e12b4cd-9fe9-489d-83ed-c4e9f532f63b	INV04808	J. Martínez | N. Bonada | S. Pauls | R. Holzenthal | J. Huisman 1 Male Adult whole animal (ETOH) | DNA extract in collection http://boldsystems.org/index.php/Public_RecordView?processid=IBITR311-20 INV04808 2005-07-04 2005 07 04 Europe Spain ES Huesca Biescas Dolmen de Santa Elena, barranco del Asieso 967 42.6594 -0.3081 WGS84 30 J. Martínez Morphology Rhyacophila martynovi Mosely, 1930 Animalia …	3c1dd132-7d46-4c9f-88b0-bb3fd6503594	INV04809	J. Martínez | N. Bonada | S. Pauls | R. Holzenthal | J. Huisman 1 Male Adult whole animal (ETOH) | DNA extract in collection http://boldsystems.org/index.php/Public_RecordView?processid=IBITR312-20 INV04809 2005-07-07 2005 07 07 Europe France FR Pyrénées Atlantiques Arette Guilhers, Col Labays, road D-132, Arrec de Cerciat 1136 43.0064 -0.7369 WGS84 30 J. Martínez Morphology Rhyacophila laevis Pi…	78efb3cf-9213-459c-a165-a466b1b4df57	INV04810	J. Martínez | N. Bonada | S. Pauls | R. Holzenthal | J. Huisman 1 Male Adult whole animal (ETOH) | DNA extract in collection http://boldsystems.org/index.php/Public_RecordView?processid=IBITR313-20 INV04810 2005-07-07 2005 07 07 Europe France FR Pyrénées Atlantiques Arette Pedaing d Chousse, Arrec de Ste Gracie 954 43.0072 -0.7486 WGS84 30 J. Martínez Morphology Rhyacophila intermedia McLachlan, …	03114fb5-f29e-43a4-86b7-a47bd8d29639	INV04811	J. Martínez | N. Bonada | S. Pauls | R. Holzenthal | J. Huisman 1 Male Adult whole animal (ETOH) | DNA extract in collection http://boldsystems.org/index.php/Public_RecordView?processid=IBITR314-20 INV04811 2005-07-03 2005 07 03 Europe Spain ES Huesca Yésero Yesero, barranco del Puerto 1187 42.63 -0.2292 WGS84 30 J. Martínez Morphology Rhyacophila dorsalis (Curtis, 1834) Animalia | Arthropoda | I…	cc558a42-2be9-486b-9a3a-a744ae905622	INV04817	J. Martínez	1	Male	Adult	whole animal (ETOH) | DNA extract	in collection	http://boldsystems.org/index.php/Public_RecordView?processid=IBITR315-20	INV04817	2006-08-09	2006	08	09	Europe	Spain	ES	Asturias	Sierra del Gavilán	Arganza, El Puente, Tineo	300	43.2597	-6.4972
95b814ff-a815-4a43-9036-4d581ccc67c8	PhysicalObject	2022-02-08	en	https://creativecommons.org/licenses/by/4.0/legalcode	Universidade de Santiago de Compostela	37560003-ae75-43c3-95aa-48c98797aa2a	6af32af3-8b28-4bd2-8ab6-542b3f06ddcb	1c4d1653-3ae5-4732-92dc-07f497f72276	CIBIO	Colección Marcos A. González, Universidade de Santiago de Compostela	IBI Trichptera 01	USC	PreservedSpecimen	{"BOLD_ProcessID":"IBITR316-20"|"BOLD_BINURI":"BOLD:AAB1494"}	95b814ff-a815-4a43-9036-4d581ccc67c8	INV04818	J. Martínez	1	Male	Adult	whole animal (ETOH) | DNA extract	in collection	http://boldsystems.org/index.php/Public_RecordView?processid=IBITR316-20	INV04818	2006-08-09	2006	08	09	Europe	Spain	ES	Asturias	Sierra del Gavilán	Arganza, El Puente, Tineo	300	43.2597	-6.4972	WGS84	30	J. Martínez	Morphology	Mystacides azureus (Linnaeus, 1761)	Animalia | Arthropoda | Insecta | Trichoptera | Leptoceridae | Mystacides	Animalia	Arthropoda	Insecta	Trichoptera	Leptoceridae	Mystacides
fb432b85-2474-4159-aa40-6a6bb8ff5cd7	PhysicalObject	2022-02-08	en	https://creativecommons.org/licenses/by/4.0/legalcode	Universidade de Santiago de Compostela	37560003-ae75-43c3-95aa-48c98797aa2a	6af32af3-8b28-4bd2-8ab6-542b3f06ddcb	1c4d1653-3ae5-4732-92dc-07f497f72276	CIBIO	Colección Marcos A. González, Universidade de Santiago de Compostela	IBI Trichptera 01	USC	PreservedSpecimen	{"BOLD_ProcessID":"IBITR317-20"|"BOLD_BINURI":"BOLD:AEC7102"}	fb432b85-2474-4159-aa40-6a6bb8ff5cd7	INV04819	J. Martínez	1	Male	Adult	whole animal (ETOH) | DNA extract	in collection	http://boldsystems.org/index.php/Public_RecordView?processid=IBITR317-20	INV04819	2006-08-09	2006	08	09	Europe	Spain	ES	Asturias	Sierra del Gavilán	Arganza, El Puente, Tineo	300	43.2597	-6.4972	WGS84	30	J. Martínez	Morphology	Agapetus segovicus Schmid, 1952	Animalia | Arthropoda | Insecta | Trichoptera | Glossosomatidae | Agapetus	Animalia	Arthropoda	Insecta	Trichoptera	Glossosomatidae	Agapetus
ad64f1a0-21f8-4b5a-bccb-ee0ebee34a99	PhysicalObject	2022-02-08	en	https://creativecommons.org/licenses/by/4.0/legalcode	Universidade de Santiago de Compostela	37560003-ae75-43c3-95aa-48c98797aa2a	6af32af3-8b28-4bd2-8ab6-542b3f06ddcb	1c4d1653-3ae5-4732-92dc-07f497f72276	CIBIO	Colección Marcos A. González, Universidade de Santiago de Compostela	IBI Trichptera 01	USC	PreservedSpecimen	{"BOLD_ProcessID":"IBITR318-20"|"BOLD_BINURI":"BOLD:AAJ7690"}	ad64f1a0-21f8-4b5a-bccb-ee0ebee34a99	INV04820	M. González | J. Martínez | L. Martín	1	Male	Adult	whole animal (ETOH) | DNA extract	in collection	http://boldsystems.org/index.php/Public_RecordView?processid=IBITR318-20	INV04820	2009-06-18	2009	06	18	Europe	Spain	ES	Albacete	Sierra Calar del Mundo	Nacimiento del Río Mundo. Calar del Mundo	1073	38.4544	-2.4378	WGS84	30	L. Martín	Morphology	Sericostoma vittatum Rambur, 1842	Animalia | Arthropoda | Insecta | Trichoptera | Sericostomatidae | Sericostoma	Animalia	Arthropoda	Insecta	Trichoptera	Sericostomatidae	Sericostoma
b6d293dd-0126-4920-8f44-b47e2f9e0308	PhysicalObject	2022-02-08	en	https://creativecommons.org/licenses/by/4.0/legalcode	Universidade de Santiago de Compostela	37560003-ae75-43c3-95aa-48c98797aa2a	6af32af3-8b28-4bd2-8ab6-542b3f06ddcb	1c4d1653-3ae5-4732-92dc-07f497f72276	CIBIO	Colección Marcos A. González, Universidade de Santiago de Compostela	IBI Trichptera 01	USC	PreservedSpecimen	{"BOLD_ProcessID":"IBITR319-20"|"BOLD_BINURI":"BOLD:AAJ7690"}	b6d293dd-0126-4920-8f44-b47e2f9e0308	INV04821	M. González | J. Martínez	1	Male	Adult	whole animal (ETOH) | DNA extract	in collection	http://boldsystems.org/index.php/Public_RecordView?processid=IBITR319-20	INV04821	2006-07-25	2006	07	25	Europe	Spain	ES	Lugo	Sierra Ancares	Cabanasvellas	1246	42.8128	-6.8961	WGS84	30	L. Martín	Morphology	Sericostoma vittatum Rambur, 1842	Animalia | Arthropoda | Insecta | Trichoptera | Sericostomatidae | Sericostoma	Animalia	Arthropoda	Insecta	Trichoptera	Sericostomatidae	Sericostoma
4faac578-9103-4f12-815f-22ffb74fdecc	PhysicalObject	2022-02-08	en	https://creativecommons.org/licenses/by/4.0/legalcode	Universidade de Santiago de Compostela	37560003-ae75-43c3-95aa-48c98797aa2a	6af32af3-8b28-4bd2-8ab6-542b3f06ddcb	1c4d1653-3ae5-4732-92dc-07f497f72276	CIBIO	Colección Marcos A. González, Universidade de Santiago de Compostela	IBI Trichptera 01	USC	PreservedSpecimen	{"BOLD_ProcessID":"IBITR320-20"|BOLD_BINURI:"BOLD:AAJ7690"}	4faac578-9103-4f12-815f-22ffb74fdecc	INV04822	M. González | J. Martínez	1	Male	Adult	whole animal (ETOH) | DNA extract	in collection	http://boldsystems.org/index.php/Public_RecordView?processid=IBITR320-20	INV04822	2006-07-25	2006	07	25	Europe	Spain	ES	Lugo	Sierra Ancares	Cabanasvellas	1246	42.8128	-6.8961	WGS84	30	L. Martín	Morphology	Sericostoma vittatum Rambur, 1842	Animalia | Arthropoda | Insecta | Trichoptera | Sericostomatidae | Sericostoma	Animalia	Arthropoda	Insecta	Trichoptera	Sericostomatidae	Sericostoma
fd4b2ffe-6dd1-4f3d-b8a8-cbe30cbe81f6	PhysicalObject	2022-02-08	en	https://creativecommons.org/licenses/by/4.0/legalcode	Universidade de Santiago de Compostela	37560003-ae75-43c3-95aa-48c98797aa2a	6af32af3-8b28-4bd2-8ab6-542b3f06ddcb	1c4d1653-3ae5-4732-92dc-07f497f72276	CIBIO	Colección Marcos A. González, Universidade de Santiago de Compostela	IBI Trichptera 01	USC	PreservedSpecimen	{"BOLD_ProcessID":"IBITR321-20"|"BOLD_BINURI":"BOLD:AED0915"}	fd4b2ffe-6dd1-4f3d-b8a8-cbe30cbe81f6	INV04823	L. Martín	1	Male	Adult	whole animal (ETOH) | DNA extract	in collection	http://boldsystems.org/index.php/Public_RecordView?processid=IBITR321-20	INV04823	2008-07-11	2008	07	11	Europe	Spain	ES	Pontevedra	Sierra Lousado	A Mouta, Burgueira	285	42.0095	-8.8245	WGS84	30	L. Martín	Morphology	Helicopsyche lusitanica McLachlan, 1884	Animalia | Arthropoda | Insecta | Trichoptera | Helicopsychidae | Helicopsyche	Animalia	Arthropoda	Insecta	Trichoptera	Helicopsychidae	Helicopsyche
c5db18a1-d012-474a-a1a5-7f56d58e54e2	PhysicalObject	2022-02-08	en	https://creativecommons.org/licenses/by/4.0/legalcode	Universidade de Santiago de Compostela	37560003-ae75-43c3-95aa-48c98797aa2a	6af32af3-8b28-4bd2-8ab6-542b3f06ddcb	1c4d1653-3ae5-4732-92dc-07f497f72276	CIBIO	Colección Marcos A. González, Universidade de Santiago de Compostela	IBI Trichptera 01	USC	PreservedSpecimen	{"BOLD_ProcessID":"IBITR322-20"|"BOLD_BINURI":"BOLD:AEC8747"}	c5db18a1-d012-474a-a1a5-7f56d58e54e2	INV04824	O. Gavira	1	Male	Adult	whole animal (ETOH) | DNA extract	in collection	http://boldsystems.org/index.php/Public_RecordView?processid=IBITR322-20	INV04824	2009-06-25	2009	06	25	Europe	Spain	ES	Malaga		Igualeja	1175			WGS84	30	M. González	Morphology	Helicopsyche sp.	Animalia | Arthropoda | Insecta | Trichoptera | Helicopsychidae | Helicopsyche	Animalia	Arthropoda	Insecta	Trichoptera	Helicopsychidae	Helicopsyche
0bd63617-8f9c-4691-8818-5d97e843c13c	PhysicalObject	2022-02-08	en	https://creativecommons.org/licenses/by/4.0/legalcode	Universidade de Santiago de Compostela	37560003-ae75-43c3-95aa-48c98797aa2a	6af32af3-8b28-4bd2-8ab6-542b3f06ddcb	1c4d1653-3ae5-4732-92dc-07f497f72276	CIBIO	Colección Marcos A. González, Universidade de Santiago de Compostela	IBI Trichptera 01	USC	PreservedSpecimen	{"BOLD_ProcessID":"IBITR323-20"|"BOLD_BINURI":"BOLD:AEC8747"}	0bd63617-8f9c-4691-8818-5d97e843c13c	INV04825	O. Gavira	1	Male	Adult	whole animal (ETOH) | DNA extract	in collection	http://boldsystems.org/index.php/Public_RecordView?processid=IBITR323-20	INV04825	2009-06-25	2009	06	25	Europe	Spain	ES	Malaga		Igualeja	1175			WGS84	30	M. González	Morphology	Helicopsyche sp.	Animalia | Arthropoda | Insecta | Trichoptera | Helicopsychidae | Helicopsyche	Animalia	Arthropoda	Insecta	Trichoptera	Helicopsychidae	Helicopsyche
088daadd-6ebd-4ad4-9b6f-589d27364878	PhysicalObject	2022-02-08	en	https://creativecommons.org/licenses/by/4.0/legalcode	CIBIO (Research Center in Biodiversity and Genetic Resources) Portugal	37560003-ae75-43c3-95aa-48c98797aa2a	4ec2b246-f5fa-4b90-9a8d-ddafc2a3f970	1c4d1653-3ae5-4732-92dc-07f497f72276	CIBIO	InBIO Barcoding Initiative	IBI Trichptera 01	CIBIO	PreservedSpecimen	{"BOLD_ProcessID":"IBITR324-20"|BOLD_BINURI:"BOLD:AAL9956"}	088daadd-6ebd-4ad4-9b6f-589d27364878	INV04833		1	Male	Adult	whole animal (ETOH) | DNA extract	in collection	http://boldsystems.org/index.php/Public_RecordView?processid=IBITR324-20	04-F10	2017-04-09	2017	04	09	Europe	Portugal	PT			Tedo				WGS84	30	L. Martín	Morphology	Thremma tellae González, 1978	Animalia | Arthropoda | Insecta | Trichoptera | Uenoidae | Thremma	Animalia	Arthropoda	Insecta	Trichoptera	Uenoidae	Thremma
7edce35a-c291-4866-bda1-74c7d6918abd	PhysicalObject	2022-02-08	en	https://creativecommons.org/licenses/by/4.0/legalcode	CIBIO (Research Center in Biodiversity and Genetic Resources) Portugal	37560003-ae75-43c3-95aa-48c98797aa2a	4ec2b246-f5fa-4b90-9a8d-ddafc2a3f970	1c4d1653-3ae5-4732-92dc-07f497f72276	CIBIO	InBIO Barcoding Initiative	IBI Trichptera 01	CIBIO	PreservedSpecimen	{"BOLD_ProcessID":"IBITR325-20"|"BOLD_BINURI":"BOLD:AAJ1835"}	7edce35a-c291-4866-bda1-74c7d6918abd	INV04856	Sónia Ferreira	1	Male	Adult	whole animal (ETOH) | DNA extract	in collection	http://boldsystems.org/index.php/Public_RecordView?processid=IBITR325-20	INV04856	2017-05-22	2017	05	22	Europe	Portugal	PT	Porto	Vila do Conde	Campus Agrario de Vairão	107	41.3283	-8.6728	WGS84	30	L. Martín	Morphology	Adicella reducta (McLachlan, 1865)	Animalia | Arthropoda | Insecta | Trichoptera | Leptoceridae | Adicella	Animalia	Arthropoda	Insecta	Trichoptera	Leptoceridae	Adicella
b1f799ca-6638-4878-a443-d48881d6e7f6	PhysicalObject	2022-02-08	en	https://creativecommons.org/licenses/by/4.0/legalcode	CIBIO (Research Center in Biodiversity and Genetic Resources) Portugal	37560003-ae75-43c3-95aa-48c98797aa2a	4ec2b246-f5fa-4b90-9a8d-ddafc2a3f970	1c4d1653-3ae5-4732-92dc-07f497f72276	CIBIO	InBIO Barcoding Initiative	IBI Trichptera 01	CIBIO	PreservedSpecimen	{"BOLD_ProcessID":"IBITR326-20"|"BOLD_BINURI":"BOLD:AAE4334"}	b1f799ca-6638-4878-a443-d48881d6e7f6	INV05340	L. Martín | Sónia Ferreira | Martin Corley	1	Female	Adult	whole animal (ETOH) | DNA extract	in collection	http://boldsystems.org/index.php/Public_RecordView?processid=IBITR326-20	INV05340	2017-07-23	2017	07	23	Europe	Portugal	PT	Guarda	Seia	Lagoa Comprida	1582	40.3608	-7.6525	WGS84	30	L. Martín	Morphology	Agrypnia varia (Fabricius, 1793)	Animalia | Arthropoda | Insecta | Trichoptera | Phryganeidae | Agrypnia	Animalia	Arthropoda	Insecta	Trichoptera	Phryganeidae	Agrypnia
bc5b052b-501d-4cfd-a87d-0291a720ac6b	PhysicalObject	2022-02-08	en	https://creativecommons.org/licenses/by/4.0/legalcode	CIBIO (Research Center in Biodiversity and Genetic Resources) Portugal	37560003-ae75-43c3-95aa-48c98797aa2a	4ec2b246-f5fa-4b90-9a8d-ddafc2a3f970	1c4d1653-3ae5-4732-92dc-07f497f72276	CIBIO	InBIO Barcoding Initiative	IBI Trichptera 01	CIBIO	PreservedSpecimen	{"BOLD_ProcessID":"IBITR327-20"|"BOLD_BINURI":"BOLD:ACB2223"}	bc5b052b-501d-4cfd-a87d-0291a720ac6b	INV05352	Sónia Ferreira | Martin Corley	1	Male	Adult	whole animal (ETOH) | DNA extract	in collection	http://boldsystems.org/index.php/Public_RecordView?processid=IBITR327-20	INV05352	2017-07-19	2017	07	19	Europe	Portugal	PT	Bragança	Vinhais	Dine	730	41.9093	-6.9331	WGS84	30	L. Martín	Morphology	Setodes argentipunctellus McLachlan, 1877	Animalia | Arthropoda | Insecta | Trichoptera | Leptoceridae | Setodes	Animalia	Arthropoda	Insecta	Trichoptera	Leptoceridae	Setodes
1eef0fb9-6b7b-425a-8b4b-0915956a849c	PhysicalObject	2022-02-08	en	https://creativecommons.org/licenses/by/4.0/legalcode	CIBIO (Research Center in Biodiversity and Genetic Resources) Portugal	37560003-ae75-43c3-95aa-48c98797aa2a	4ec2b246-f5fa-4b90-9a8d-ddafc2a3f970	1c4d1653-3ae5-4732-92dc-07f497f72276	CIBIO	InBIO Barcoding Initiative	IBI Trichptera 01	CIBIO	PreservedSpecimen	{"BOLD_ProcessID":"IBITR328-20"|"BOLD_BINURI":"BOLD:ACB2223"}	1eef0fb9-6b7b-425a-8b4b-0915956a849c	INV05353	Sónia Ferreira | Martin Corley	1	Male	Adult	whole animal (ETOH) | DNA extract	in collection	http://boldsystems.org/index.php/Public_RecordView?processid=IBITR328-20	INV05353	2017-07-19	2017	07	19	Europe	Portugal	PT	Bragança	Vinhais	Dine	730	41.9093	-6.9331	WGS84	30	L. Martín	Morphology	Setodes argentipunctellus McLachlan, 1877	Animalia | Arthropoda | Insecta | Trichoptera | Leptoceridae | Setodes	Animalia	Arthropoda	Insecta	Trichoptera	Leptoceridae	Setodes
ee863ea0-204e-4287-a116-01e34f32f888	PhysicalObject	2022-02-08	en	https://creativecommons.org/licenses/by/4.0/legalcode	CIBIO (Research Center in Biodiversity and Genetic Resources) Portugal	37560003-ae75-43c3-95aa-48c98797aa2a	4ec2b246-f5fa-4b90-9a8d-ddafc2a3f970	1c4d1653-3ae5-4732-92dc-07f497f72276	CIBIO	InBIO Barcoding Initiative	IBI Trichptera 01	CIBIO	PreservedSpecimen	{"BOLD_ProcessID":"IBITR329-20"|"BOLD_BINURI":"BOLD:AAC4985"}	ee863ea0-204e-4287-a116-01e34f32f888	INV05388	L. Martín | Sónia Ferreira | Martin Corley	1	Male	Adult	whole animal (ETOH) | DNA extract	in collection	http://boldsystems.org/index.php/Public_RecordView?processid=IBITR329-20	INV05388	2017-07-23	2017	07	23	Europe	Portugal	PT	Guarda	Seia	Lagoa Comprida	1582	40.3608	-7.6525	WGS84	30	L. Martín	Morphology	Stenophylax sequax (McLachlan, 1875)	Animalia | Arthropoda | Insecta | Trichoptera | Limnephilidae | Stenophylax	Animalia	Arthropoda	Insecta	Trichoptera	Limnephilidae	Stenophylax
c303d2d2-2f72-4284-a424-e63fc3960c40	PhysicalObject	2022-02-08	en	https://creativecommons.org/licenses/by/4.0/legalcode	CIBIO (Research Center in Biodiversity and Genetic Resources) Portugal	37560003-ae75-43c3-95aa-48c98797aa2a	4ec2b246-f5fa-4b90-9a8d-ddafc2a3f970	1c4d1653-3ae5-4732-92dc-07f497f72276	CIBIO	InBIO Barcoding Initiative	IBI Trichptera 01	CIBIO	PreservedSpecimen	{"BOLD_ProcessID":"IBITR330-20"|"BOLD_BINURI":"BOLD:AAL4393"}	c303d2d2-2f72-4284-a424-e63fc3960c40	INV05389	L. Martín | Sónia Ferreira | Martin Corley	1	Male	Adult	whole animal (ETOH) | DNA extract	in collection	http://boldsystems.org/index.php/Public_RecordView?processid=IBITR330-20	INV05389	2017-07-23	2017	07	23	Europe	Portugal	PT	Guarda	Seia	Lagoa Comprida	1582	40.3608	-7.6525	WGS84	30	L. Martín	Morphology	Plectrocnemia laetabilis McLachlan, 1880	Animalia | Arthropoda | Insecta | Trichoptera | Polycentropodidae | Plectrocnemia	Animalia	Arthropoda	Insecta	Trichoptera	Polycentropodidae	Plectrocnemia
9e75a4ad-23cd-4328-9652-f6425845d52d	PhysicalObject	2022-02-08	en	https://creativecommons.org/licenses/by/4.0/legalcode	CIBIO (Research Center in Biodiversity and Genetic Resources) Portugal	37560003-ae75-43c3-95aa-48c98797aa2a	4ec2b246-f5fa-4b90-9a8d-ddafc2a3f970	1c4d1653-3ae5-4732-92dc-07f497f72276	CIBIO	InBIO Barcoding Initiative	IBI Trichptera 01	CIBIO	PreservedSpecimen	{"BOLD_ProcessID":"IBITR331-20"|"BOLD_BINURI":"BOLD:AAO1593"}	9e75a4ad-23cd-4328-9652-f6425845d52d	INV05457	L. Martín | Sónia Ferreira | Martin Corley	1	Male	Adult	whole animal (ETOH) | DNA extract	in collection	http://boldsystems.org/index.php/Public_RecordView?processid=IBITR331-20	INV05457	2017-07-25	2017	07	25	Europe	Portugal	PT	Guarda	Seia	Central Hidroeléctrica da Ponte de Jugais	569	40.3846	-7.7049	WGS84	30	L. Martín	Morphology	Chimarra marginata (Linnaeus, 1767)	Animalia | Arthropoda | Insecta | Trichoptera | Philopotamidae | Chimarra	Animalia	Arthropoda	Insecta	Trichoptera	Philopotamidae	Chimarra
c8c9d5f6-bfe4-49f7-bb75-5ad752a6df76	PhysicalObject	2022-02-08	en	https://creativecommons.org/licenses/by/4.0/legalcode	CIBIO (Research Center in Biodiversity and Genetic Resources) Portugal	37560003-ae75-43c3-95aa-48c98797aa2a	4ec2b246-f5fa-4b90-9a8d-ddafc2a3f970	1c4d1653-3ae5-4732-92dc-07f497f72276	CIBIO	InBIO Barcoding Initiative	IBI Trichptera 01	CIBIO	PreservedSpecimen	{"BOLD_ProcessID":"IBITR332-20"|"BOLD_BINURI":"BOLD:AEC8551"}	c8c9d5f6-bfe4-49f7-bb75-5ad752a6df76	INV05472	Sónia Ferreira | Martin Corley | L. Martín	1	Male	Adult	whole animal (ETOH) | DNA extract	in collection	http://boldsystems.org/index.php/Public_RecordView?processid=IBITR332-20	INV05472	2017-07-25	2017	07	25	Europe	Portugal	PT	Guarda	Seia	Central Hidroeléctrica da Ponte de Jugais		40.3846	-7.7049	WGS84	30	L. Martín	Morphology	Sericostoma pyrenaicum Pictet, 1865	Animalia | Arthropoda | Insecta | Trichoptera | Sericostomatidae | Sericostoma	Animalia	Arthropoda	Insecta	Trichoptera	Sericostomatidae	Sericostoma
32326360-e09c-49f0-978a-de88142ef690	PhysicalObject	2022-02-08	en	https://creativecommons.org/licenses/by/4.0/legalcode	CIBIO (Research Center in Biodiversity and Genetic Resources) Portugal	37560003-ae75-43c3-95aa-48c98797aa2a	4ec2b246-f5fa-4b90-9a8d-ddafc2a3f970	1c4d1653-3ae5-4732-92dc-07f497f72276	CIBIO	InBIO Barcoding Initiative	IBI Trichptera 01	CIBIO	PreservedSpecimen	{"BOLD_ProcessID":"IBITR333-20"|"BOLD_BINURI":"BOLD:AAD7208"}	32326360-e09c-49f0-978a-de88142ef690	INV05473	Sónia Ferreira | Martin Corley | L. Martín	1	Male	Adult	whole animal (ETOH) | DNA extract	in collection	http://boldsystems.org/index.php/Public_RecordView?processid=IBITR333-20	INV05473	2017-07-25	2017	07	25	Europe	Portugal	PT	Guarda	Seia	Central Hidroeléctrica da Ponte de Jugais		40.3846	-7.7049	WGS84	30	L. Martín	Morphology	Oecetis testacea (Curtis, 1834)	Animalia | Arthropoda | Insecta | Trichoptera | Leptoceridae | Oecetis	Animalia	Arthropoda	Insecta	Trichoptera	Leptoceridae	Oecetis
47b0ae8c-1847-4112-a7d1-2d1682992e78	PhysicalObject	2022-02-08	en	https://creativecommons.org/licenses/by/4.0/legalcode	CIBIO (Research Center in Biodiversity and Genetic Resources) Portugal	37560003-ae75-43c3-95aa-48c98797aa2a	4ec2b246-f5fa-4b90-9a8d-ddafc2a3f970	1c4d1653-3ae5-4732-92dc-07f497f72276	CIBIO	InBIO Barcoding Initiative	IBI Trichptera 01	CIBIO	PreservedSpecimen	{"BOLD_ProcessID":"IBITR334-20"|"BOLD_BINURI":"BOLD:AAD8965"}	47b0ae8c-1847-4112-a7d1-2d1682992e78	INV05474	Sónia Ferreira | Martin Corley | L. Martín	1	Male	Adult	whole animal (ETOH) | DNA extract	in collection	http://boldsystems.org/index.php/Public_RecordView?processid=IBITR334-20	INV05474	2017-07-25	2017	07	25	Europe	Portugal	PT	Guarda	Seia	Central Hidroeléctrica da Ponte de Jugais		40.3846	-7.7049	WGS84	30	L. Martín	Morphology	Ceraclea sobradieli (Navás, 1917)	Animalia | Arthropoda | Insecta | Trichoptera | Leptoceridae | Ceraclea	Animalia	Arthropoda	Insecta	Trichoptera	Leptoceridae	Ceraclea
6960c89a-7bbc-45f6-8f50-a4666b70568f	PhysicalObject	2022-02-08	en	https://creativecommons.org/licenses/by/4.0/legalcode	CIBIO (Research Center in Biodiversity and Genetic Resources) Portugal	37560003-ae75-43c3-95aa-48c98797aa2a	4ec2b246-f5fa-4b90-9a8d-ddafc2a3f970	1c4d1653-3ae5-4732-92dc-07f497f72276	CIBIO	InBIO Barcoding Initiative	IBI Trichptera 01	CIBIO	PreservedSpecimen	{"BOLD_ProcessID":"IBITR335-20"|"BOLD_BINURI":"BOLD:AAL0051"}	6960c89a-7bbc-45f6-8f50-a4666b70568f	INV05475	Sónia Ferreira | Martin Corley | L. Martín	1	Male	Adult	whole animal (ETOH) | DNA extract	in collection	http://boldsystems.org/index.php/Public_RecordView?processid=IBITR335-20	INV05475	2017-07-25	2017	07	25	Europe	Portugal	PT	Guarda	Seia	Central Hidroeléctrica da Ponte de Jugais		40.3846	-7.7049	WGS84	30	L. Martín	Morphology	Polycentropus corniger McLachlan, 1884	Animalia | Arthropoda | Insecta | Trichoptera | Polycentropodidae | Polycentropus	Animalia	Arthropoda	Insecta	Trichoptera	Polycentropodidae	Polycentropus
ad3db18f-28f8-4421-936b-e30af227475d	PhysicalObject	2022-02-08	en	https://creativecommons.org/licenses/by/4.0/legalcode	CIBIO (Research Center in Biodiversity and Genetic Resources) Portugal	37560003-ae75-43c3-95aa-48c98797aa2a	4ec2b246-f5fa-4b90-9a8d-ddafc2a3f970	1c4d1653-3ae5-4732-92dc-07f497f72276	CIBIO	InBIO Barcoding Initiative	IBI Trichptera 01	CIBIO	PreservedSpecimen	{"BOLD_ProcessID":"IBITR336-20"|"BOLD_BINURI":"BOLD:AAO2482"}	ad3db18f-28f8-4421-936b-e30af227475d	INV05476	Sónia Ferreira | Martin Corley | L. Martín	1	Male	Adult	whole animal (ETOH) | DNA extract	in collection	http://boldsystems.org/index.php/Public_RecordView?processid=IBITR336-20	INV05476	2017-07-25	2017	07	25	Europe	Portugal	PT	Guarda	Seia	Central Hidroeléctrica da Ponte de Jugais		40.3846	-7.7049	WGS84	30	L. Martín	Morphology	Calamoceras marsupus Brauer, 1865	Animalia | Arthropoda | Insecta | Trichoptera | Calamoceratidae | Calamoceras	Animalia	Arthropoda	Insecta	Trichoptera	Calamoceratidae	Calamoceras
23148105-e923-4181-8541-c43f6e0331d9	PhysicalObject	2022-02-08	en	https://creativecommons.org/licenses/by/4.0/legalcode	CIBIO (Research Center in Biodiversity and Genetic Resources) Portugal	37560003-ae75-43c3-95aa-48c98797aa2a	4ec2b246-f5fa-4b90-9a8d-ddafc2a3f970	1c4d1653-3ae5-4732-92dc-07f497f72276	CIBIO	InBIO Barcoding Initiative	IBI Trichptera 01	CIBIO	PreservedSpecimen	{"BOLD_ProcessID":"IBITR337-20"|"BOLD_BINURI":"BOLD:AEC8395"}	23148105-e923-4181-8541-c43f6e0331d9	INV05477	Sónia Ferreira | Martin Corley | L. Martín	1	Male	Adult	whole animal (ETOH) | DNA extract	in collection	http://boldsystems.org/index.php/Public_RecordView?processid=IBITR337-20	INV05477	2017-07-25	2017	07	25	Europe	Portugal	PT	Guarda	Manteigas	Albarcãs		40.3566	-7.5587	WGS84	30	L. Martín	Morphology	Hydroptila fuentaldeala Schmid, 1952	Animalia | Arthropoda | Insecta | Trichoptera | Hydroptilidae | Hydroptila	Animalia	Arthropoda	Insecta	Trichoptera	Hydroptilidae	Hydroptila
f59fd8cd-e2ea-4cc9-9714-36320af6cf76	PhysicalObject	2022-02-08	en	https://creativecommons.org/licenses/by/4.0/legalcode	CIBIO (Research Center in Biodiversity and Genetic Resources) Portugal	37560003-ae75-43c3-95aa-48c98797aa2a	4ec2b246-f5fa-4b90-9a8d-ddafc2a3f970	1c4d1653-3ae5-4732-92dc-07f497f72276	CIBIO	InBIO Barcoding Initiative	IBI Trichptera 01	CIBIO	PreservedSpecimen	{"BOLD_ProcessID":"IBITR338-20"|"BOLD_BINURI":"BOLD:AAK8602"}	f59fd8cd-e2ea-4cc9-9714-36320af6cf76	INV05478	Sónia Ferreira | Martin Corley | L. Martín	1	Male	Adult	whole animal (ETOH) | DNA extract	in collection	http://boldsystems.org/index.php/Public_RecordView?processid=IBITR338-20	INV05478	2017-07-24	2017	07	24	Europe	Portugal	PT	Guarda	Manteigas	São Pedro	1508	40.3239	-7.5761	WGS84	30	L. Martín	Morphology	Limnephilus vittatus (Fabricius, 1798)	Animalia | Arthropoda | Insecta | Trichoptera | Limnephilidae | Limnephilus	Animalia	Arthropoda	Insecta	Trichoptera	Limnephilidae	Limnephilus
1b6a0032-9ab8-4fdc-aa73-5f21f784ce8a	PhysicalObject	2022-02-08	en	https://creativecommons.org/licenses/by/4.0/legalcode	CIBIO (Research Center in Biodiversity and Genetic Resources) Portugal	37560003-ae75-43c3-95aa-48c98797aa2a	4ec2b246-f5fa-4b90-9a8d-ddafc2a3f970	1c4d1653-3ae5-4732-92dc-07f497f72276	CIBIO	InBIO Barcoding Initiative	IBI Trichptera 01	CIBIO	PreservedSpecimen	{"BOLD_ProcessID":"IBITR339-20"|"BOLD_BINURI":"BOLD:AAO2443"}	1b6a0032-9ab8-4fdc-aa73-5f21f784ce8a	INV05479	Sónia Ferreira | Martin Corley | L. Martín	1	Male	Adult	whole animal (ETOH) | DNA extract	in collection	http://boldsystems.org/index.php/Public_RecordView?processid=IBITR339-20	INV05479	2017-07-24	2017	07	24	Europe	Portugal	PT	Guarda	Manteigas	Poço do Inferno	1084	40.3728	-7.5163	WGS84	30	L. Martín	Morphology	Diplectrona felix McLachlan, 1878	Animalia | Arthropoda | Insecta | Trichoptera | Hydropsychidae | Diplectrona	Animalia	Arthropoda	Insecta	Trichoptera	Hydropsychidae	Diplectrona
2188e6b7-4e96-44c2-9f10-fc030f290488	PhysicalObject	2022-02-08	en	https://creativecommons.org/licenses/by/4.0/legalcode	CIBIO (Research Center in Biodiversity and Genetic Resources) Portugal	37560003-ae75-43c3-95aa-48c98797aa2a	4ec2b246-f5fa-4b90-9a8d-ddafc2a3f970	1c4d1653-3ae5-4732-92dc-07f497f72276	CIBIO	InBIO Barcoding Initiative	IBI Trichptera 01	CIBIO	PreservedSpecimen	{"BOLD_ProcessID":"IBITR340-20"|"BOLD_BINURI":"BOLD:AAB9587"}	2188e6b7-4e96-44c2-9f10-fc030f290488	INV05480	Sónia Ferreira | Martin Corley | L. Martín	1	Male	Adult	whole animal (ETOH) | DNA extract	in collection	http://boldsystems.org/index.php/Public_RecordView?processid=IBITR340-20	INV05480	2017-07-24	2017	07	24	Europe	Portugal	PT	Guarda	Manteigas	Poço do Inferno	1084	40.3728	-7.5163	WGS84	30	L. Martín	Morphology	Hydropsyche ambigua Schmid, 1973	Animalia | Arthropoda | Insecta | Trichoptera | Hydropsychidae | Hydropsyche	Animalia	Arthropoda	Insecta	Trichoptera	Hydropsychidae	Hydropsyche
695b0be0-f1ec-4fb6-b649-9b5d99caa5ac	PhysicalObject	2022-02-08	en	https://creativecommons.org/licenses/by/4.0/legalcode	CIBIO (Research Center in Biodiversity and Genetic Resources) Portugal	37560003-ae75-43c3-95aa-48c98797aa2a	4ec2b246-f5fa-4b90-9a8d-ddafc2a3f970	1c4d1653-3ae5-4732-92dc-07f497f72276	CIBIO	InBIO Barcoding Initiative	IBI Trichptera 01	CIBIO	PreservedSpecimen	{"BOLD_ProcessID":"IBITR341-20"|"BOLD_BINURI":"BOLD:AAB5092"}	695b0be0-f1ec-4fb6-b649-9b5d99caa5ac	INV05481	Sónia Ferreira | Martin Corley | L. Martín	1	Male	Adult	whole animal (ETOH) | DNA extract	in collection	http://boldsystems.org/index.php/Public_RecordView?processid=IBITR341-20	INV05481	2017-07-24	2017	07	24	Europe	Portugal	PT	Guarda	Manteigas	Poço do Inferno	1084	40.3728	-7.5163	WGS84	30	L. Martín	Morphology	Hydropsyche siltalai Doehler, 1963	Animalia | Arthropoda | Insecta | Trichoptera | Hydropsychidae | Hydropsyche	Animalia	Arthropoda	Insecta	Trichoptera	Hydropsychidae	Hydropsyche
c82c45cd-bd43-4336-b0c9-4f8f757b3ba7	PhysicalObject	2022-02-08	en	https://creativecommons.org/licenses/by/4.0/legalcode	CIBIO (Research Center in Biodiversity and Genetic Resources) Portugal	37560003-ae75-43c3-95aa-48c98797aa2a	4ec2b246-f5fa-4b90-9a8d-ddafc2a3f970	1c4d1653-3ae5-4732-92dc-07f497f72276	CIBIO	InBIO Barcoding Initiative	IBI Trichptera 01	CIBIO	PreservedSpecimen	{"BOLD_ProcessID":"IBITR342-20"|"BOLD_BINURI":"BOLD:AAB5092"}	c82c45cd-bd43-4336-b0c9-4f8f757b3ba7	INV05482	Sónia Ferreira | Martin Corley | L. Martín	1	Male	Adult	whole animal (ETOH) | DNA extract	in collection	http://boldsystems.org/index.php/Public_RecordView?processid=IBITR342-20	INV05482	2017-07-25	2017	07	25	Europe	Portugal	PT	Guarda	Seia	Central Hidroeléctrica da Ponte de Jugais		40.3846	-7.7049	WGS84	30	L. Martín	Morphology	Hydropsyche siltalai Doehler, 1963	Animalia | Arthropoda | Insecta | Trichoptera | Hydropsychidae | Hydropsyche	Animalia	Arthropoda	Insecta	Trichoptera	Hydropsychidae	Hydropsyche
a0cde411-324f-45ef-9e8a-cf27fc784c04	PhysicalObject	2022-02-08	en	https://creativecommons.org/licenses/by/4.0/legalcode	CIBIO (Research Center in Biodiversity and Genetic Resources) Portugal	37560003-ae75-43c3-95aa-48c98797aa2a	4ec2b246-f5fa-4b90-9a8d-ddafc2a3f970	1c4d1653-3ae5-4732-92dc-07f497f72276	CIBIO	InBIO Barcoding Initiative	IBI Trichptera 01	CIBIO	PreservedSpecimen	{"BOLD_ProcessID":"IBITR343-20"|"BOLD_BINURI":"BOLD:AAL0051"}	a0cde411-324f-45ef-9e8a-cf27fc784c04	INV05483	Sónia Ferreira | Martin Corley | L. Martín	1	Male	Adult	whole animal (ETOH) | DNA extract	in collection	http://boldsystems.org/index.php/Public_RecordView?processid=IBITR343-20	INV05483	2017-07-25	2017	07	25	Europe	Portugal	PT	Guarda	Seia	Central Hidroeléctrica da Ponte de Jugais		40.3846	-7.7049	WGS84	30	L. Martín	Morphology	Polycentropus corniger McLachlan, 1884	Animalia | Arthropoda | Insecta | Trichoptera | Polycentropodidae | Polycentropus	Animalia	Arthropoda	Insecta	Trichoptera	Polycentropodidae	Polycentropus
a81c31b6-b667-4291-a78e-f1fc6078154c	PhysicalObject	2022-02-08	en	https://creativecommons.org/licenses/by/4.0/legalcode	CIBIO (Research Center in Biodiversity and Genetic Resources) Portugal	37560003-ae75-43c3-95aa-48c98797aa2a	4ec2b246-f5fa-4b90-9a8d-ddafc2a3f970	1c4d1653-3ae5-4732-92dc-07f497f72276	CIBIO	InBIO Barcoding Initiative	IBI Trichptera 01	CIBIO	PreservedSpecimen	{"BOLD_ProcessID":"IBITR344-20"|"BOLD_BINURI":"BOLD:AAD8965"}	a81c31b6-b667-4291-a78e-f1fc6078154c	INV05484	Sónia Ferreira | Martin Corley | L. Martín	1	Male	Adult	whole animal (ETOH) | DNA extract	in collection	http://boldsystems.org/index.php/Public_RecordView?processid=IBITR344-20	INV05484	2017-07-25	2017	07	25	Europe	Portugal	PT	Guarda	Seia	Central Hidroeléctrica da Ponte de Jugais		40.3846	-7.7049	WGS84	30	L. Martín	Morphology	Ceraclea sobradieli (Navás, 1917)	Animalia | Arthropoda | Insecta | Trichoptera | Leptoceridae | Ceraclea	Animalia	Arthropoda	Insecta	Trichoptera	Leptoceridae	Ceraclea
589424bc-fa5f-4ff9-b007-ed25e84be01f	PhysicalObject	2022-02-08	en	https://creativecommons.org/licenses/by/4.0/legalcode	CIBIO (Research Center in Biodiversity and Genetic Resources) Portugal	37560003-ae75-43c3-95aa-48c98797aa2a	4ec2b246-f5fa-4b90-9a8d-ddafc2a3f970	1c4d1653-3ae5-4732-92dc-07f497f72276	CIBIO	InBIO Barcoding Initiative	IBI Trichptera 01	CIBIO	PreservedSpecimen	{"BOLD_ProcessID":"IBITR345-20"|"BOLD_BINURI":"BOLD:AAI7978"}	589424bc-fa5f-4ff9-b007-ed25e84be01f	INV05485	Sónia Ferreira | Martin Corley | L. Martín	1	Male	Adult	whole animal (ETOH) | DNA extract	in collection	http://boldsystems.org/index.php/Public_RecordView?processid=IBITR345-20	INV05485	2017-07-25	2017	07	25	Europe	Portugal	PT	Guarda	Seia	Central Hidroeléctrica da Ponte de Jugais		40.3846	-7.7049	WGS84	30	L. Martín	Morphology	Athripsodes braueri (Pictet, 1865)	Animalia | Arthropoda | Insecta | Trichoptera | Leptoceridae | Athripsodes	Animalia	Arthropoda	Insecta	Trichoptera	Leptoceridae	Athripsodes
71640277-eab6-4e6e-9cf9-3b9662402279	PhysicalObject	2022-02-08	en	https://creativecommons.org/licenses/by/4.0/legalcode	CIBIO (Research Center in Biodiversity and Genetic Resources) Portugal	37560003-ae75-43c3-95aa-48c98797aa2a	4ec2b246-f5fa-4b90-9a8d-ddafc2a3f970	1c4d1653-3ae5-4732-92dc-07f497f72276	CIBIO	InBIO Barcoding Initiative	IBI Trichptera 01	CIBIO	PreservedSpecimen	{"BOLD_ProcessID":"IBITR346-20"|"BOLD_BINURI":"BOLD:ABZ0751"}	71640277-eab6-4e6e-9cf9-3b9662402279	INV05486	Sónia Ferreira | Martin Corley | L. Martín	1	Male	Adult	whole animal (ETOH) | DNA extract	in collection	http://boldsystems.org/index.php/Public_RecordView?processid=IBITR346-20	INV05486	2017-07-25	2017	07	25	Europe	Portugal	PT	Guarda	Seia	Central Hidroeléctrica da Ponte de Jugais		40.3846	-7.7049	WGS84	30	L. Martín	Morphology	Sericostoma vittatum Rambur, 1842	Animalia | Arthropoda | Insecta | Trichoptera | Sericostomatidae | Sericostoma	Animalia	Arthropoda	Insecta	Trichoptera	Sericostomatidae	Sericostoma
22b23ee2-5b21-41b9-84ac-bf71100d41d6	PhysicalObject	2022-02-08	en	https://creativecommons.org/licenses/by/4.0/legalcode	CIBIO (Research Center in Biodiversity and Genetic Resources) Portugal	37560003-ae75-43c3-95aa-48c98797aa2a	4ec2b246-f5fa-4b90-9a8d-ddafc2a3f970	1c4d1653-3ae5-4732-92dc-07f497f72276	CIBIO	InBIO Barcoding Initiative	IBI Trichptera 01	CIBIO	PreservedSpecimen	{"BOLD_ProcessID":"IBITR347-20"|"BOLD_BINURI":"BOLD:AAO1569"}	22b23ee2-5b21-41b9-84ac-bf71100d41d6	INV05487	Sónia Ferreira | Martin Corley | L. Martín	1	Male	Adult	whole animal (ETOH) | DNA extract	in collection	http://boldsystems.org/index.php/Public_RecordView?processid=IBITR347-20	INV05487	2017-07-25	2017	07	25	Europe	Portugal	PT	Guarda	Manteigas	Albarcãs		40.3566	-7.5587	WGS84	30	L. Martín	Morphology	Philopotamus perversus McLachlan, 1884	Animalia | Arthropoda | Insecta | Trichoptera | Philopotamidae | Philopotamus	Animalia	Arthropoda	Insecta	Trichoptera	Philopotamidae	Philopotamus
46d4660a-87aa-4d45-b87c-a86a6a915e99	PhysicalObject	2022-02-08	en	https://creativecommons.org/licenses/by/4.0/legalcode	CIBIO (Research Center in Biodiversity and Genetic Resources) Portugal	37560003-ae75-43c3-95aa-48c98797aa2a	4ec2b246-f5fa-4b90-9a8d-ddafc2a3f970	1c4d1653-3ae5-4732-92dc-07f497f72276	CIBIO	InBIO Barcoding Initiative	IBI Trichptera 01	CIBIO	PreservedSpecimen	{"BOLD_ProcessID":"IBITR348-20"|"BOLD_BINURI":"BOLD:AAJ8091"}	46d4660a-87aa-4d45-b87c-a86a6a915e99	INV05488	Sónia Ferreira | Martin Corley | L. Martín	1	Male	Adult	whole animal (ETOH) | DNA extract	in collection	http://boldsystems.org/index.php/Public_RecordView?processid=IBITR348-20	INV05488	2017-07-25	2017	07	25	Europe	Portugal	PT	Guarda	Manteigas	Albarcãs		40.3566	-7.5587	WGS84	30	L. Martín	Morphology	Beraea alva Malicky, 1975	Animalia | Arthropoda | Insecta | Trichoptera | Beraeidae | Beraea	Animalia	Arthropoda	Insecta	Trichoptera	Beraeidae	Beraea
b8cbc33e-c08d-44a6-85cd-7d35b56cf159	PhysicalObject	2022-02-08	en	https://creativecommons.org/licenses/by/4.0/legalcode	CIBIO (Research Center in Biodiversity and Genetic Resources) Portugal	37560003-ae75-43c3-95aa-48c98797aa2a	4ec2b246-f5fa-4b90-9a8d-ddafc2a3f970	1c4d1653-3ae5-4732-92dc-07f497f72276	CIBIO	InBIO Barcoding Initiative	IBI Trichptera 01	CIBIO	PreservedSpecimen	{"BOLD_ProcessID":"IBITR349-20"|"BOLD_BINURI":"BOLD:AAL0054"}	b8cbc33e-c08d-44a6-85cd-7d35b56cf159	INV05489	Sónia Ferreira | Martin Corley | L. Martín	1	Male	Adult	whole animal (ETOH) | DNA extract	in collection	http://boldsystems.org/index.php/Public_RecordView?processid=IBITR349-20	INV05489	2017-07-25	2017	07	25	Europe	Portugal	PT	Guarda	Manteigas	Albarcãs		40.3566	-7.5587	WGS84	30	L. Martín	Morphology	Polycentropus intricatus Morton, 1910	Animalia | Arthropoda | Insecta | Trichoptera | Polycentropodidae | Polycentropus	Animalia	Arthropoda	Insecta	Trichoptera	Polycentropodidae	Polycentropus
3defc8e9-0228-4d9e-9ced-f8239f1ef988	PhysicalObject	2022-02-08	en	https://creativecommons.org/licenses/by/4.0/legalcode	CIBIO (Research Center in Biodiversity and Genetic Resources) Portugal	37560003-ae75-43c3-95aa-48c98797aa2a	4ec2b246-f5fa-4b90-9a8d-ddafc2a3f970	1c4d1653-3ae5-4732-92dc-07f497f72276	CIBIO	InBIO Barcoding Initiative	IBI Trichptera 01	CIBIO	PreservedSpecimen	{"BOLD_ProcessID":"IBITR350-20"|"BOLD_BINURI":"BOLD:AAO1607"}	3defc8e9-0228-4d9e-9ced-f8239f1ef988	INV05490	Sónia Ferreira | Martin Corley | L. Martín	1	Male	Adult	whole animal (ETOH) | DNA extract	in collection	http://boldsystems.org/index.php/Public_RecordView?processid=IBITR350-20	INV05490	2017-07-25	2017	07	25	Europe	Portugal	PT	Guarda	Manteigas	Albarcãs		40.3566	-7.5587	WGS84	30	L. Martín	Morphology	Psychomyia pusilla (Fabricius, 1781)	Animalia | Arthropoda | Insecta | Trichoptera | Psychomyiidae | Psychomyia	Animalia	Arthropoda	Insecta	Trichoptera	Psychomyiidae	Psychomyia
f8ff1f9f-81b3-4fe7-8af0-d9bb57644b65	PhysicalObject	2022-02-08	en	https://creativecommons.org/licenses/by/4.0/legalcode	CIBIO (Research Center in Biodiversity and Genetic Resources) Portugal	37560003-ae75-43c3-95aa-48c98797aa2a	4ec2b246-f5fa-4b90-9a8d-ddafc2a3f970	1c4d1653-3ae5-4732-92dc-07f497f72276	CIBIO	InBIO Barcoding Initiative	IBI Trichptera 01	CIBIO	PreservedSpecimen	{"BOLD_ProcessID":"IBITR351-20"|"BOLD_BINURI":"BOLD:ABX9025"}	f8ff1f9f-81b3-4fe7-8af0-d9bb57644b65	INV05491	Sónia Ferreira | Martin Corley | L. Martín	1	Male	Adult	whole animal (ETOH) | DNA extract	in collection	http://boldsystems.org/index.php/Public_RecordView?processid=IBITR351-20	INV05491	2017-07-25	2017	07	25	Europe	Portugal	PT	Guarda	Manteigas	Albarcãs		40.3566	-7.5587	WGS84	30	L. Martín	Morphology	Synagapetus diversus (McLachlan, 1884)	Animalia | Arthropoda | Insecta | Trichoptera | Glossosomatidae | Synagapetus	Animalia	Arthropoda	Insecta	Trichoptera	Glossosomatidae	Synagapetus
76d2d6ce-8814-4782-a2ad-2412db75ad29	PhysicalObject	2022-02-08	en	https://creativecommons.org/licenses/by/4.0/legalcode	CIBIO (Research Center in Biodiversity and Genetic Resources) Portugal	37560003-ae75-43c3-95aa-48c98797aa2a	4ec2b246-f5fa-4b90-9a8d-ddafc2a3f970	1c4d1653-3ae5-4732-92dc-07f497f72276	CIBIO	InBIO Barcoding Initiative	IBI Trichptera 01	CIBIO	PreservedSpecimen	{"BOLD_ProcessID":"IBITR352-20"|BOLD_BINURI:"BOLD:AAJ7690"}	76d2d6ce-8814-4782-a2ad-2412db75ad29	INV05492	Sónia Ferreira | Martin Corley | L. Martín	1	Male	Adult	whole animal (ETOH) | DNA extract	in collection	http://boldsystems.org/index.php/Public_RecordView?processid=IBITR352-20	INV05492	2017-07-25	2017	07	25	Europe	Portugal	PT	Guarda	Manteigas	Albarcãs		40.3566	-7.5587	WGS84	30	L. Martín	Morphology	Sericostoma vittatum Rambur, 1842	Animalia | Arthropoda | Insecta | Trichoptera | Sericostomatidae | Sericostoma	Animalia	Arthropoda	Insecta	Trichoptera	Sericostomatidae	Sericostoma
5cd26a04-bf56-4f45-949c-c7e55a9781d6	PhysicalObject	2022-02-08	en	https://creativecommons.org/licenses/by/4.0/legalcode	CIBIO (Research Center in Biodiversity and Genetic Resources) Portugal	37560003-ae75-43c3-95aa-48c98797aa2a	4ec2b246-f5fa-4b90-9a8d-ddafc2a3f970	1c4d1653-3ae5-4732-92dc-07f497f72276	CIBIO	InBIO Barcoding Initiative	IBI Trichptera 01	CIBIO	PreservedSpecimen	{"BOLD_ProcessID":"IBITR353-20"|"BOLD_BINURI":"BOLD:AAB9587"}	5cd26a04-bf56-4f45-949c-c7e55a9781d6	INV05493	Sónia Ferreira | Martin Corley | L. Martín	1	Male	Adult	whole animal (ETOH) | DNA extract	in collection	http://boldsystems.org/index.php/Public_RecordView?processid=IBITR353-20	INV05493	2017-07-25	2017	07	25	Europe	Portugal	PT	Guarda	Manteigas	Albarcãs		40.3566	-7.5587	WGS84	30	L. Martín	Morphology	Hydropsyche ambigua Schmid, 1973	Animalia | Arthropoda | Insecta | Trichoptera | Hydropsychidae | Hydropsyche	Animalia	Arthropoda	Insecta	Trichoptera	Hydropsychidae	Hydropsyche
606e5925-55d2-40fa-bd93-9c397140309e	PhysicalObject	2022-02-08	en	https://creativecommons.org/licenses/by/4.0/legalcode	CIBIO (Research Center in Biodiversity and Genetic Resources) Portugal	37560003-ae75-43c3-95aa-48c98797aa2a	4ec2b246-f5fa-4b90-9a8d-ddafc2a3f970	1c4d1653-3ae5-4732-92dc-07f497f72276	CIBIO	InBIO Barcoding Initiative	IBI Trichptera 01	CIBIO	PreservedSpecimen	{"BOLD_ProcessID":"IBITR354-20"|"BOLD_BINURI":"BOLD:AAB5092"}	606e5925-55d2-40fa-bd93-9c397140309e	INV05494	Sónia Ferreira | Martin Corley | L. Martín	1	Male	Adult	whole animal (ETOH) | DNA extract	in collection	http://boldsystems.org/index.php/Public_RecordView?processid=IBITR354-20	INV05494	2017-07-25	2017	07	25	Europe	Portugal	PT	Guarda	Manteigas	Albarcãs		40.3566	-7.5587	WGS84	30	L. Martín	Morphology	Hydropsyche siltalai Doehler, 1963	Animalia | Arthropoda | Insecta | Trichoptera | Hydropsychidae | Hydropsyche	Animalia	Arthropoda	Insecta	Trichoptera	Hydropsychidae	Hydropsyche
06e1c462-2c59-4d38-98f1-d3a2974ce4bf	PhysicalObject	2022-02-08	en	https://creativecommons.org/licenses/by/4.0/legalcode	CIBIO (Research Center in Biodiversity and Genetic Resources) Portugal	37560003-ae75-43c3-95aa-48c98797aa2a	4ec2b246-f5fa-4b90-9a8d-ddafc2a3f970	1c4d1653-3ae5-4732-92dc-07f497f72276	CIBIO	InBIO Barcoding Initiative	IBI Trichptera 01	CIBIO	PreservedSpecimen	{"BOLD_ProcessID":"IBITR355-20"|"BOLD_BINURI":"BOLD:AEC8086"}	06e1c462-2c59-4d38-98f1-d3a2974ce4bf	INV05495	Sónia Ferreira | Martin Corley | L. Martín	1	Male	Adult	whole animal (ETOH) | DNA extract	in collection	http://boldsystems.org/index.php/Public_RecordView?processid=IBITR355-20	INV05495	2017-07-25	2017	07	25	Europe	Portugal	PT	Guarda	Seia	Central Hidroeléctrica da Ponte de Jugais		40.3846	-7.7049	WGS84	30	L. Martín	Morphology	Psychomyia pusilla (Fabricius, 1781)	Animalia | Arthropoda | Insecta | Trichoptera | Psychomyiidae | Psychomyia	Animalia	Arthropoda	Insecta	Trichoptera	Psychomyiidae	Psychomyia
e365f219-ab59-4588-8fd5-dca4ca489dc0	PhysicalObject	2022-02-08	en	https://creativecommons.org/licenses/by/4.0/legalcode	CIBIO (Research Center in Biodiversity and Genetic Resources) Portugal	37560003-ae75-43c3-95aa-48c98797aa2a	4ec2b246-f5fa-4b90-9a8d-ddafc2a3f970	1c4d1653-3ae5-4732-92dc-07f497f72276	CIBIO	InBIO Barcoding Initiative	IBI Trichptera 01	CIBIO	PreservedSpecimen	{"BOLD_ProcessID":"IBITR356-20"|BOLD_BINURI:"BOLD:AAL9956"}	e365f219-ab59-4588-8fd5-dca4ca489dc0	INV05497	Sónia Ferreira | Martin Corley | L. Martín	1	Male	Adult	whole animal (ETOH) | DNA extract	in collection	http://boldsystems.org/index.php/Public_RecordView?processid=IBITR356-20	INV05497	2017-07-25	2017	07	25	Europe	Portugal	PT	Guarda	Seia	Central Hidroeléctrica da Ponte de Jugais		40.3846	-7.7049	WGS84	30	L. Martín	Morphology	Thremma tellae González, 1978	Animalia | Arthropoda | Insecta | Trichoptera | Uenoidae | Thremma	Animalia	Arthropoda	Insecta	Trichoptera	Uenoidae	Thremma
77cf8d64-c922-43c3-b5c1-7cf1343cd3f0	PhysicalObject	2022-02-08	en	https://creativecommons.org/licenses/by/4.0/legalcode	CIBIO (Research Center in Biodiversity and Genetic Resources) Portugal	37560003-ae75-43c3-95aa-48c98797aa2a	4ec2b246-f5fa-4b90-9a8d-ddafc2a3f970	1c4d1653-3ae5-4732-92dc-07f497f72276	CIBIO	InBIO Barcoding Initiative	IBI Trichptera 01	CIBIO	PreservedSpecimen	{"BOLD_ProcessID":"IBITR357-20"|"BOLD_BINURI":"BOLD:AAL0060"}	77cf8d64-c922-43c3-b5c1-7cf1343cd3f0	INV05498	Sónia Ferreira | Martin Corley | L. Martín	1	Male	Adult	whole animal (ETOH) | DNA extract	in collection	http://boldsystems.org/index.php/Public_RecordView?processid=IBITR357-20	INV05498	2017-07-25	2017	07	25	Europe	Portugal	PT	Guarda	Seia	Central Hidroeléctrica da Ponte de Jugais		40.3846	-7.7049	WGS84	30	L. Martín	Morphology	Polycentropus kingi McLachlan, 1881	Animalia | Arthropoda | Insecta | Trichoptera | Polycentropodidae | Polycentropus	Animalia	Arthropoda	Insecta	Trichoptera	Polycentropodidae	Polycentropus
f3efce5f-f308-461a-be4e-92e833808b73	PhysicalObject	2022-02-08	en	https://creativecommons.org/licenses/by/4.0/legalcode	CIBIO (Research Center in Biodiversity and Genetic Resources) Portugal	37560003-ae75-43c3-95aa-48c98797aa2a	4ec2b246-f5fa-4b90-9a8d-ddafc2a3f970	1c4d1653-3ae5-4732-92dc-07f497f72276	CIBIO	InBIO Barcoding Initiative	IBI Trichptera 01	CIBIO	PreservedSpecimen	{"BOLD_ProcessID":"IBITR358-20"}	f3efce5f-f308-461a-be4e-92e833808b73	INV05500	Sónia Ferreira | Martin Corley | L. Martín	1	Male	Adult	whole animal (ETOH) | DNA extract	in collection	http://boldsystems.org/index.php/Public_RecordView?processid=IBITR358-20	INV05500	2017-07-25	2017	07	25	Europe	Portugal	PT	Guarda	Seia	Central Hidroeléctrica da Ponte de Jugais		40.3846	-7.7049	WGS84	30	L. Martín	Morphology	Cyrnus cintranus McLachlan, 1884	Animalia | Arthropoda | Insecta | Trichoptera | Polycentropodidae | Cyrnus	Animalia	Arthropoda	Insecta	Trichoptera	Polycentropodidae	Cyrnus
34424c64-5b61-4262-8656-ef95941433cd	PhysicalObject	2022-02-08	en	https://creativecommons.org/licenses/by/4.0/legalcode	CIBIO (Research Center in Biodiversity and Genetic Resources) Portugal	37560003-ae75-43c3-95aa-48c98797aa2a	4ec2b246-f5fa-4b90-9a8d-ddafc2a3f970	1c4d1653-3ae5-4732-92dc-07f497f72276	CIBIO	InBIO Barcoding Initiative	IBI Trichptera 01	CIBIO	PreservedSpecimen	{"BOLD_ProcessID":"IBITR359-20"|"BOLD_BINURI":"BOLD:AEC9755"}	34424c64-5b61-4262-8656-ef95941433cd	INV05501	Sónia Ferreira | Martin Corley | L. Martín	1	Male	Adult	whole animal (ETOH) | DNA extract	in collection	http://boldsystems.org/index.php/Public_RecordView?processid=IBITR359-20	INV05501	2017-07-23	2017	07	23	Europe	Portugal	PT	Seia	Seia	Barragem do Covão do Curral		40.3723	-7.6431	WGS84	30	L. Martín	Morphology	Odontocerum lusitanicum Malicky, 1975	Animalia | Arthropoda | Insecta | Trichoptera | Odontoceridae | Odontocerum	Animalia	Arthropoda	Insecta	Trichoptera	Odontoceridae	Odontocerum
f583a6d7-7bcd-43c0-ab47-4f467d01f562	PhysicalObject	2022-02-08	en	https://creativecommons.org/licenses/by/4.0/legalcode	CIBIO (Research Center in Biodiversity and Genetic Resources) Portugal	37560003-ae75-43c3-95aa-48c98797aa2a	4ec2b246-f5fa-4b90-9a8d-ddafc2a3f970	1c4d1653-3ae5-4732-92dc-07f497f72276	CIBIO	InBIO Barcoding Initiative	IBI Trichptera 01	CIBIO	PreservedSpecimen	{"BOLD_ProcessID":"IBITR360-20"|"BOLD_BINURI":"BOLD:ABU6618"}	f583a6d7-7bcd-43c0-ab47-4f467d01f562	INV05502	Sónia Ferreira | Martin Corley | L. Martín	1	Male	Adult	whole animal (ETOH) | DNA extract	in collection	http://boldsystems.org/index.php/Public_RecordView?processid=IBITR360-20	INV05502	2017-07-25	2017	07	25	Europe	Portugal	PT	Guarda	Seia	Central Hidroeléctrica da Ponte de Jugais		40.3846	-7.7049	WGS84	30	L. Martín	Morphology	Ecnomus deceptor McLachlan, 1884	Animalia | Arthropoda | Insecta | Trichoptera | Ecnomidae | Ecnomus	Animalia	Arthropoda	Insecta	Trichoptera	Ecnomidae	Ecnomus
35518040-ca90-4392-9808-19a8397755b1	PhysicalObject	2022-02-08	en	https://creativecommons.org/licenses/by/4.0/legalcode	CIBIO (Research Center in Biodiversity and Genetic Resources) Portugal	37560003-ae75-43c3-95aa-48c98797aa2a	4ec2b246-f5fa-4b90-9a8d-ddafc2a3f970	1c4d1653-3ae5-4732-92dc-07f497f72276	CIBIO	InBIO Barcoding Initiative	IBI Trichptera 01	CIBIO	PreservedSpecimen	{"BOLD_ProcessID":"IBITR361-20"|"BOLD_BINURI":"BOLD:ABY2898"}	35518040-ca90-4392-9808-19a8397755b1	INV05503	Sónia Ferreira | Martin Corley | L. Martín	1	Male	Adult	whole animal (ETOH) | DNA extract	in collection	http://boldsystems.org/index.php/Public_RecordView?processid=IBITR361-20	INV05503	2017-07-25	2017	07	25	Europe	Portugal	PT	Guarda	Seia	Central Hidroeléctrica da Ponte de Jugais		40.3846	-7.7049	WGS84	30	L. Martín	Morphology	Oxyethira frici Klapalek, 1891	Animalia | Arthropoda | Insecta | Trichoptera | Hydroptilidae | Oxyethira	Animalia	Arthropoda	Insecta	Trichoptera	Hydroptilidae	Oxyethira
91fbd035-82a6-4738-8494-86ef5ecc2745	PhysicalObject	2022-02-08	en	https://creativecommons.org/licenses/by/4.0/legalcode	CIBIO (Research Center in Biodiversity and Genetic Resources) Portugal	37560003-ae75-43c3-95aa-48c98797aa2a	4ec2b246-f5fa-4b90-9a8d-ddafc2a3f970	1c4d1653-3ae5-4732-92dc-07f497f72276	CIBIO	InBIO Barcoding Initiative	IBI Trichptera 01	CIBIO	PreservedSpecimen	{"BOLD_ProcessID":"IBITR362-20"|"BOLD_BINURI":"BOLD:AEC8059"}	91fbd035-82a6-4738-8494-86ef5ecc2745	INV05504	Sónia Ferreira | Martin Corley | L. Martín	1	Female	Adult	whole animal (ETOH) | DNA extract	in collection	http://boldsystems.org/index.php/Public_RecordView?processid=IBITR362-20	INV05504	2017-07-25	2017	07	25	Europe	Portugal	PT	Guarda	Seia	Central Hidroeléctrica da Ponte de Jugais		40.3846	-7.7049	WGS84	30	L. Martín	Morphology	Rhyacophila lusitanica McLachlan, 1884	Animalia | Arthropoda | Insecta | Trichoptera | Rhyacophilidae | Rhyacophila	Animalia	Arthropoda	Insecta	Trichoptera	Rhyacophilidae	Rhyacophila
756159cd-e667-4fbb-bfec-ba17e1de7572	PhysicalObject	2022-02-08	en	https://creativecommons.org/licenses/by/4.0/legalcode	CIBIO (Research Center in Biodiversity and Genetic Resources) Portugal	37560003-ae75-43c3-95aa-48c98797aa2a	4ec2b246-f5fa-4b90-9a8d-ddafc2a3f970	1c4d1653-3ae5-4732-92dc-07f497f72276	CIBIO	InBIO Barcoding Initiative	IBI Trichptera 01	CIBIO	PreservedSpecimen	{"BOLD_ProcessID":"IBITR363-20"|"BOLD_BINURI":"BOLD:AAO2260"}	756159cd-e667-4fbb-bfec-ba17e1de7572	INV05505	Sónia Ferreira | Martin Corley | L. Martín	1	Male	Adult	whole animal (ETOH) | DNA extract	in collection	http://boldsystems.org/index.php/Public_RecordView?processid=IBITR363-20	INV05505	2017-07-25	2017	07	25	Europe	Portugal	PT	Guarda	Seia	Central Hidroeléctrica da Ponte de Jugais		40.3846	-7.7049	WGS84	30	L. Martín	Morphology	Hydropsyche pictetorum Botosaneanu & Schmid, 1973	Animalia | Arthropoda | Insecta | Trichoptera | Hydropsychidae | Hydropsyche	Animalia	Arthropoda	Insecta	Trichoptera	Hydropsychidae	Hydropsyche
fb1fc7f9-ebdc-4262-9c7a-8b89d79fa361	PhysicalObject	2022-02-08	en	https://creativecommons.org/licenses/by/4.0/legalcode	CIBIO (Research Center in Biodiversity and Genetic Resources) Portugal	37560003-ae75-43c3-95aa-48c98797aa2a	4ec2b246-f5fa-4b90-9a8d-ddafc2a3f970	1c4d1653-3ae5-4732-92dc-07f497f72276	CIBIO	InBIO Barcoding Initiative	IBI Trichptera 01	CIBIO	PreservedSpecimen	{"BOLD_ProcessID":"IBITR364-20"}	fb1fc7f9-ebdc-4262-9c7a-8b89d79fa361	INV05507	Sónia Ferreira | Martin Corley | L. Martín	1	Male	Adult	whole animal (ETOH) | DNA extract	in collection	http://boldsystems.org/index.php/Public_RecordView?processid=IBITR364-20	INV05507	2017-07-24	2017	07	24	Europe	Portugal	PT	Guarda	Seia	Central Hidroeléctrica da Ponte de Jugais		40.3846	-7.7049	WGS84	30	L. Martín	Morphology	Rhyacophila intermedia McLachlan, 1868	Animalia | Arthropoda | Insecta | Trichoptera | Rhyacophilidae | Rhyacophila	Animalia	Arthropoda	Insecta	Trichoptera	Rhyacophilidae	Rhyacophila
038e8f20-d8f5-4027-b2d3-020fe77bf952	PhysicalObject	2022-02-08	en	https://creativecommons.org/licenses/by/4.0/legalcode	CIBIO (Research Center in Biodiversity and Genetic Resources) Portugal	37560003-ae75-43c3-95aa-48c98797aa2a	4ec2b246-f5fa-4b90-9a8d-ddafc2a3f970	1c4d1653-3ae5-4732-92dc-07f497f72276	CIBIO	InBIO Barcoding Initiative	IBI Trichptera 01	CIBIO	PreservedSpecimen	{"BOLD_ProcessID":"IBITR365-20"|"BOLD_BINURI":"BOLD:AEC9755"}	038e8f20-d8f5-4027-b2d3-020fe77bf952	INV05508	Sónia Ferreira | Martin Corley | L. Martín	1	Male	Adult	whole animal (ETOH) | DNA extract	in collection	http://boldsystems.org/index.php/Public_RecordView?processid=IBITR365-20	INV05508	2017-07-23	2017	07	23	Europe	Portugal	PT	Seia	Seia	Barragem do Covão do Curral		40.3723	-7.6431	WGS84	30	L. Martín	Morphology	Odontocerum lusitanicum Malicky, 1975	Animalia | Arthropoda | Insecta | Trichoptera | Odontoceridae | Odontocerum	Animalia	Arthropoda	Insecta	Trichoptera	Odontoceridae	Odontocerum
9af35b7a-63cd-4322-b007-6e44bfc17676	PhysicalObject	2022-02-08	en	https://creativecommons.org/licenses/by/4.0/legalcode	CIBIO (Research Center in Biodiversity and Genetic Resources) Portugal	37560003-ae75-43c3-95aa-48c98797aa2a	4ec2b246-f5fa-4b90-9a8d-ddafc2a3f970	1c4d1653-3ae5-4732-92dc-07f497f72276	CIBIO	InBIO Barcoding Initiative	IBI Trichptera 01	CIBIO	PreservedSpecimen	{"BOLD_ProcessID":"IBITR366-20"|BOLD_BINURI:"BOLD:AEC8551"}	9af35b7a-63cd-4322-b007-6e44bfc17676	INV05509	Sónia Ferreira | Martin Corley | L. Martín	1	Male	Adult	whole animal (ETOH) | DNA extract	in collection	http://boldsystems.org/index.php/Public_RecordView?processid=IBITR366-20	INV05509	2017-07-24	2017	07	24	Europe	Portugal	PT	Guarda	Manteigas	Poço do Inferno	1084	40.3728	-7.5163	WGS84	30	L. Martín	Morphology	Sericostoma pyrenaicum Pictet, 1865	Animalia | Arthropoda | Insecta | Trichoptera | Sericostomatidae | Sericostoma	Animalia	Arthropoda	Insecta	Trichoptera	Sericostomatidae	Sericostoma
9954f3f6-f66d-47fa-bac3-79e22b4094fb	PhysicalObject	2022-02-08	en	https://creativecommons.org/licenses/by/4.0/legalcode	CIBIO (Research Center in Biodiversity and Genetic Resources) Portugal	37560003-ae75-43c3-95aa-48c98797aa2a	4ec2b246-f5fa-4b90-9a8d-ddafc2a3f970	1c4d1653-3ae5-4732-92dc-07f497f72276	CIBIO	InBIO Barcoding Initiative	IBI Trichptera 01	CIBIO	PreservedSpecimen	{"BOLD_ProcessID":"IBITR367-20"|BOLD_BINURI:"BOLD:AEM0162"}	9954f3f6-f66d-47fa-bac3-79e22b4094fb	INV05510	Sónia Ferreira | Martin Corley | L. Martín	1	Male	Adult	whole animal (ETOH) | DNA extract	in collection	http://boldsystems.org/index.php/Public_RecordView?processid=IBITR367-20	INV05510	2017-07-24	2017	07	24	Europe	Portugal	PT	Guarda	Manteigas	Poço do Inferno	1084	40.3728	-7.5163	WGS84	30	L. Martín	Morphology	Adicella meridionalis Morton, 1906	Animalia | Arthropoda | Insecta | Trichoptera | Leptoceridae | Adicella	Animalia	Arthropoda	Insecta	Trichoptera	Leptoceridae	Adicella
1918019f-6ec0-44a5-b048-47241e3e8325	PhysicalObject	2022-02-08	en	https://creativecommons.org/licenses/by/4.0/legalcode	Universidade de Santiago de Compostela	37560003-ae75-43c3-95aa-48c98797aa2a	6af32af3-8b28-4bd2-8ab6-542b3f06ddcb	1c4d1653-3ae5-4732-92dc-07f497f72276	CIBIO	Colección Marcos A. González, Universidade de Santiago de Compostela	IBI Trichptera 01	USC	PreservedSpecimen	{"BOLD_ProcessID":"IBITR368-20"}	1918019f-6ec0-44a5-b048-47241e3e8325	INV05790	M. González | J. Martínez | L. Martín	1	Male	Adult	whole animal (ETOH) | DNA extract	in collection	http://boldsystems.org/index.php/Public_RecordView?processid=IBITR368-20	INV05790	2015-07-04	2015	07	04	Europe	Spain	ES	La Rioja	Ventrosa	Venta de Viniegra	805	42.1822	-2.8617	WGS84	30	L. Martín	Morphology	Rhyacophila dorsalis albarracina Malicky, 2002	Animalia | Arthropoda | Insecta | Trichoptera | Rhyacophilidae | Rhyacophila	Animalia	Arthropoda	Insecta	Trichoptera	Rhyacophilidae	Rhyacophila
4f6cb012-adc4-452f-a338-958652c87df0	PhysicalObject	2022-02-08	en	https://creativecommons.org/licenses/by/4.0/legalcode	Universidade de Santiago de Compostela	37560003-ae75-43c3-95aa-48c98797aa2a	6af32af3-8b28-4bd2-8ab6-542b3f06ddcb	1c4d1653-3ae5-4732-92dc-07f497f72276	CIBIO	Colección Marcos A. González, Universidade de Santiago de Compostela	IBI Trichptera 01	USC	PreservedSpecimen	{"BOLD_ProcessID":"IBITR369-20"}	4f6cb012-adc4-452f-a338-958652c87df0	INV05791	M. González | J. Martínez | L. Martín	1	Male	Adult	whole animal (ETOH) | DNA extract	in collection	http://boldsystems.org/index.php/Public_RecordView?processid=IBITR369-20	INV05791	2015-07-04	2015	07	04	Europe	Spain	ES	La Rioja	Ventrosa	Venta de Viniegra	805	42.1822	-2.8617	WGS84	30	L. Martín	Morphology	Rhyacophila dorsalis albarracina Malicky, 2002	Animalia | Arthropoda | Insecta | Trichoptera | Rhyacophilidae | Rhyacophila	Animalia	Arthropoda	Insecta	Trichoptera	Rhyacophilidae	Rhyacophila
1ac9568e-af99-4ab7-b983-0f8115b907b7	PhysicalObject	2022-02-08	en	https://creativecommons.org/licenses/by/4.0/legalcode	Universidade de Santiago de Compostela	37560003-ae75-43c3-95aa-48c98797aa2a	6af32af3-8b28-4bd2-8ab6-542b3f06ddcb	1c4d1653-3ae5-4732-92dc-07f497f72276	CIBIO	Colección Marcos A. González, Universidade de Santiago de Compostela	IBI Trichptera 01	USC	PreservedSpecimen	{"BOLD_ProcessID":"IBITR370-20"}	1ac9568e-af99-4ab7-b983-0f8115b907b7	INV05792	M. González | J. Martínez | L. Martín	1	Male	Adult	whole animal (ETOH) | DNA extract	in collection	http://boldsystems.org/index.php/Public_RecordView?processid=IBITR370-20	INV05792	2013-10-23	2013	10	23	Europe	Spain	ES	Albacete	Sierra Calar del Mundo	Majada Carrascas, Cortijo de Piñero	639	38.4111	-2.3275	WGS84	30	L. Martín	Morphology	Rhyacophila nevada Schmid, 1952	Animalia | Arthropoda | Insecta | Trichoptera | Rhyacophilidae | Rhyacophila	Animalia	Arthropoda	Insecta	Trichoptera	Rhyacophilidae	Rhyacophila
2d45204b-2520-4687-b4b0-b0b92f9bd972	PhysicalObject	2022-02-08	en	https://creativecommons.org/licenses/by/4.0/legalcode	Universidade de Santiago de Compostela	37560003-ae75-43c3-95aa-48c98797aa2a	6af32af3-8b28-4bd2-8ab6-542b3f06ddcb	1c4d1653-3ae5-4732-92dc-07f497f72276	CIBIO	Colección Marcos A. González, Universidade de Santiago de Compostela	IBI Trichptera 01	USC	PreservedSpecimen	{"BOLD_ProcessID":"IBITR371-20"|"BOLD_BINURI":"BOLD:AAC4103"}	2d45204b-2520-4687-b4b0-b0b92f9bd972	INV05793	M. González | J. Martínez | L. Martín	1	Male	Adult	whole animal (ETOH) | DNA extract	in collection	http://boldsystems.org/index.php/Public_RecordView?processid=IBITR371-20	INV05793	2016-07-04	2016	07	04	Europe	Spain	ES	Teruel	El Maestrazgo	Pitarque	926	40.6575	-0.5808	WGS84	30	J. Martínez	Morphology	Rhyacophila dorsalis (Curtis, 1834)	Animalia | Arthropoda | Insecta | Trichoptera | Rhyacophilidae | Rhyacophila	Animalia	Arthropoda	Insecta	Trichoptera	Rhyacophilidae	Rhyacophila
bcbf2976-a4d6-4e3f-a98f-a6a123d6dc53	PhysicalObject	2022-02-08	en	https://creativecommons.org/licenses/by/4.0/legalcode	Universidade de Santiago de Compostela	37560003-ae75-43c3-95aa-48c98797aa2a	6af32af3-8b28-4bd2-8ab6-542b3f06ddcb	1c4d1653-3ae5-4732-92dc-07f497f72276	CIBIO	Colección Marcos A. González, Universidade de Santiago de Compostela	IBI Trichptera 01	USC	PreservedSpecimen	{"BOLD_ProcessID":"IBITR372-20"|"BOLD_BINURI":"BOLD:AAC4103"}	bcbf2976-a4d6-4e3f-a98f-a6a123d6dc53	INV05794	M. González | J. Martínez | L. Martín	1	Male	Adult	whole animal (ETOH) | DNA extract	in collection	http://boldsystems.org/index.php/Public_RecordView?processid=IBITR372-20	INV05794	2016-07-04	2016	07	04	Europe	Spain	ES	Teruel	El Maestrazgo	Pitarque	926	40.6575	-0.5808	WGS84	30	J. Martínez	Morphology	Rhyacophila dorsalis (Curtis, 1834)	Animalia | Arthropoda | Insecta | Trichoptera | Rhyacophilidae | Rhyacophila	Animalia	Arthropoda	Insecta	Trichoptera	Rhyacophilidae	Rhyacophila
09bf0d17-3f4b-4a3b-830b-4a63939a9459	PhysicalObject	2022-02-08	en	https://creativecommons.org/licenses/by/4.0/legalcode	Universidade de Santiago de Compostela	37560003-ae75-43c3-95aa-48c98797aa2a	6af32af3-8b28-4bd2-8ab6-542b3f06ddcb	1c4d1653-3ae5-4732-92dc-07f497f72276	CIBIO	Colección Marcos A. González, Universidade de Santiago de Compostela	IBI Trichptera 01	USC	PreservedSpecimen	{"BOLD_ProcessID":"IBITR373-20"|"BOLD_BINURI":"BOLD:AAC4103"}	09bf0d17-3f4b-4a3b-830b-4a63939a9459	INV05795	M. González | J. Martínez | L. Martín	1	Male	Adult	whole animal (ETOH) | DNA extract	in collection	http://boldsystems.org/index.php/Public_RecordView?processid=IBITR373-20	INV05795	2016-07-04	2016	07	04	Europe	Spain	ES	Teruel	El Maestrazgo	Pitarque	926	40.6575	-0.5808	WGS84	30	J. Martínez	Morphology	Rhyacophila dorsalis (Curtis, 1834)	Animalia | Arthropoda | Insecta | Trichoptera | Rhyacophilidae | Rhyacophila	Animalia	Arthropoda	Insecta	Trichoptera	Rhyacophilidae	Rhyacophila
27b33951-6d76-4228-9d61-fec1bbb7948a	PhysicalObject	2022-02-08	en	https://creativecommons.org/licenses/by/4.0/legalcode	Universidade de Santiago de Compostela	37560003-ae75-43c3-95aa-48c98797aa2a	6af32af3-8b28-4bd2-8ab6-542b3f06ddcb	1c4d1653-3ae5-4732-92dc-07f497f72276	CIBIO	Colección Marcos A. González, Universidade de Santiago de Compostela	IBI Trichptera 01	USC	PreservedSpecimen	{"BOLD_ProcessID":"IBITR374-20"|"BOLD_BINURI":"BOLD:AEC7310"}	27b33951-6d76-4228-9d61-fec1bbb7948a	INV05796	M. González | J. Martínez | L. Martín	1	Male	Adult	whole animal (ETOH) | DNA extract	in collection	http://boldsystems.org/index.php/Public_RecordView?processid=IBITR374-20	INV05796	2015-07-06	2015	07	06	Europe	Spain	ES	La Rioja	Parque Natural Sierra de Cebollera	Inicio senda de la Blanca, Villoslada de Cameros	1211	42.0578	-2.6956	WGS84	30	L. Martín	Morphology	Rhyacophila mocsaryi tredosensis Schmid, 1952	Animalia | Arthropoda | Insecta | Trichoptera | Rhyacophilidae | Rhyacophila	Animalia	Arthropoda	Insecta	Trichoptera	Rhyacophilidae	Rhyacophila
f8b95015-f914-4ee5-bf26-475d8b647a6c	PhysicalObject	2022-02-08	en	https://creativecommons.org/licenses/by/4.0/legalcode	Universidade de Santiago de Compostela	37560003-ae75-43c3-95aa-48c98797aa2a	6af32af3-8b28-4bd2-8ab6-542b3f06ddcb	1c4d1653-3ae5-4732-92dc-07f497f72276	CIBIO	Colección Marcos A. González, Universidade de Santiago de Compostela	IBI Trichptera 01	USC	PreservedSpecimen	{"BOLD_ProcessID":"IBITR375-20"}	f8b95015-f914-4ee5-bf26-475d8b647a6c	INV05797	M. González | J. Martínez | L. Martín	1	Male	Adult	whole animal (ETOH) | DNA extract	in collection	http://boldsystems.org/index.php/Public_RecordView?processid=IBITR375-20	INV05797	2015-10-20	2015	10	20	Europe	Spain	ES	La Rioja	Parque Natural Sierra de Cebollera	Camino a Puente Ra	1283	42.0450	-2.6864	WGS84	30	L. Martín	Morphology	Rhyacophila obliterata McLachlan, 1863	Animalia | Arthropoda | Insecta | Trichoptera | Rhyacophilidae | Rhyacophila	Animalia	Arthropoda	Insecta	Trichoptera	Rhyacophilidae	Rhyacophila
2abf5c52-3e53-46e0-86f4-ad2f32c6d8b7	PhysicalObject	2022-02-08	en	https://creativecommons.org/licenses/by/4.0/legalcode	Universidade de Santiago de Compostela	37560003-ae75-43c3-95aa-48c98797aa2a	6af32af3-8b28-4bd2-8ab6-542b3f06ddcb	1c4d1653-3ae5-4732-92dc-07f497f72276	CIBIO	Colección Marcos A. González, Universidade de Santiago de Compostela	IBI Trichptera 01	USC	PreservedSpecimen	{"BOLD_ProcessID":"IBITR376-20"}	2abf5c52-3e53-46e0-86f4-ad2f32c6d8b7	INV05798	M. González | J. Martínez | L. Martín	1	Male	Adult	whole animal (ETOH) | DNA extract	in collection	http://boldsystems.org/index.php/Public_RecordView?processid=IBITR376-20	INV05798	2015-10-20	2015	10	20	Europe	Spain	ES	La Rioja	Parque Natural Sierra de Cebollera	Camino a Puente Ra	1283	42.0450	-2.6864	WGS84	30	L. Martín	Morphology	Rhyacophila obliterata McLachlan, 1863	Animalia | Arthropoda | Insecta | Trichoptera | Rhyacophilidae | Rhyacophila	Animalia	Arthropoda	Insecta	Trichoptera	Rhyacophilidae	Rhyacophila
2a65ce08-1db5-4696-81d7-d17cf8e04695	PhysicalObject	2022-02-08	en	https://creativecommons.org/licenses/by/4.0/legalcode	Universidade de Santiago de Compostela	37560003-ae75-43c3-95aa-48c98797aa2a	6af32af3-8b28-4bd2-8ab6-542b3f06ddcb	1c4d1653-3ae5-4732-92dc-07f497f72276	CIBIO	Colección Marcos A. González, Universidade de Santiago de Compostela	IBI Trichptera 01	USC	PreservedSpecimen	{"BOLD_ProcessID":"IBITR377-20"}	2a65ce08-1db5-4696-81d7-d17cf8e04695	INV05799	M. González | J. Martínez | L. Martín	1	Male	Adult	whole animal (ETOH) | DNA extract	in collection	http://boldsystems.org/index.php/Public_RecordView?processid=IBITR377-20	INV05799	2012-07-18	2012	07	18	Europe	Spain	ES	Palencia	Parque Natural Fuentes Carrionas y Fuente Cobre	Carretera P-2015 km 3.5 de San Martín de los Herreros a Rebanal de Llantas	1115	42.8878	-4.6183	WGS84	30	L. Martín	Morphology	Rhyacophila martynovi Mosely, 1930	Animalia | Arthropoda | Insecta | Trichoptera | Rhyacophilidae | Rhyacophila	Animalia	Arthropoda	Insecta	Trichoptera	Rhyacophilidae	Rhyacophila
1a655350-2fd0-45bf-b54f-44e55bb4183e	PhysicalObject	2022-02-08	en	https://creativecommons.org/licenses/by/4.0/legalcode	Universidade de Santiago de Compostela	37560003-ae75-43c3-95aa-48c98797aa2a	6af32af3-8b28-4bd2-8ab6-542b3f06ddcb	1c4d1653-3ae5-4732-92dc-07f497f72276	CIBIO	Colección Marcos A. González, Universidade de Santiago de Compostela	IBI Trichptera 01	USC	PreservedSpecimen	{"BOLD_ProcessID":"IBITR378-20"}	1a655350-2fd0-45bf-b54f-44e55bb4183e	INV05800	M. González | J. Martínez	1	Male	Adult	whole animal (ETOH) | DNA extract	in collection	http://boldsystems.org/index.php/Public_RecordView?processid=IBITR378-20	INV05800	2010-07-28	2010	07	28	Europe	Spain	ES	Lugo	Sierra Courel	Devesa da Rogueira	1000	42.6108	-7.1128	WGS84	30	L. Martín	Morphology	Rhyacophila laufferi Navás, 1918	Animalia | Arthropoda | Insecta | Trichoptera | Rhyacophilidae | Rhyacophila	Animalia	Arthropoda	Insecta	Trichoptera	Rhyacophilidae	Rhyacophila
6ace2594-379e-4200-ae16-b9155aa89fe0	PhysicalObject	2022-02-08	en	https://creativecommons.org/licenses/by/4.0/legalcode	Universidade de Santiago de Compostela	37560003-ae75-43c3-95aa-48c98797aa2a	6af32af3-8b28-4bd2-8ab6-542b3f06ddcb	1c4d1653-3ae5-4732-92dc-07f497f72276	CIBIO	Colección Marcos A. González, Universidade de Santiago de Compostela	IBI Trichptera 01	USC	PreservedSpecimen	{"BOLD_ProcessID":"IBITR379-20"|"BOLD_BINURI":"BOLD:AAM4449"}	6ace2594-379e-4200-ae16-b9155aa89fe0	INV05803	M. González | J. Martínez | L. Martín	1	Male	Adult	whole animal (ETOH) | DNA extract	in collection	http://boldsystems.org/index.php/Public_RecordView?processid=IBITR379-20	INV05803	2013-06-21	2013	06	21	Europe	Spain	ES	Albacete	Sierra Calar del Mundo	Majada Carrascas, Cortijo de Piñero	639	38.4111	-2.3275	WGS84	30	L. Martín	Morphology	Rhyacophila munda McLachlan, 1862	Animalia | Arthropoda | Insecta | Trichoptera | Rhyacophilidae | Rhyacophila	Animalia	Arthropoda	Insecta	Trichoptera	Rhyacophilidae	Rhyacophila
1093c1b0-0764-4496-9114-311b095863d4	PhysicalObject	2022-02-08	en	https://creativecommons.org/licenses/by/4.0/legalcode	Universidade de Santiago de Compostela	37560003-ae75-43c3-95aa-48c98797aa2a	6af32af3-8b28-4bd2-8ab6-542b3f06ddcb	1c4d1653-3ae5-4732-92dc-07f497f72276	CIBIO	Colección Marcos A. González, Universidade de Santiago de Compostela	IBI Trichptera 01	USC	PreservedSpecimen	{"BOLD_ProcessID":"IBITR380-20"|"BOLD_BINURI":"BOLD:AAM4449"}	1093c1b0-0764-4496-9114-311b095863d4	INV05804	M. González | J. Martínez | L. Martín	1	Male	Adult	whole animal (ETOH) | DNA extract	in collection	http://boldsystems.org/index.php/Public_RecordView?processid=IBITR380-20	INV05804	2013-06-21	2013	06	21	Europe	Spain	ES	Albacete	Sierra Calar del Mundo	Majada Carrascas, Cortijo de Piñero	639	38.4111	-2.3275	WGS84	30	L. Martín	Morphology	Rhyacophila munda McLachlan, 1862	Animalia | Arthropoda | Insecta | Trichoptera | Rhyacophilidae | Rhyacophila	Animalia	Arthropoda	Insecta	Trichoptera	Rhyacophilidae	Rhyacophila
97555248-3683-4904-b587-ccd1c6372e1c	PhysicalObject	2022-02-08	en	https://creativecommons.org/licenses/by/4.0/legalcode	Universidade de Santiago de Compostela	37560003-ae75-43c3-95aa-48c98797aa2a	6af32af3-8b28-4bd2-8ab6-542b3f06ddcb	1c4d1653-3ae5-4732-92dc-07f497f72276	CIBIO	Colección Marcos A. González, Universidade de Santiago de Compostela	IBI Trichptera 01	USC	PreservedSpecimen	{"BOLD_ProcessID":"IBITR381-20"|"BOLD_BINURI":"BOLD:AAM4449"}	97555248-3683-4904-b587-ccd1c6372e1c	INV05805	M. González | J. Martínez | L. Martín	1	Male	Adult	whole animal (ETOH) | DNA extract	in collection	http://boldsystems.org/index.php/Public_RecordView?processid=IBITR381-20	INV05805	2013-06-21	2013	06	21	Europe	Spain	ES	Albacete	Sierra Calar del Mundo	Majada Carrascas, Cortijo de Piñero	639	38.4111	-2.3275	WGS84	30	L. Martín	Morphology	Rhyacophila munda McLachlan, 1862	Animalia | Arthropoda | Insecta | Trichoptera | Rhyacophilidae | Rhyacophila	Animalia	Arthropoda	Insecta	Trichoptera	Rhyacophilidae	Rhyacophila
9bb773a8-d90c-4b68-ac6f-9c6acf3f24f8	PhysicalObject	2022-02-08	en	https://creativecommons.org/licenses/by/4.0/legalcode	Universidade de Santiago de Compostela	37560003-ae75-43c3-95aa-48c98797aa2a	6af32af3-8b28-4bd2-8ab6-542b3f06ddcb	1c4d1653-3ae5-4732-92dc-07f497f72276	CIBIO	Colección Marcos A. González, Universidade de Santiago de Compostela	IBI Trichptera 01	USC	PreservedSpecimen	{"BOLD_ProcessID":"IBITR382-20"|"BOLD_BINURI":"BOLD:AAI0887"}	9bb773a8-d90c-4b68-ac6f-9c6acf3f24f8	INV05806	M. González | J. Martínez | L. Martín	1	Male	Adult	whole animal (ETOH) | DNA extract	in collection	http://boldsystems.org/index.php/Public_RecordView?processid=IBITR382-20	INV05806	2012-07-18	2012	07	18	Europe	Spain	ES	Palencia	Parque Natural Fuentes Carrionas y Fuente Cobre	Vidrieros, camino hacia albergue de pescadores	1335	42.9394	-4.6575	WGS84	30	L. Martín	Morphology	Rhyacophila relicta McLachlan, 1879	Animalia | Arthropoda | Insecta | Trichoptera | Rhyacophilidae | Rhyacophila	Animalia	Arthropoda	Insecta	Trichoptera	Rhyacophilidae	Rhyacophila
d4fc6e52-be74-4738-a403-eb568ee13e17	PhysicalObject	2022-02-08	en	https://creativecommons.org/licenses/by/4.0/legalcode	Universidade de Santiago de Compostela	37560003-ae75-43c3-95aa-48c98797aa2a	6af32af3-8b28-4bd2-8ab6-542b3f06ddcb	1c4d1653-3ae5-4732-92dc-07f497f72276	CIBIO	Colección Marcos A. González, Universidade de Santiago de Compostela	IBI Trichptera 01	USC	PreservedSpecimen	{"BOLD_ProcessID":"IBITR383-20"|"BOLD_BINURI":"BOLD:AAI0887"}	d4fc6e52-be74-4738-a403-eb568ee13e17	INV05807	M. González | J. Martínez | L. Martín	1	Male	Adult	whole animal (ETOH) | DNA extract	in collection	http://boldsystems.org/index.php/Public_RecordView?processid=IBITR383-20	INV05807	2012-07-18	2012	07	18	Europe	Spain	ES	Palencia	Parque Natural Fuentes Carrionas y Fuente Cobre	Vidrieros, camino hacia albergue de pescadores	1335	42.9394	-4.6575	WGS84	30	L. Martín	Morphology	Rhyacophila relicta McLachlan, 1879	Animalia | Arthropoda | Insecta | Trichoptera | Rhyacophilidae | Rhyacophila	Animalia	Arthropoda	Insecta	Trichoptera	Rhyacophilidae	Rhyacophila
c2ad45a4-c982-4fcf-9250-66f67a4bffe8	PhysicalObject	2022-02-08	en	https://creativecommons.org/licenses/by/4.0/legalcode	Universidade de Santiago de Compostela	37560003-ae75-43c3-95aa-48c98797aa2a	6af32af3-8b28-4bd2-8ab6-542b3f06ddcb	1c4d1653-3ae5-4732-92dc-07f497f72276	CIBIO	Colección Marcos A. González, Universidade de Santiago de Compostela	IBI Trichptera 01	USC	PreservedSpecimen	{"BOLD_ProcessID":"IBITR384-20"|BOLD_BINURI:"BOLD:AAD5575"}	c2ad45a4-c982-4fcf-9250-66f67a4bffe8	INV05808	M. González | J. Martínez | L. Martín	1	Male	Adult	whole animal (ETOH) | DNA extract	in collection	http://boldsystems.org/index.php/Public_RecordView?processid=IBITR384-20	INV05808	2015-07-04	2015	07	04	Europe	Spain	ES	La Rioja	Ventrosa	Venta de Viniegra	805	42.1822	-2.8617	WGS84	30	L. Martín	Morphology	Rhyacophila sociata Navás 1916	Animalia | Arthropoda | Insecta | Trichoptera | Rhyacophilidae | Rhyacophila	Animalia	Arthropoda	Insecta	Trichoptera	Rhyacophilidae	Rhyacophila
f8880730-bdfe-4198-97ab-d81118c63add	PhysicalObject	2022-02-08	en	https://creativecommons.org/licenses/by/4.0/legalcode	Universidade de Santiago de Compostela	37560003-ae75-43c3-95aa-48c98797aa2a	6af32af3-8b28-4bd2-8ab6-542b3f06ddcb	1c4d1653-3ae5-4732-92dc-07f497f72276	CIBIO	Colección Marcos A. González, Universidade de Santiago de Compostela	IBI Trichptera 01	USC	PreservedSpecimen	{"BOLD_ProcessID":"IBITR385-20"|"BOLD_BINURI":"BOLD:AAD5575"}	f8880730-bdfe-4198-97ab-d81118c63add	INV05809	M. González | J. Martínez | L. Martín	1	Male	Adult	whole animal (ETOH) | DNA extract	in collection	http://boldsystems.org/index.php/Public_RecordView?processid=IBITR385-20	INV05809	2015-07-04	2015	07	04	Europe	Spain	ES	La Rioja	Ventrosa	Venta de Viniegra	805	42.1822	-2.8617	WGS84	30	L. Martín	Morphology	Rhyacophila sociata Navás 1916	Animalia | Arthropoda | Insecta | Trichoptera | Rhyacophilidae | Rhyacophila	Animalia	Arthropoda	Insecta	Trichoptera	Rhyacophilidae	Rhyacophila
3c503dc0-1eff-4265-b83a-996c2b42f252	PhysicalObject	2022-02-08	en	https://creativecommons.org/licenses/by/4.0/legalcode	Universidade de Santiago de Compostela	37560003-ae75-43c3-95aa-48c98797aa2a	6af32af3-8b28-4bd2-8ab6-542b3f06ddcb	1c4d1653-3ae5-4732-92dc-07f497f72276	CIBIO	Colección Marcos A. González, Universidade de Santiago de Compostela	IBI Trichptera 01	USC	PreservedSpecimen	{"BOLD_ProcessID":"IBITR386-20"|"BOLD_BINURI":"BOLD:ABA2486"}	3c503dc0-1eff-4265-b83a-996c2b42f252	INV05810	L. Martín	1	Male	Adult	whole animal (ETOH) | DNA extract	in collection	http://boldsystems.org/index.php/Public_RecordView?processid=IBITR386-20	INV05810	2013-04-12	2013	04	12	Europe	Spain	ES	Pontevedra	Lousado	Ponte Chequeda	385	42.0294	-8.8017	WGS84	30	L. Martín	Morphology	Rhyacophila tristis Pictet, 1834	Animalia | Arthropoda | Insecta | Trichoptera | Rhyacophilidae | Rhyacophila	Animalia	Arthropoda	Insecta	Trichoptera	Rhyacophilidae	Rhyacophila
639a918d-7adc-4b51-b5ac-2f3e8262fefe	PhysicalObject	2022-02-08	en	https://creativecommons.org/licenses/by/4.0/legalcode	Universidade de Santiago de Compostela	37560003-ae75-43c3-95aa-48c98797aa2a	6af32af3-8b28-4bd2-8ab6-542b3f06ddcb	1c4d1653-3ae5-4732-92dc-07f497f72276	CIBIO	Colección Marcos A. González, Universidade de Santiago de Compostela	IBI Trichptera 01	USC	PreservedSpecimen	{"BOLD_ProcessID":"IBITR387-20"|"BOLD_BINURI":"BOLD:ABA2486"}	639a918d-7adc-4b51-b5ac-2f3e8262fefe	INV05811	L. Martín	1	Male	Adult	whole animal (ETOH) | DNA extract	in collection	http://boldsystems.org/index.php/Public_RecordView?processid=IBITR387-20	INV05811	2013-04-12	2013	04	12	Europe	Spain	ES	Pontevedra	Lousado	Ponte Chequeda	385	42.0294	-8.8017	WGS84	30	L. Martín	Morphology	Rhyacophila tristis Pictet, 1834	Animalia | Arthropoda | Insecta | Trichoptera | Rhyacophilidae | Rhyacophila	Animalia	Arthropoda	Insecta	Trichoptera	Rhyacophilidae	Rhyacophila
12fe33bd-cd7d-4ecb-a34f-d64640a5f1cc	PhysicalObject	2022-02-08	en	https://creativecommons.org/licenses/by/4.0/legalcode	Universidade de Santiago de Compostela	37560003-ae75-43c3-95aa-48c98797aa2a	6af32af3-8b28-4bd2-8ab6-542b3f06ddcb	1c4d1653-3ae5-4732-92dc-07f497f72276	CIBIO	Colección Marcos A. González, Universidade de Santiago de Compostela	IBI Trichptera 01	USC	PreservedSpecimen	{"BOLD_ProcessID":"IBITR388-20"|BOLD_BINURI:"BOLD:AAE6313"}	12fe33bd-cd7d-4ecb-a34f-d64640a5f1cc	INV05812	M. González | J. Martínez | L. Martín	1	Male	Adult	whole animal (ETOH) | DNA extract	in collection	http://boldsystems.org/index.php/Public_RecordView?processid=IBITR388-20	INV05812	2015-07-04	2015	07	04	Europe	Spain	ES	La Rioja	Anguiano	Área recreativa Valvanera. Carretera hacia Monasterio de Valvanera	788	42.2275	-2.8331	WGS84	30	L. Martín	Morphology	Agapetus delicatulus McLachlan, 1884	Animalia | Arthropoda | Insecta | Trichoptera | Glossosomatidae | Agapetus	Animalia	Arthropoda	Insecta	Trichoptera	Glossosomatidae	Agapetus
bcc2dd69-405a-443f-86b2-183cdfa3ca3e	PhysicalObject	2022-02-08	en	https://creativecommons.org/licenses/by/4.0/legalcode	Universidade de Santiago de Compostela	37560003-ae75-43c3-95aa-48c98797aa2a	6af32af3-8b28-4bd2-8ab6-542b3f06ddcb	1c4d1653-3ae5-4732-92dc-07f497f72276	CIBIO	Colección Marcos A. González, Universidade de Santiago de Compostela	IBI Trichptera 01	USC	PreservedSpecimen	{"BOLD_ProcessID":"IBITR389-20"}	bcc2dd69-405a-443f-86b2-183cdfa3ca3e	INV05813	M. González | J. Martínez | L. Martín	1	Male	Adult	whole animal (ETOH) | DNA extract	in collection	http://boldsystems.org/index.php/Public_RecordView?processid=IBITR389-20	INV05813	2015-07-04	2015	07	04	Europe	Spain	ES	La Rioja	Anguiano	Área recreativa Valvanera. Carretera hacia Monasterio de Valvanera	788	42.2275	-2.8331	WGS84	30	L. Martín	Morphology	Agapetus delicatulus McLachlan, 1884	Animalia | Arthropoda | Insecta | Trichoptera | Glossosomatidae | Agapetus	Animalia	Arthropoda	Insecta	Trichoptera	Glossosomatidae	Agapetus
95fc9d16-22a7-4d2c-b0de-4f1ee8b6eee9	PhysicalObject	2022-02-08	en	https://creativecommons.org/licenses/by/4.0/legalcode	Universidade de Santiago de Compostela	37560003-ae75-43c3-95aa-48c98797aa2a	6af32af3-8b28-4bd2-8ab6-542b3f06ddcb	1c4d1653-3ae5-4732-92dc-07f497f72276	CIBIO	Colección Marcos A. González, Universidade de Santiago de Compostela	IBI Trichptera 01	USC	PreservedSpecimen	{"BOLD_ProcessID":"IBITR390-20"|BOLD_BINURI:"BOLD:AAE6313"}	95fc9d16-22a7-4d2c-b0de-4f1ee8b6eee9	INV05814	M. González | J. Martínez | L. Martín	1	Male	Adult	whole animal (ETOH) | DNA extract	in collection	http://boldsystems.org/index.php/Public_RecordView?processid=IBITR390-20	INV05814	2015-07-04	2015	07	04	Europe	Spain	ES	La Rioja	Anguiano	Área recreativa Valvanera. Carretera hacia Monasterio de Valvanera	788	42.2275	-2.8331	WGS84	30	L. Martín	Morphology	Agapetus delicatulus McLachlan, 1884	Animalia | Arthropoda | Insecta | Trichoptera | Glossosomatidae | Agapetus	Animalia	Arthropoda	Insecta	Trichoptera	Glossosomatidae	Agapetus
b65aceea-5191-4437-906f-708fb5cec424	PhysicalObject	2022-02-08	en	https://creativecommons.org/licenses/by/4.0/legalcode	Universidade de Santiago de Compostela	37560003-ae75-43c3-95aa-48c98797aa2a	6af32af3-8b28-4bd2-8ab6-542b3f06ddcb	1c4d1653-3ae5-4732-92dc-07f497f72276	CIBIO	Colección Marcos A. González, Universidade de Santiago de Compostela	IBI Trichptera 01	USC	PreservedSpecimen	{"BOLD_ProcessID":"IBITR391-20"|"BOLD_BINURI":"BOLD:AAJ7120"}	b65aceea-5191-4437-906f-708fb5cec424	INV05815	M. González | J. Martínez | L. Martín	1	Female	Adult	whole animal (ETOH) | DNA extract	in collection	http://boldsystems.org/index.php/Public_RecordView?processid=IBITR391-20	INV05815	2016-07-02	2016	07	02	Europe	Spain	ES	Teruel	Riodeva	Amanaderos, Barranco de los Amanaderos, Camarena de la Sierra.	1330	40.1006	-1.1033	WGS84	30	J. Martínez	Morphology	Agapetus fuscipes Curtis, 1834	Animalia | Arthropoda | Insecta | Trichoptera | Glossosomatidae | Agapetus	Animalia	Arthropoda	Insecta	Trichoptera	Glossosomatidae	Agapetus
6b2fe352-f842-4a41-9b77-a6650e9206cb	PhysicalObject	2022-02-08	en	https://creativecommons.org/licenses/by/4.0/legalcode	Universidade de Santiago de Compostela	37560003-ae75-43c3-95aa-48c98797aa2a	6af32af3-8b28-4bd2-8ab6-542b3f06ddcb	1c4d1653-3ae5-4732-92dc-07f497f72276	CIBIO	Colección Marcos A. González, Universidade de Santiago de Compostela	IBI Trichptera 01	USC	PreservedSpecimen	{"BOLD_ProcessID":"IBITR392-20"|"BOLD_BINURI":"BOLD:AAJ7120"}	6b2fe352-f842-4a41-9b77-a6650e9206cb	INV05816	M. González | J. Martínez | L. Martín	1	Female	Adult	whole animal (ETOH) | DNA extract	in collection	http://boldsystems.org/index.php/Public_RecordView?processid=IBITR392-20	INV05816	2016-07-02	2016	07	02	Europe	Spain	ES	Teruel	Riodeva	Amanaderos, Barranco de los Amanaderos, Camarena de la Sierra.	1330	40.1006	-1.1033	WGS84	30	J. Martínez	Morphology	Agapetus fuscipes Curtis, 1834	Animalia | Arthropoda | Insecta | Trichoptera | Glossosomatidae | Agapetus	Animalia	Arthropoda	Insecta	Trichoptera	Glossosomatidae	Agapetus
ab0879e0-122e-4064-923e-a916c021e2e8	PhysicalObject	2022-02-08	en	https://creativecommons.org/licenses/by/4.0/legalcode	Universidade de Santiago de Compostela	37560003-ae75-43c3-95aa-48c98797aa2a	6af32af3-8b28-4bd2-8ab6-542b3f06ddcb	1c4d1653-3ae5-4732-92dc-07f497f72276	CIBIO	Colección Marcos A. González, Universidade de Santiago de Compostela	IBI Trichptera 01	USC	PreservedSpecimen	{"BOLD_ProcessID":"IBITR393-20"|"BOLD_BINURI":"BOLD:AAJ7120"}	ab0879e0-122e-4064-923e-a916c021e2e8	INV05817	M. González | J. Martínez | L. Martín	1	Male	Adult	whole animal (ETOH) | DNA extract	in collection	http://boldsystems.org/index.php/Public_RecordView?processid=IBITR393-20	INV05817	2016-07-02	2016	07	02	Europe	Spain	ES	Teruel	Riodeva	Amanaderos, Barranco de los Amanaderos, Camarena de la Sierra.	1330	40.1006	-1.1033	WGS84	30	J. Martínez	Morphology	Agapetus fuscipes Curtis, 1834	Animalia | Arthropoda | Insecta | Trichoptera | Glossosomatidae | Agapetus	Animalia	Arthropoda	Insecta	Trichoptera	Glossosomatidae	Agapetus
f232121b-311c-4b8e-a89c-98ea7de7d359	PhysicalObject	2022-02-08	en	https://creativecommons.org/licenses/by/4.0/legalcode	Universidade de Santiago de Compostela	37560003-ae75-43c3-95aa-48c98797aa2a	6af32af3-8b28-4bd2-8ab6-542b3f06ddcb	1c4d1653-3ae5-4732-92dc-07f497f72276	CIBIO	Colección Marcos A. González, Universidade de Santiago de Compostela	IBI Trichptera 01	USC	PreservedSpecimen	{"BOLD_ProcessID":"IBITR394-20"|BOLD_BINURI:"BOLD:AEC7102"}	f232121b-311c-4b8e-a89c-98ea7de7d359	INV05818	M. González | J. Martínez | L. Martín	1	Male	Adult	whole animal (ETOH) | DNA extract	in collection	http://boldsystems.org/index.php/Public_RecordView?processid=IBITR394-20	INV05818	2015-07-04	2015	07	04	Europe	Spain	ES	La Rioja	Ventrosa	Venta de Viniegra	805	42.1822	-2.8617	WGS84	30	L. Martín	Morphology	Agapetus segovicus Schmid, 1952	Animalia | Arthropoda | Insecta | Trichoptera | Glossosomatidae | Agapetus	Animalia	Arthropoda	Insecta	Trichoptera	Glossosomatidae	Agapetus
fac0ee93-04ee-4992-8245-aa50ea780a35	PhysicalObject	2022-02-08	en	https://creativecommons.org/licenses/by/4.0/legalcode	Universidade de Santiago de Compostela	37560003-ae75-43c3-95aa-48c98797aa2a	6af32af3-8b28-4bd2-8ab6-542b3f06ddcb	1c4d1653-3ae5-4732-92dc-07f497f72276	CIBIO	Colección Marcos A. González, Universidade de Santiago de Compostela	IBI Trichptera 01	USC	PreservedSpecimen	{"BOLD_ProcessID":"IBITR395-20"|"BOLD_BINURI":"BOLD:AEC7102"}	fac0ee93-04ee-4992-8245-aa50ea780a35	INV05819	M. González | J. Martínez | L. Martín	1	Male	Adult	whole animal (ETOH) | DNA extract	in collection	http://boldsystems.org/index.php/Public_RecordView?processid=IBITR395-20	INV05819	2015-07-04	2015	07	04	Europe	Spain	ES	La Rioja	Ventrosa	Venta de Viniegra	805	42.1822	-2.8617	WGS84	30	L. Martín	Morphology	Agapetus segovicus Schmid, 1952	Animalia | Arthropoda | Insecta | Trichoptera | Glossosomatidae | Agapetus	Animalia	Arthropoda	Insecta	Trichoptera	Glossosomatidae	Agapetus
60e470ed-0e79-43e0-8c5d-319990673443	PhysicalObject	2022-02-08	en	https://creativecommons.org/licenses/by/4.0/legalcode	Universidade de Santiago de Compostela	37560003-ae75-43c3-95aa-48c98797aa2a	6af32af3-8b28-4bd2-8ab6-542b3f06ddcb	1c4d1653-3ae5-4732-92dc-07f497f72276	CIBIO	Colección Marcos A. González, Universidade de Santiago de Compostela	IBI Trichptera 01	USC	PreservedSpecimen	{"BOLD_ProcessID":"IBITR396-20"|BOLD_BINURI:"BOLD:AEL9298"}	60e470ed-0e79-43e0-8c5d-319990673443	INV05823	M. González | J. Martínez | L. Martín	1	Male	Adult	whole animal (ETOH) | DNA extract	in collection	http://boldsystems.org/index.php/Public_RecordView?processid=IBITR396-20	INV05823	2016-07-04	2016	07	04	Europe	Spain	ES	Teruel	Villarluengo	Mas del Rajo, Montoro de Mezquita	853	40.6847	-0.5633	WGS84	30	J. Martínez	Morphology	Agapetus theischingeri Malicky, 1980	Animalia | Arthropoda | Insecta | Trichoptera | Glossosomatidae | Agapetus	Animalia	Arthropoda	Insecta	Trichoptera	Glossosomatidae	Agapetus
d1628a4a-44d2-47e9-97c9-8868304240c4	PhysicalObject	2022-02-08	en	https://creativecommons.org/licenses/by/4.0/legalcode	Universidade de Santiago de Compostela	37560003-ae75-43c3-95aa-48c98797aa2a	6af32af3-8b28-4bd2-8ab6-542b3f06ddcb	1c4d1653-3ae5-4732-92dc-07f497f72276	CIBIO	Colección Marcos A. González, Universidade de Santiago de Compostela	IBI Trichptera 01	USC	PreservedSpecimen	{"BOLD_ProcessID":"IBITR397-20"|"BOLD_BINURI":"BOLD:ABA7173"}	d1628a4a-44d2-47e9-97c9-8868304240c4	INV05824	M. González | J. Martínez | L. Martín	1	Male	Adult	whole animal (ETOH) | DNA extract	in collection	http://boldsystems.org/index.php/Public_RecordView?processid=IBITR397-20	INV05824	2015-07-04	2015	07	04	Europe	Spain	ES	La Rioja	Viniegra de Abajo	Venta de Viniegra. Puente Rigüelo. Barranco Rigüelo	864	42.1772	-2.8853	WGS84	30	L. Martín	Morphology	Catagapetus maclachlani Malicky, 1975	Animalia | Arthropoda | Insecta | Trichoptera | Glossosomatidae | Catagapetus	Animalia	Arthropoda	Insecta	Trichoptera	Glossosomatidae	Catagapetus
08a081a4-cdb5-4a35-a91d-46d74bfd1596	PhysicalObject	2022-02-08	en	https://creativecommons.org/licenses/by/4.0/legalcode	Universidade de Santiago de Compostela	37560003-ae75-43c3-95aa-48c98797aa2a	6af32af3-8b28-4bd2-8ab6-542b3f06ddcb	1c4d1653-3ae5-4732-92dc-07f497f72276	CIBIO	Colección Marcos A. González, Universidade de Santiago de Compostela	IBI Trichptera 01	USC	PreservedSpecimen	{"BOLD_ProcessID":"IBITR398-20"|"BOLD_BINURI":"BOLD:ABA7173"}	08a081a4-cdb5-4a35-a91d-46d74bfd1596	INV05825	M. González | J. Martínez | L. Martín	1	Male	Adult	whole animal (ETOH) | DNA extract	in collection	http://boldsystems.org/index.php/Public_RecordView?processid=IBITR398-20	INV05825	2015-07-04	2015	07	04	Europe	Spain	ES	La Rioja	Viniegra de Abajo	Venta de Viniegra. Puente Rigüelo. Barranco Rigüelo	864	42.1772	-2.8853	WGS84	30	L. Martín	Morphology	Catagapetus maclachlani Malicky, 1975	Animalia | Arthropoda | Insecta | Trichoptera | Glossosomatidae | Catagapetus	Animalia	Arthropoda	Insecta	Trichoptera	Glossosomatidae	Catagapetus
0563786e-b82f-4ce0-a88c-437d8a77eb38	PhysicalObject	2022-02-08	en	https://creativecommons.org/licenses/by/4.0/legalcode	Universidade de Santiago de Compostela	37560003-ae75-43c3-95aa-48c98797aa2a	6af32af3-8b28-4bd2-8ab6-542b3f06ddcb	1c4d1653-3ae5-4732-92dc-07f497f72276	CIBIO	Colección Marcos A. González, Universidade de Santiago de Compostela	IBI Trichptera 01	USC	PreservedSpecimen	{"BOLD_ProcessID":"IBITR399-20"|BOLD_BINURI:"BOLD:ABA7173"}	0563786e-b82f-4ce0-a88c-437d8a77eb38	INV05826	M. González | J. Martínez | L. Martín	1	Male	Adult	whole animal (ETOH) | DNA extract	in collection	http://boldsystems.org/index.php/Public_RecordView?processid=IBITR399-20	INV05826	2015-07-04	2015	07	04	Europe	Spain	ES	La Rioja	Viniegra de Abajo	Venta de Viniegra. Puente Rigüelo. Barranco Rigüelo	864	42.1772	-2.8853	WGS84	30	L. Martín	Morphology	Catagapetus maclachlani Malicky, 1975	Animalia | Arthropoda | Insecta | Trichoptera | Glossosomatidae | Catagapetus	Animalia	Arthropoda	Insecta	Trichoptera	Glossosomatidae	Catagapetus
55e67596-a71b-40b6-b74e-e30a3881bd1a	PhysicalObject	2022-02-08	en	https://creativecommons.org/licenses/by/4.0/legalcode	Universidade de Santiago de Compostela	37560003-ae75-43c3-95aa-48c98797aa2a	6af32af3-8b28-4bd2-8ab6-542b3f06ddcb	1c4d1653-3ae5-4732-92dc-07f497f72276	CIBIO	Colección Marcos A. González, Universidade de Santiago de Compostela	IBI Trichptera 01	USC	PreservedSpecimen	{"BOLD_ProcessID":"IBITR400-20"|"BOLD_BINURI":"BOLD:AAM0930"}	55e67596-a71b-40b6-b74e-e30a3881bd1a	INV05830	M. González | J. Martínez | L. Martín	1	Male	Adult	whole animal (ETOH) | DNA extract	in collection	http://boldsystems.org/index.php/Public_RecordView?processid=IBITR400-20	INV05830	2015-07-02	2015	07	02	Europe	Spain	ES	La Rioja	Ezcaray	Posadas, Monte Guirindola	1064	42.2231	-3.0422	WGS84	30	J. Martínez	Morphology	Glossosoma privatum McLachlan, 1884	Animalia | Arthropoda | Insecta | Trichoptera | Glossosomatidae | Glossosoma	Animalia	Arthropoda	Insecta	Trichoptera	Glossosomatidae	Glossosoma
9838fa0e-c4a5-4fd9-9854-2deaa820a893	PhysicalObject	2022-02-08	en	https://creativecommons.org/licenses/by/4.0/legalcode	Universidade de Santiago de Compostela	37560003-ae75-43c3-95aa-48c98797aa2a	6af32af3-8b28-4bd2-8ab6-542b3f06ddcb	1c4d1653-3ae5-4732-92dc-07f497f72276	CIBIO	Colección Marcos A. González, Universidade de Santiago de Compostela	IBI Trichptera 01	USC	PreservedSpecimen	{"BOLD_ProcessID":"IBITR401-20"|"BOLD_BINURI":"BOLD:AAM0930"}	9838fa0e-c4a5-4fd9-9854-2deaa820a893	INV05831	M. González | J. Martínez | L. Martín	1	Male	Adult	whole animal (ETOH) | DNA extract	in collection	http://boldsystems.org/index.php/Public_RecordView?processid=IBITR401-20	INV05831	2015-07-02	2015	07	02	Europe	Spain	ES	La Rioja	Ezcaray	Posadas, Monte Guirindola	1064	42.2231	-3.0422	WGS84	30	J. Martínez	Morphology	Glossosoma privatum McLachlan, 1884	Animalia | Arthropoda | Insecta | Trichoptera | Glossosomatidae | Glossosoma	Animalia	Arthropoda	Insecta	Trichoptera	Glossosomatidae	Glossosoma
[truncated: 37 more rows]
[truncated: 16 more columns]
